# Supplementary material for: Integrative transcriptome analysis discloses the molecular basis of a heterogeneous fungal phytopathogen complex, Rhizoctonia solani AG-1 subgroups
Source: Sci Rep. 2019 Dec 23;9:19626. doi: 10.1038/s41598-019-55734-2 (PMC6928066; doi:10.1038/s41598-019-55734-2)
Supplement: Supplementary file 1 — Table S1 [file 41598_2019_55734_MOESM1_ESM.xlsx]

## Sheet: Table S1
	Table S1. Number of contigs with re-mapped reads onto IA-STCs.
		Mycelia before inoculation	Mycelia after inoculation
			10 hours	18 hours	24 hours	32 hours	48 hours	72 hours
	Number of contigs with re-mapped reads	33,385 (76.7%)	32,937 (75.7%)	32,845 (75.4%)	33,303 (76.5%)	34,908 (80.2%)	39,850 (91.5%	41,236 (94.7%)
	Number of contigs with reads uniquely re-mapped after inoculation	-	1,618 (4.9%)	1,659 (5.1%)	1,804 (5.4%)	3,751 (10.8%)	8,713 (21.9%)	9,666 (23.4%)
