# Supplementary material for: Integrative transcriptome analysis discloses the molecular basis of a heterogeneous fungal phytopathogen complex, Rhizoctonia solani AG-1 subgroups
Source: Sci Rep. 2019 Dec 23;9:19626. doi: 10.1038/s41598-019-55734-2 (PMC6928066; doi:10.1038/s41598-019-55734-2)
Supplement: Supplementary file 2 — Table S2 [file 41598_2019_55734_MOESM2_ESM.xlsx]

## Sheet: Sheet1
	Table S2. Transcript multinuleate polymorphisms in AG-1.
	Allelic concordance	Type	Number of polymorphisms*			Searched region (bp)
			SNP	MNP	Short InDel
	≧ 20% of allelic concordance	IA-TCs	17,374 (3.2)	261 (4.8E-2)	495 (9.2E-2)	5397677
		IB-TCs	48,797 (6.9)	729 (0.10)	895 (0.13)	7087719
		IC-TCs	266 (3.9E-2)	13 (1.9E-3)	82 (1.2E-2)	6791335
		AG-1 IA genome	215,829 (6.6)	15,166 (0.46)	6,195 (0.19)	32699919
		AG-1 IA genic	78,089 (4.8)	3,098 (0.19)	2,147 (0.13)	16174405
	≧ 30% of allelic concordance	IA-TCs	14,870 (2.8)	188 (3.5E-3)	332 (6.2E-2)	5397677
		IB-TCs	41,201 (5.8)	557 (7.9E-3)	644 (9.1E-2)	7087719
		IC-TCs	133 (2.0E-2)	5 (7.4E-5)	50 (7.4E-3)	6791335
		AG-1 IA genome	181,431 (5.6)	9,497 (0.29)	5,143 (0.16)	32699919
		AG-1 IA genic	71,918 (4.5)	2,508 (0.16)	1,839 (0.11)	16174405
	* Parensis indicates frequency of polymorphisms (number/kbp)
