# Supplementary material for: Integrative transcriptome analysis discloses the molecular basis of a heterogeneous fungal phytopathogen complex, Rhizoctonia solani AG-1 subgroups
Source: Sci Rep. 2019 Dec 23;9:19626. doi: 10.1038/s41598-019-55734-2 (PMC6928066; doi:10.1038/s41598-019-55734-2)
Supplement: Supplementary file 3 — Table S3 [file 41598_2019_55734_MOESM3_ESM.xlsx]

## Sheet: Sheet1
	Table S3. Allelic distributions of potential multinuleate nucleotide substitutions in AG-1.
		Types of allele	Nucleotide type	Polymorphic sites (≧ 20% of allelic frequency)
				Number of sites	Frequency (%)
	AG-1 IA	Di-alleic	A:G (T:C)	14437	80.6
			A:C (T:G)	1780	9.9
			A:T (T:A)	386	2.2
			G:C (C:G)	1312	7.3
		Tri-alleic	A:G:C (G:C:T)	0	0
			A:G:T (A:C:T)	1	5.6e-05
	AG-1 IB	Di-alleic	A:G (T:C)	41209	81.9
			A:C (T:G)	4695	9.3
			A:T (T:A)	1090	2.2
			G:C (C:G)	3300	6.6
		Tri-alleic	A:G:C (G:C:T)	6	0.00012
			A:G:T (A:C:T)	1	2e-05
	AG-1 IC	Di-alleic	A:G (T:C)	147	49.7
			A:C (T:G)	114	38.5
			A:T (T:A)	11	3.7
			G:C (C:G)	24	8.1
		Tri-alleic	A:G:C (G:C:T)	0	0
			A:G:T (A:C:T)	0	0
