# Supplementary material for: Integrative transcriptome analysis discloses the molecular basis of a heterogeneous fungal phytopathogen complex, Rhizoctonia solani AG-1 subgroups
Source: Sci Rep. 2019 Dec 23;9:19626. doi: 10.1038/s41598-019-55734-2 (PMC6928066; doi:10.1038/s41598-019-55734-2)
Supplement: Supplementary file 4 — Table S4 [file 41598_2019_55734_MOESM4_ESM.xlsx]

## Sheet: Table S4
	Table S4. Number of transcriptome contigs with re-mapped reads.
	Type of annotation/database	Transcritpome contigs				Remarks
		IA-TCs	IB-TCs	IC-TCs	IA-STCs
	KOG	7887	7555	7018	18837	Functional classification
	Pfam	11220	11097	10040	25336	Protein domain
	KEGG	6667	6411	5965	16812	Metabolic pathway
	CAZyme	375	399	319	1358	Lignocellulose degradation enzyme
	PHI-base	5097	5040	4505	12641	Pathogen-host interaction
	Swiss-Prot	10539	10158	9340	24600	Curated protein database
	Any	12696	12368	11310	27961	-
	R. solani AG-3	18498	18408	16910	31324	Basidiomycota; Necrotoroph
	R. solani AG-8	16245	16497	14712	28881	Basidiomycota; Necrotoroph
	Magnaporthe oryzae	10469	10191	9275	22607	Ascomycota; Hemibiotroph
	Fusarium oxysporum	10508	10327	9319	22917	Ascomycota; Hemibiotroph
	Botrytis cinerea	10743	10492	9551	23142	Ascomycota; Necrotoroph
	Colletotrichum higginsianum	10439	10176	9254	22518	Ascomycota; Hemibiotroph
	Moniliophthora perniciosa	9866	9910	8800	21167	Basidiomycota; Hemibiotroph
	Phaeosphaeria nodorum	10309	10045	9140	22190	Ascomycota; Necrotoroph
	Sclerotinia sclerotiorum	8834	8592	7804	19753	Ascomycota; Necrotoroph
	Ustilago maydis	11040	10662	9846	22601	Basidiomycota; Biotroph
	Laccaria bicolor	13177	13001	11753	25681	Basidiomycota; Symbiont
	Coprinopsis cinerea	13759	13509	12282	26402	Basidiomycota; Non-pathogenic
