# Supplementary material for: Integrative transcriptome analysis discloses the molecular basis of a heterogeneous fungal phytopathogen complex, Rhizoctonia solani AG-1 subgroups
Source: Sci Rep. 2019 Dec 23;9:19626. doi: 10.1038/s41598-019-55734-2 (PMC6928066; doi:10.1038/s41598-019-55734-2)
Supplement: Supplementary file 5 — Table S5 [file 41598_2019_55734_MOESM5_ESM.xlsx]

## Sheet: Table S5
	Table S5. Uniquely conserved gene sequences in necrotrophic fungi.
	Source	Transcriptome contig ID	Swiss-Prot		Pfam
			Sequence ID	Description	Motif ID	Description
	IA-TCs	IA-TC_DN3816_c0_g1_i1.p1	P23550	Endoglucanase B	PF00150.17	Cellulase (glycosyl hydrolase family 5)
	IB-TCs	IB-TC_DN4772_c1_g2_i1.p1	-	-	-	-
		IB-TC_DN8458_c0_g1_i4.p4	-	-	-	-
	IC-TCs	IC-TC_DN2445_c0_g1_i1.p1	O08342	Endoglucanase A	PF00150.17	Cellulase (glycosyl hydrolase family 5)
		IC-TC_DN7011_c0_g2_i1.p1	-	-	PF03442.13	Carbohydrate binding domain X2
	IA-STCs	IA-STC_DN12201_c0_g1_i1.p1	-	-	PF00067.21	Cytochrome P450
		IA-STC_DN12463_c0_g1_i1.p1	P23550	Endoglucanase B	PF00150.17	Cellulase (glycosyl hydrolase family 5)
