# Supplementary material for: Integrative transcriptome analysis discloses the molecular basis of a heterogeneous fungal phytopathogen complex, Rhizoctonia solani AG-1 subgroups
Source: Sci Rep. 2019 Dec 23;9:19626. doi: 10.1038/s41598-019-55734-2 (PMC6928066; doi:10.1038/s41598-019-55734-2)
Supplement: Supplementary file 6 — Table S6 [file 41598_2019_55734_MOESM6_ESM.xlsx]

## Sheet: Sheet1
	Table S6. PHI-base categories assigned to transcriptome contigs in the AG-1 subgroups.
	PHI_MolConn_ID	Gene ID	Pathogen species	Host species	Gene Function	Mutant Phenotype	Exp. Technique-stable
	PHI:14	AAB09711	Cryptococcus neoformans	Caenorhabditis elegans (related: roundworm)	Phosphoribosylaminoimidazole carboxylase	reduced virulence	gene disruption; gene complementation
	PHI:19	AAA17547	Cryptococcus neoformans	Oryctolagus cuniculus (related: rabbit)	Myristoyl-CoA:protein N-myristoyltransferase	reduced virulence	gene mutation: characterised
	PHI:22	AAA57469	Ustilago maydis	Zea mays (related: maize)	Adenylate cyclase	loss of pathogenicity	gene disruption; gene complementation
	PHI:37	AAC37439	Ustilago maydis	Zea mays (related: maize)	Mycelial Development	reduced virulence	gene deletion
	PHI:47	AAB06581	Cryptococcus neoformans	Mus musculus (related: house mouse)	Capsule formation	loss of pathogenicity	gene disruption; gene deletion; gene complementation
	PHI:55	AAB08104	Bipolaris maydis	Zea mays (related: maize)	Polyketide synthase	reduced virulence	gene disruption
	PHI:57	AAC32736	Ustilago maydis	Zea mays (related: maize)	Transcription factor	loss of pathogenicity	gene disruption
	PHI:61	AAA21151	Candida albicans	Mus musculus (related: house mouse)	Cell wall 1,3-beta-glucosyltransferase (bgl2p)	reduced virulence	gene disruption; gene complementation
	PHI:78	AAC49726	Ustilago maydis	Zea mays (related: maize)	G alpha protein subunit	loss of pathogenicity	gene disruption
	PHI:80	AAB39507	Candida albicans	Mus musculus (related: house mouse)	Topoisomerase I	reduced virulence	gene disruption; gene complementation
	PHI:88	AAA85279	Aspergillus flavus	Gossypium hirsutum (related: cotton)	Polygalacturonase	reduced virulence	gene deletion; gene complementation
	PHI:98	AAB84284	Ustilago maydis	Zea mays (related: maize)	Chitin Synthase	reduced virulence	gene deletion; gene complementation
	PHI:106	AAC39448	Candida albicans	Mus musculus (related: house mouse)	Catalase	reduced virulence	gene disruption
	PHI:112	AAC49410	Nectria haematococca	Cicer arietinum (related: chickpea)	Maackiain detoxification	reduced virulence	gene disruption
	PHI:121	AAB88888	Magnaporthe oryzae	Oryza sativa (related: rice)	Imidazole glycerol phosphate dehydrogenase	loss of pathogenicity	gene disruption; gene complementation
	PHI:124	AAA96019	Candida albicans	Mus musculus (related: house mouse)	Integrin	reduced virulence	gene disruption; gene complementation
	PHI:129	AAC39450	Cryptococcus neoformans	Mus musculus (related: house mouse)	Capsule associated protein	reduced virulence	gene deletion; gene complementation
	PHI:132	AAB86640	Magnaporthe oryzae	Oryza sativa (related: rice)	ABC transporter	reduced virulence	gene deletion
	PHI:133	BAA36588	Alternaria alternata	Pyrus communis (related: pear)	Carboxyl-activating enzyme, essential for AK Toxin	loss of pathogenicity	gene disruption
	PHI:139	BAC76819	Cryptococcus neoformans	Mus musculus (related: house mouse)	Capsule formation	reduced virulence	gene deletion; gene complementation
	PHI:144	AAC05829	Trichoderma virens	Rhizoctonia solani (no common name found)	Chitinase	reduced virulence	gene deletion; altered gene expression / gene regulation: overexpression
	PHI:151	AAF15528	Ustilago maydis	Zea mays (related: maize)	MAP kinase	reduced virulence	gene disruption; gene complementation
	PHI:157	AAD45321	Bipolaris zeicola	Zea mays (related: maize)	Branched-chain-amino-acid aminotransferase	loss of pathogenicity	gene disruption
	PHI:158	AAC09291	Ustilago maydis	Zea mays (related: maize)	Protein kinase	reduced virulence	gene deletion
	PHI:159	AAC62627	Histoplasma capsulatum	Mus musculus (related: house mouse)	Pyrimidine biosynthesis	loss of pathogenicity	gene deletion; gene complementation
	PHI:162	AAF69680	Candida albicans	Mus musculus (related: house mouse)	High-affinity iron permease	loss of pathogenicity	gene disruption; gene complementation
	PHI:172	AAD25159	Candida albicans	Mus musculus (related: house mouse)	Cdc2-related protein kinase	loss of pathogenicity	gene disruption; gene complementation
	PHI:174	BAA36496	Candida albicans	Mus musculus (related: house mouse)	Glucosamine-6-phosphate acetyltransferase	reduced virulence	gene disruption; gene complementation
	PHI:178	AAD31929	Aspergillus fumigatus	Mus musculus (related: house mouse)	Para-aminobenzoic acid synthetase	reduced virulence	gene deletion; gene complementation
	PHI:180	AAC49420	Nectria haematococca	Pisum sativum (related: pea)	Pectate lyase	reduced virulence	gene disruption; gene complementation
	PHI:182	AAD55937	Cryptococcus neoformans	Drosophila melanogaster (related: fruit fly)	no data found	reduced virulence	gene disruption; gene complementation
	PHI:187	AAG02418	Ustilago maydis	Zea mays (related: maize)	Transcription regulator	loss of pathogenicity	gene disruption; gene complementation
	PHI:190	EAL04411	Candida albicans	Mus musculus (related: house mouse)	TEA/ATTS transcription factor	reduced virulence	gene disruption; gene complementation
	PHI:199	AAF82788	Passalora fulva	Solanum lycopersicum (related: tomato)	Alcohol oxidase	reduced virulence	gene deletion
	PHI:200	BAB40769	Fusarium oxysporum	Solanum lycopersicum (related: tomato)	Argininosuccinate lyase	reduced virulence	gene disruption; gene complementation
	PHI:211	AAB63195	Candida albicans	Mus musculus (related: house mouse)	Transcription factor	reduced virulence	gene disruption
	PHI:213	AAF69795	Cryptococcus neoformans	Oryctolagus cuniculus (related: rabbit)	Cyclophillin	reduced virulence	gene disruption; gene complementation
	PHI:218	AAD28749	Cryptococcus neoformans	Oryctolagus cuniculus (related: rabbit)	Inositol-phosphoryl ceramide synthase 1	reduced virulence	altered gene expression / gene regulation: downregulation
	PHI:220	AAG10203	Cryptococcus neoformans	Mus musculus (related: house mouse)	Phosphomannose isomerase	reduced virulence	gene disruption; gene complementation
	PHI:222	AAD09857	Colletotrichum gloeosporioides	Persea americana (related: avocado)	Pectate lyase	reduced virulence	gene deletion
	PHI:226	AAK16738	Colletotrichum lagenaria	Cucumis sativus (related: cucumber)	Peroxisome biogenesis	loss of pathogenicity	gene deletion
	PHI:227	AAG30145	Cryptococcus neoformans	Galleria mellonella (related: greater wax moth)	no data found	reduced virulence	gene disruption; gene complementation
	PHI:233	AAD13811	Bipolaris zeicola	Zea mays (related: maize)	Transcription factor	reduced virulence	gene disruption
	PHI:234	AAK49432	Ustilago maydis	Zea mays (related: maize)	Pheromone adapter protein	reduced virulence	gene disruption; gene complementation
	PHI:235	AAK81705	Cryptococcus neoformans	Mus musculus (related: house mouse)	Vesicular proton pump	reduced virulence	gene disruption; gene complementation
	PHI:240	CAB77164	Botrytis cinerea	Phaseolus vulgaris (related: string bean)	Adenylate cyclase	reduced virulence	gene deletion
	PHI:241	AAG60619	Cryptococcus neoformans	Mus musculus (related: house mouse)	Adenylate cyclase	loss of pathogenicity	gene disruption; gene complementation
	PHI:242	CAC17748	Candida albicans	Mus musculus (related: house mouse)	Trehalose-6-phosphate phosphatase	reduced virulence	gene deletion; gene complementation
	PHI:243	AAD00894	Colletotrichum gloeosporioides	Persea americana (related: avocado)	Sterol glycosyl transferase	reduced virulence	gene deletion
	PHI:244	AAN62846	Colletotrichum lindemuthianum	Phaseolus vulgaris (related: string bean)	Copper transporting ATPase	loss of pathogenicity	gene deletion
	PHI:252	EAK98810	Candida albicans	Homo sapiens (related: human)	Transcription factor	loss of pathogenicity	gene disruption; gene complementation
	PHI:254	BAB85760	Fusarium oxysporum	Solanum lycopersicum (related: tomato)	Mitochondrial carrier protein	reduced virulence	gene disruption; gene complementation
	PHI:256	AAK52794	Magnaporthe oryzae	Oryza sativa (related: rice)	Appressorial penetration	reduced virulence	gene deletion; gene complementation
	PHI:257	AAF74764	Magnaporthe oryzae	Oryza sativa (related: rice)	Appressorial penetration	reduced virulence	gene deletion; gene complementation
	PHI:259	AAL83897	Candida albicans	Mus musculus (related: house mouse)	Glycosylphosphatidylinositol modifying enzyme	reduced virulence	gene disruption; gene complementation
	PHI:261	AAM89498	Leptosphaeria maculans	Brassica napus (related: rape)	Isocitrate lyase	reduced virulence	gene deletion; gene complementation
	PHI:262	EAK94586	Candida albicans	Mus musculus (related: house mouse)	Spindle assembly checkpoint	reduced virulence	gene disruption
	PHI:265	AAL92174	Cryptococcus neoformans	Mus musculus (related: house mouse)	ATP sulfurylase	loss of pathogenicity	gene disruption; gene complementation
	PHI:267	AAD51594	Candida albicans	Mus musculus (related: house mouse)	ABC transporter	reduced virulence	gene disruption; gene complementation
	PHI:269	AAO19639	Ustilago maydis	Zea mays (related: maize)	GTP-binding protein	loss of pathogenicity	gene disruption; gene complementation
	PHI:274	AAM22494	Cryptococcus neoformans	Mus musculus (related: house mouse)	UDP-xylose synthase	loss of pathogenicity	gene disruption; gene complementation
	PHI:275	AAM22475	Cryptococcus neoformans	Mus musculus (related: house mouse)	Alternative oxidase	reduced virulence	gene disruption; gene complementation
	PHI:277	AAQ16572	Botrytis cinerea	Solanum lycopersicum (related: tomato)	Cyclophillin	reduced virulence	gene disruption; gene complementation
	PHI:280	AAG36938	Cryptococcus neoformans	Mus musculus (related: house mouse)	Cell cycle checkpoint	reduced virulence	gene complementation
	PHI:283	AAO25556	Candida albicans	Mus musculus (related: house mouse)	Polarity establishment protein	loss of pathogenicity	gene disruption; gene complementation
	PHI:286	AAO73005	Cryptococcus neoformans	Mus musculus (related: house mouse)	Chloride Channel	reduced virulence	gene deletion; gene complementation
	PHI:292	AAK31936	Cryptococcus neoformans	Mus musculus (related: house mouse)	Pheromone receptor	reduced virulence	gene deletion; gene complementation
	PHI:296	AAP72037	Cercospora zeae-maydis	Zea mays (related: maize)	MAP kinase kinase kinase	reduced virulence	gene disruption; gene complementation
	PHI:300	AAO91808	Fusarium oxysporum	Solanum lycopersicum (related: tomato)	G beta protein subunit	reduced virulence	gene disruption
	PHI:308	CAD43731	Ustilago maydis	Zea mays (related: maize)	MAP kinase	reduced virulence	gene deletion
	PHI:310	AAK15314	Zymoseptoria tritici	Triticum (related: wheat)	ABC transporter	reduced virulence	gene disruption
	PHI:316	AAP55639	Phytophthora infestans	Solanum tuberosum (related: potato)	G beta protein subunit	reduced virulence	altered gene expression / gene regulation: silencing
	PHI:317	AAN17787	Aspergillus fumigatus	Mus musculus (related: house mouse)	Nutrient signalling	reduced virulence	gene deletion; gene complementation
	PHI:318	AAK31919	Cryptococcus gattii	Mus musculus (related: house mouse)	Superoxide dismutase	reduced virulence	gene deletion; gene complementation
	PHI:319	AAO19638	Ustilago maydis	Zea mays (related: maize)	Guanine nucleotide exchange factor	reduced virulence	gene disruption
	PHI:322	AAN46744	Magnaporthe oryzae	Oryza sativa (related: rice)	Trehalose-6-phosphate synthase	loss of pathogenicity	gene deletion
	PHI:324	AAU05130	Cryptococcus neoformans	Mus musculus (related: house mouse)	Adenylyl cyclase-associated protein	loss of pathogenicity	gene disruption; gene complementation
	PHI:337	AAT77184	Fusarium oxysporum	Solanum lycopersicum (related: tomato)	Chitin Synthase	reduced virulence	gene disruption
	PHI:338	AAP94020	Ustilago maydis	Zea mays (related: maize)	B-type Cyclin	reduced virulence	altered gene expression / gene regulation
	PHI:339	CAC41973	Colletotrichum lindemuthianum	Phaseolus vulgaris (related: string bean)	GTPase	reduced virulence	gene mutation: characterised
	PHI:341	BAD04044	Colletotrichum lagenaria	Cucumis sativus (related: cucumber)	PKA catalytic subunit	loss of pathogenicity	gene disruption
	PHI:346	AAN10186	Ustilago maydis	Zea mays (related: maize)	Cell cycle	reduced virulence	gene deletion
	PHI:352	CAD79488	Ustilago maydis	Zea mays (related: maize)	Glyoxal oxidase	loss of pathogenicity	gene deletion; gene complementation
	PHI:358	AAR29084	Cryptococcus neoformans	Mus musculus (related: house mouse)	Acetolactate synthase	loss of pathogenicity	gene disruption; gene complementation
	PHI:360	AAW46354	Cryptococcus neoformans	Mus musculus (related: house mouse)	Serine/threonine protein kinase	reduced virulence	gene disruption; gene complementation
	PHI:362	CAC48042	Aspergillus fumigatus	Mus musculus (related: house mouse)	Homoaconitase	loss of pathogenicity	gene deletion; gene complementation
	PHI:365	AAS91580	Parastagonospora nodorum	Triticum (related: wheat)	Malate synthase	loss of pathogenicity	gene disruption; gene complementation
	PHI:367	AAT81148	Ustilago maydis	Zea mays (related: maize)	Mitochondrial matrix protein	reduced virulence	gene disruption; gene complementation
	PHI:368	AAF66693	Candida albicans	Mus musculus (related: house mouse)	Ubiquitin-conjugation	reduced virulence	gene deletion; gene complementation
	PHI:370	AAM74047	Cryptococcus neoformans	Mus musculus (related: house mouse)	Cyclic AMP dependent protein kinase	reduced virulence	gene deletion; gene complementation
	PHI:376	AAM21494	Cryptococcus neoformans	Oryctolagus cuniculus (related: rabbit)	Protein Kinase	reduced virulence	gene disruption; gene complementation
	PHI:377	AAT84594	Aspergillus fumigatus	Mus musculus (related: house mouse)	L-ornithine-N-5-monooxygenase	loss of pathogenicity	gene deletion; gene complementation
	PHI:378	EAK91146	Candida albicans	Mus musculus (related: house mouse)	Protein phosphatase	reduced virulence	gene deletion; gene complementation
	PHI:382	AAM97788	Ustilago maydis	Zea mays (related: maize)	Serine/threonine kinase	reduced virulence	gene deletion
	PHI:383	EAL00626	Candida albicans	Mus musculus (related: house mouse)	Superoxide dismutase	loss of pathogenicity	gene deletion; gene complementation
	PHI:387	AAK95561	Cryptococcus neoformans	Mus musculus (related: house mouse)	UDP-glucose dehydrogenase	loss of pathogenicity	gene disruption; gene complementation
	PHI:389	AAB84285	Ustilago maydis	Zea mays (related: maize)	Chitin synthase	reduced virulence	gene disruption; gene complementation
	PHI:394	AAM21640	Ustilago maydis	Zea mays (related: maize)	CDK-related kinase	loss of pathogenicity	gene deletion
	PHI:402	AAA62242	Ustilago maydis	Zea mays (related: maize)	MAP kinase kinase	loss of pathogenicity	gene disruption
	PHI:405	AAK07740	Magnaporthe oryzae	Oryza sativa (related: rice)	Tagged; aminophospholipid translocase	reduced virulence	gene disruption; gene complementation
	PHI:406	AAF09452	Ustilago maydis	Zea mays (related: maize)	MAP kinase	reduced virulence	gene disruption
	PHI:410	AAW56834	Cryptococcus neoformans	Mus musculus (related: house mouse)	Superoxide dismutase	loss of pathogenicity	gene disruption; gene complementation
	PHI:415	SNOG_02041	Parastagonospora nodorum	Triticum (related: wheat)	3-isopropylmalate dehydrogenase	loss of pathogenicity	gene deletion; gene complementation
	PHI:417	EHA48601	Magnaporthe oryzae	Oryza sativa (related: rice)	MAP kinase kinase	loss of pathogenicity	gene deletion; gene complementation
	PHI:418	EHA50924	Magnaporthe oryzae	Oryza sativa (related: rice)	MAP kinase kinase kinase	loss of pathogenicity	gene deletion; gene complementation
	PHI:419	AAP93915	Candida albicans	Mus musculus (related: house mouse)	Cell surface protein	reduced virulence	gene disruption; gene complementation
	PHI:420	AAS19620	Cryptococcus gattii	Mus musculus (related: house mouse)	Superoxide dismutase	loss of pathogenicity	gene disruption; gene complementation
	PHI:423	AAV41010	Cryptococcus neoformans	Mus musculus (related: house mouse)	RNA helicase	reduced virulence	gene deletion; gene complementation
	PHI:424	EAL19243	Cryptococcus neoformans	Mus musculus (related: house mouse)	Phosphoenolpyruvate carboxykinase	reduced virulence	gene deletion; gene complementation
	PHI:425	EAL17726	Cryptococcus neoformans	Mus musculus (related: house mouse)	Mannoprotein	reduced virulence	gene deletion; gene complementation
	PHI:429	CAD43407	Colletotrichum lindemuthianum	Phaseolus vulgaris (related: string bean)	Tetraspanin	loss of pathogenicity	gene deletion; gene complementation
	PHI:432	AAQ23181	Fusarium graminearum	Zea mays (related: maize)	Secreted Lipase	reduced virulence	gene disruption
	PHI:436	AAN03477	Cryptococcus neoformans	Mus musculus (related: house mouse)	Peptidyl-prolyl cis/trans isomerases	reduced virulence	gene deletion; gene complementation
	PHI:438	AAQ16576	Botrytis cinerea	Phaseolus vulgaris (related: string bean)	Cytochrome P450 monooxygenase	reduced virulence	gene deletion
	PHI:440	CAB87245	Candida albicans	Mus musculus (related: house mouse)	P-type ATPase transporter	reduced virulence	gene deletion; gene complementation
	PHI:442	FGSG_10825	Fusarium graminearum	Zea mays (related: maize)	Methionine synthase	reduced virulence	gene deletion; gene complementation
	PHI:443	FG01932	Fusarium graminearum	Triticum aestivum (related: bread wheat)	Cystathionine beta-lyase	reduced virulence	gene deletion; gene complementation
	PHI:445	FG00376	Fusarium graminearum	Triticum aestivum (related: bread wheat)	Ubiquinone oxidoreductase	reduced virulence	gene disruption
	PHI:450	AAV36564	Cryptococcus neoformans	Mus musculus (related: house mouse)	Transcription factor	reduced virulence	gene disruption; gene complementation
	PHI:455	AAC13946	Cryptococcus neoformans	Mus musculus (related: house mouse)	Capsule formation	loss of pathogenicity	gene disruption; gene deletion; gene complementation
	PHI:465	AAB63337	Ustilago maydis	Zea mays (related: maize)	Kinesin	reduced virulence	gene disruption
	PHI:469	AAD47837	Bipolaris zeicola	Zea mays (related: maize)	Alanine racemase	reduced virulence	gene disruption; gene complementation
	PHI:470	AAC01955	Cryptococcus neoformans	Mus musculus (related: house mouse)	Transcription factor	reduced virulence	gene disruption; gene complementation
	PHI:474	AAG13937	Cryptococcus neoformans	Mus musculus (related: house mouse)	Calcineurin B regulatory subunit	loss of pathogenicity	gene disruption; gene complementation
	PHI:476	AAG30205	Cryptococcus neoformans	Mus musculus (related: house mouse)	MAP kinase kinase kinase	reduced virulence	gene disruption; gene complementation
	PHI:479	AAQ07436	Coccidioides posadasii	Mus musculus (related: house mouse)	Metalloproteinase	reduced virulence	gene disruption; gene complementation
	PHI:485	AAF69680	Candida albicans	Mus musculus (related: house mouse)	High affinity iron permease	loss of pathogenicity	gene disruption; gene complementation
	PHI:486	AAX40989	Aspergillus fumigatus	Mus musculus (related: house mouse)	L-ornithine N5-oxygenase	loss of pathogenicity	gene deletion; gene complementation
	PHI:489	AAW46720	Cryptococcus neoformans	Mus musculus (related: house mouse)	Thioredoxin	reduced virulence	gene deletion
	PHI:493	AAT98628	Candida glabrata	Mus musculus (related: house mouse)	MAP kinase kinase kinase	reduced virulence	gene deletion
	PHI:497	AAX08139	Cryptococcus neoformans	Mus musculus (related: house mouse)	MAP kinase	reduced virulence	gene disruption; gene complementation
	PHI:502	CAA89133	Saccharomyces cerevisiae	Mus musculus (related: house mouse)	Amidophosphoribosyltransferase	reduced virulence	gene deletion
	PHI:503	AAB64668	Saccharomyces cerevisiae	Mus musculus (related: house mouse)	Cytochrome c oxidase assembly	reduced virulence	gene deletion
	PHI:504	CAA42366	Saccharomyces cerevisiae	Mus musculus (related: house mouse)	beta-isopropyl-malate dehydrogenase	reduced virulence	gene deletion
	PHI:505	AAA17543	Saccharomyces cerevisiae	Mus musculus (related: house mouse)	Mitochondrial-specific DNA polymerase catalytic subunit	reduced virulence	gene deletion
	PHI:506	AAA34824	Saccharomyces cerevisiae	Mus musculus (related: house mouse)	Orotidine 5'-phosphate decarboxylase	reduced virulence	gene deletion
	PHI:508	BAB69076	Alternaria alternata	Fragaria x ananassa (related: strawberry)	AF-toxin biosynthesis	loss of pathogenicity	other evidence
	PHI:511	EAK93098	Candida albicans	Mus musculus (related: house mouse)	Unknown	reduced virulence	gene disruption
	PHI:512	BAB43823	Candida albicans	Mus musculus (related: house mouse)	Unknown	reduced virulence	gene disruption
	PHI:515	AAL93208	Ustilago maydis	Zea mays (related: maize)	Serine/threonine kinase	reduced virulence	gene disruption
	PHI:526	CAF05793	Ustilago maydis	Zea mays (related: maize)	Glucosidase 1	reduced virulence	gene deletion
	PHI:528	AAT39367	Ustilago maydis	Zea mays (related: maize)	Serine/threonine kinase	loss of pathogenicity	gene deletion
	PHI:548	ABA25866	Botrytis cinerea	Solanum lycopersicum (related: tomato)	Unknown	reduced virulence	gene disruption; gene complementation
	PHI:595	AAZ95011	Parastagonospora nodorum	Triticum (related: wheat)	ALA synthase	reduced virulence	gene disruption; gene complementation
	PHI:599	ABD49452	Cryptococcus neoformans	Mus musculus (related: house mouse)	Putative histidine sensor kinase	reduced virulence	gene disruption; gene complementation
	PHI:600	AAF63734	Cryptococcus neoformans	Mus musculus (related: house mouse)	Calcineurin binding protein	reduced virulence	gene disruption
	PHI:609	AAO68047	Salmonella enterica	Mus musculus (related: house mouse)	Type III secretion	reduced virulence	other evidence
	PHI:616	AAO68047	Salmonella enterica	Mus musculus (related: house mouse)	no data found	reduced virulence	other evidence
	PHI:675	AAW45289	Cryptococcus neoformans	Caenorhabditis elegans (related: roundworm)	no data found	reduced virulence	gene disruption; gene complementation
	PHI:683	ABF69301	Cryptococcus neoformans	Mus musculus (related: house mouse)	cAMP-regulated transcription factor	reduced virulence	gene deletion; gene complementation
	PHI:693	AAX55972	Cryptococcus neoformans	Mus musculus (related: house mouse)	Glucosylceramide synthase	loss of pathogenicity	gene deletion; gene complementation
	PHI:737	ABK64181	Cercospora nicotianae	Nicotiana tabacum (related: common tobacco)	Putative MFS transporter	reduced virulence	gene disruption; gene complementation
	PHI:743	FGSG_01939	Fusarium graminearum	Hordeum vulgare (related: barley)	Acetylglutamate synthase	reduced virulence	gene deletion; gene complementation
	PHI:744	FGSG_02506	Fusarium graminearum	Hordeum vulgare (related: barley)	Phosphoribosylamine-glycine ligase	reduced virulence	gene deletion; gene complementation
	PHI:772	MGG_01481	Magnaporthe oryzae	Oryza sativa (related: rice)	no data found	loss of pathogenicity	gene disruption; gene deletion
	PHI:773	MGG_11899	Magnaporthe oryzae	Oryza sativa (related: rice)	no data found	reduced virulence	gene disruption; gene deletion
	PHI:774	MGG_09250	Magnaporthe oryzae	Oryza sativa (related: rice)	no data found	loss of pathogenicity	gene disruption; gene deletion
	PHI:777	MGG_00883	Magnaporthe oryzae	Oryza sativa (related: rice)	no data found	loss of pathogenicity	gene disruption; gene deletion
	PHI:784	MGG_00056	Magnaporthe oryzae	Oryza sativa (related: rice)	no data found	reduced virulence	gene disruption; gene deletion
	PHI:785	MGG_04128	Magnaporthe oryzae	Oryza sativa (related: rice)	Hypothetical protein	reduced virulence	gene disruption
	PHI:789	MGG_04116	Magnaporthe oryzae	Oryza sativa (related: rice)	Hypothetical protein	reduced virulence	gene disruption
	PHI:791	MGG_11899	Magnaporthe oryzae	Oryza sativa (related: rice)	Hypothetical protein	reduced virulence	gene disruption
	PHI:792	MGG_09250	Magnaporthe oryzae	Oryza sativa (related: rice)	Hypothetical protein	reduced virulence	gene disruption
	PHI:797	MGG_01481	Magnaporthe oryzae	Oryza sativa (related: rice)	Hypothetical protein	reduced virulence	gene disruption
	PHI:799	MGG_03530	Magnaporthe oryzae	Oryza sativa (related: rice)	Hypothetical protein	reduced virulence	gene disruption
	PHI:801	MGG_04621	Magnaporthe oryzae	Oryza sativa (related: rice)	Hypothetical protein	reduced virulence	gene disruption
	PHI:803	MGG_04629	Magnaporthe oryzae	Oryza sativa (related: rice)	Hypothetical protein	reduced virulence	gene disruption
	PHI:806	MGG_04137	Magnaporthe oryzae	Oryza sativa (related: rice)	Hypothetical protein	reduced virulence	gene disruption
	PHI:807	MGG_06951	Magnaporthe oryzae	Oryza sativa (related: rice)	Hypothetical protein	reduced virulence	gene disruption
	PHI:810	MGG_02436	Magnaporthe oryzae	Oryza sativa (related: rice)	Hypothetical protein	reduced virulence	gene disruption
	PHI:811	MGG_10510	Magnaporthe oryzae	Oryza sativa (related: rice)	Hypothetical protein	reduced virulence	gene disruption
	PHI:812	MGG_10702	Magnaporthe oryzae	Oryza sativa (related: rice)	Hypothetical protein	reduced virulence	gene disruption
	PHI:815	MGG_04685	Magnaporthe oryzae	Oryza sativa (related: rice)	Hypothetical protein	reduced virulence	gene disruption
	PHI:853	EAK83313	Ustilago maydis	Zea mays (related: maize)	Transcription factor	reduced virulence	gene deletion; gene complementation
	PHI:860	AAX07670	Magnaporthe oryzae	Oryza sativa (related: rice)	Small secreted protein	reduced virulence	gene deletion
	PHI:862	BAE66713	Colletotrichum lagenaria	Cucumis sativus (related: cucumber)	Regulation of cell wall assembly	loss of pathogenicity	gene disruption
	PHI:873	MGG_02443	Magnaporthe oryzae	Oryza sativa (related: rice)	Hypothetical protein	reduced virulence	gene disruption
	PHI:877	MGG_00383	Magnaporthe oryzae	Oryza sativa (related: rice)	Hypothetical protein	reduced virulence	gene disruption
	PHI:882	MGG_04985	Magnaporthe oryzae	Oryza sativa (related: rice)	Hypothetical protein	reduced virulence	gene disruption
	PHI:888	MGG_01707	Magnaporthe oryzae	Oryza sativa (related: rice)	Hypothetical protein	reduced virulence	gene disruption
	PHI:890	MGG_07015	Magnaporthe oryzae	Oryza sativa (related: rice)	Hypothetical protein	reduced virulence	gene disruption
	PHI:893	MGG_02986	Magnaporthe oryzae	Oryza sativa (related: rice)	Hypothetical protein	reduced virulence	gene disruption
	PHI:992	AAO58160	Pseudomonas syringae	Nicotiana benthamiana (no common name found)	effector	effector (plant avirulence determinant)	gene deletion; gene complementation
	PHI:1006	FG09197	Fusarium graminearum	Triticum (related: wheat)	HMG-CoA Reductase	reduced virulence	gene deletion; gene complementation
	PHI:1016	FG05484	Fusarium graminearum	Triticum (related: wheat)	MAPKKK	loss of pathogenicity	gene deletion
	PHI:1017	MGG_00937.5	Magnaporthe oryzae	Hordeum vulgare (related: barley)	ABC Transporter	reduced virulence	gene disruption
	PHI:1018	no data found	Magnaporthe oryzae	Oryza sativa (related: rice)	MDR Transporter	loss of pathogenicity	gene deletion; gene complementation
	PHI:1026	AAB39564	Botrytis cinerea	Phaseolus vulgaris (related: string bean)	Phospholipase C	reduced virulence	gene deletion
	PHI:1028	CAC29255	Botrytis cinerea	Arabidopsis thaliana (related: thale cress)	pectin methylesterase	reduced virulence	gene disruption; gene complementation
	PHI:1046	ABK64182	Cercospora nicotianae	Nicotiana tabacum (related: common tobacco)	oxidoreductase	reduced virulence	gene disruption; gene complementation
	PHI:1047	ABK64183	Cercospora nicotianae	Nicotiana tabacum (related: common tobacco)	oxidoreductase	reduced virulence	gene disruption; gene complementation
	PHI:1051	ABC79591	Cercospora nicotianae	Nicotiana tabacum (related: common tobacco)	dual methyltransferase and FAD-dependent monooxygenase	reduced virulence	gene disruption; gene complementation
	PHI:1061	ABK60346	Magnaporthe oryzae	Oryza sativa (related: rice)	encode a homolog of Rho GTPases	loss of pathogenicity	gene deletion
	PHI:1064	AAN46744	Magnaporthe oryzae	Oryza sativa (related: rice)	controls expressionn of nitrogen metabolite repressor gene NMR1	loss of pathogenicity	gene deletion
	PHI:1071	CAF05793	Ustilago maydis	Zea mays (related: maize)	encoding an endoplasmic reticulum glucosidase 2	loss of pathogenicity	gene deletion
	PHI:1073	ACS91346	Zymoseptoria tritici	Triticum (related: wheat)	MAP kinase kinase kinase	loss of pathogenicity	gene deletion; gene complementation
	PHI:1078	FGSG_06680	Fusarium graminearum	Triticum (related: wheat)	Homologue of Aspergillus nidulans MesA	reduced virulence	gene deletion; gene complementation
	PHI:1082	ABD59786	Parastagonospora nodorum	Triticum (related: wheat)	Calcium/calmodulin-dependent kinase	reduced virulence	gene disruption
	PHI:1086	FGSG_00416	Fusarium graminearum	Triticum (related: wheat)	Putative Major Facilitator Superfamily	reduced virulence	gene disruption
	PHI:1089	FGSG_02549	Fusarium graminearum	Triticum (related: wheat)	Putative phosphoglycerate mutase family	reduced virulence	gene disruption
	PHI:1097	FGSG_01974	Fusarium graminearum	Triticum (related: wheat)	Similar to HET-C2 glycolipid transfer protein	reduced virulence	gene disruption; gene complementation
	PHI:1107	FOXG_00016	Fusarium oxysporum	Solanum peruvianum (related: peruvian tomato)	Homology to Velvet family	reduced virulence	gene disruption; gene complementation
	PHI:1108	FOXG_00016	Fusarium oxysporum	Malus domestica (related: apple)	Homology to Velvet family	reduced virulence	gene disruption; gene complementation
	PHI:1109	um04290	Ustilago maydis	Zea mays (related: maize)	Chitin Synthase	reduced virulence	gene deletion
	PHI:1110	um10120	Ustilago maydis	Zea mays (related: maize)	Chitin Synthase	reduced virulence	gene deletion
	PHI:1111	um10117	Ustilago maydis	Zea mays (related: maize)	Chitin Synthase	reduced virulence	gene deletion
	PHI:1113	um05480	Ustilago maydis	Zea mays (related: maize)	Chitin Synthase	loss of pathogenicity	gene deletion; gene complementation
	PHI:1114	EAK84434	Ustilago maydis	Zea mays (related: maize)	Chitin Synthase	loss of pathogenicity	gene deletion
	PHI:1116	um10367	Ustilago maydis	Zea mays (related: maize)	Chitin Synthase	loss of pathogenicity	gene disruption; gene complementation
	PHI:1119	AF463452	Ustilago maydis	Zea mays (related: maize)	Small GTPase	loss of pathogenicity	gene deletion
	PHI:1133	AM941452	Leptosphaeria maculans	Brassica napus (related: rape)	UDP-4-Galactose epimerase	loss of pathogenicity	gene disruption; gene complementation
	PHI:1166	FGSG_02519	Fusarium graminearum	Triticum aestivum x triticum timopheevi (related: common wheat x sanduri wheat)	autophagy-like lipase	reduced virulence	gene deletion: full; heterologous expression
	PHI:1167	FGSG_09254	Fusarium graminearum	Triticum aestivum x triticum timopheevi (related: common wheat x sanduri wheat)	sterol trafficking	reduced virulence	gene deletion: full
	PHI:1175	FGSG_04484	Fusarium graminearum	Triticum (related: wheat)	protein kinase	reduced virulence	gene deletion: full
	PHI:1177	FGSG_04382	Fusarium graminearum	Triticum (related: wheat)	protein kinase	reduced virulence	gene deletion: full
	PHI:1178	FGSG_08468	Fusarium graminearum	Triticum (related: wheat)	protein kinase	reduced virulence	gene deletion: full
	PHI:1180	FGSG_06939	Fusarium graminearum	Triticum (related: wheat)	protein kinase	reduced virulence	gene deletion: full
	PHI:1181	FGSG_05734	Fusarium graminearum	Triticum (related: wheat)	protein kinase	reduced virulence	gene deletion: full; gene complementation
	PHI:1182	FGSG_13318	Fusarium graminearum	Triticum (related: wheat)	protein kinase	reduced virulence	gene deletion: full
	PHI:1185	FGSG_10228	Fusarium graminearum	Triticum (related: wheat)	protein kinase	reduced virulence	gene deletion: full
	PHI:1186	FGSG_10381	Fusarium graminearum	Triticum (related: wheat)	protein kinase	reduced virulence	gene deletion: full; gene complementation
	PHI:1187	FGSG_08635	Fusarium graminearum	Triticum (related: wheat)	protein kinase	reduced virulence	gene deletion: full
	PHI:1188	FGSG_01641	Fusarium graminearum	Triticum (related: wheat)	protein kinase	reduced virulence	gene deletion: full
	PHI:1191	FGSG_05484	Fusarium graminearum	Triticum (related: wheat)	protein kinase	reduced virulence	gene deletion: full
	PHI:1193	FGSG_02795	Fusarium graminearum	Triticum (related: wheat)	protein kinase	reduced virulence	gene deletion: full; gene complementation
	PHI:1198	FGSG_00408	Fusarium graminearum	Triticum (related: wheat)	protein kinase	reduced virulence	gene deletion: full
	PHI:1200	FGSG_07329	Fusarium graminearum	Triticum (related: wheat)	protein kinase	reduced virulence	gene deletion: full; gene complementation
	PHI:1201	FGSG_10037	Fusarium graminearum	Triticum (related: wheat)	protein kinase	reduced virulence	gene deletion: full
	PHI:1203	FGSG_10066	Fusarium graminearum	Triticum (related: wheat)	protein kinase	reduced virulence	gene deletion: full
	PHI:1205	FGSG_00362	Fusarium graminearum	Triticum (related: wheat)	protein kinase	reduced virulence	gene deletion: full
	PHI:1206	FGSG_04053	Fusarium graminearum	Triticum (related: wheat)	protein kinase	reduced virulence	gene deletion: full; gene complementation
	PHI:1210	FGSG_10095	Fusarium graminearum	Triticum (related: wheat)	protein kinase	reduced virulence	gene deletion: full
	PHI:1211	FGSG_06793	Fusarium graminearum	Triticum (related: wheat)	protein kinase	reduced virulence	gene deletion: full
	PHI:1212	FGSG_01312	Fusarium graminearum	Triticum (related: wheat)	protein kinase	reduced virulence	gene deletion: full
	PHI:1216	FGSG_07344	Fusarium graminearum	Triticum (related: wheat)	protein kinase	reduced virulence	gene deletion: full; gene complementation
	PHI:1217	FGSG_11812	Fusarium graminearum	Triticum (related: wheat)	protein kinase	reduced virulence	gene deletion: full
	PHI:1291	FGSG_06874	Fusarium graminearum	Triticum (related: wheat)	Topoisomerase I required to relac supercoilded DNA	reduced virulence	gene deletion: full
	PHI:1293	FGSG_04220	Fusarium graminearum	Triticum (related: wheat)	transcription factor	reduced virulence	gene deletion
	PHI:1317	FGSG_06291	Fusarium graminearum	Triticum (related: wheat)	transcription factor	reduced virulence	gene deletion
	PHI:1325	FGSG_05171	Fusarium graminearum	Triticum (related: wheat)	transcription factor	reduced virulence	gene deletion
	PHI:1347	FGSG_01022	Fusarium graminearum	Triticum (related: wheat)	transcription factor	reduced virulence	gene deletion
	PHI:1348	FGSG_01106	Fusarium graminearum	Triticum (related: wheat)	transcription factor	reduced virulence	gene deletion
	PHI:1379	FGSG_06427	Fusarium graminearum	Triticum (related: wheat)	transcription factor	reduced virulence	gene deletion
	PHI:1382	FGSG_06871	Fusarium graminearum	Triticum (related: wheat)	transcription factor	reduced virulence	gene deletion
	PHI:1384	FGSG_07052	Fusarium graminearum	Triticum (related: wheat)	transcription factor	reduced virulence	gene deletion
	PHI:1396	FGSG_07928	Fusarium graminearum	Triticum (related: wheat)	transcription factor	reduced virulence	gene deletion
	PHI:1425	FGSG_11416	Fusarium graminearum	Triticum (related: wheat)	transcription factor	reduced virulence	gene deletion
	PHI:1440	FGSG_13746	Fusarium graminearum	Triticum (related: wheat)	transcription factor	reduced virulence	gene deletion
	PHI:1441	FGSG_02527	Fusarium graminearum	Triticum (related: wheat)	transcription factor	reduced virulence	gene deletion
	PHI:1462	FGSG_01182	Fusarium graminearum	Triticum (related: wheat)	transcription factor	reduced virulence	gene deletion
	PHI:1464	FGSG_05304	Fusarium graminearum	Triticum (related: wheat)	transcription factor	reduced virulence	gene deletion
	PHI:1470	FGSG_00385	Fusarium graminearum	Triticum (related: wheat)	transcription factor	reduced virulence	gene deletion
	PHI:1529	FGSG_06948	Fusarium graminearum	Triticum (related: wheat)	transcription factor	reduced virulence	gene deletion
	PHI:1538	FGSG_00324	Fusarium graminearum	Triticum (related: wheat)	transcription factor	reduced virulence	gene deletion
	PHI:1553	FGSG_12781	Fusarium graminearum	Triticum (related: wheat)	transcription factor	reduced virulence	gene deletion
	PHI:1606	FGSG_13120	Fusarium graminearum	Triticum (related: wheat)	transcription factor	reduced virulence	gene deletion
	PHI:1643	FGSG_06944	Fusarium graminearum	Triticum (related: wheat)	transcription factor	reduced virulence	gene deletion
	PHI:1646	FGSG_08481	Fusarium graminearum	Triticum (related: wheat)	transcription factor	reduced virulence	gene deletion
	PHI:1647	FGSG_08572	Fusarium graminearum	Triticum (related: wheat)	transcription factor	reduced virulence	gene deletion
	PHI:1671	FGSG_10716	Fusarium graminearum	Triticum (related: wheat)	transcription factor	reduced virulence	gene deletion
	PHI:1772	FGSG_10069	Fusarium graminearum	Triticum (related: wheat)	transcription factor	reduced virulence	gene deletion
	PHI:1917	FGSG_07067	Fusarium graminearum	Triticum (related: wheat)	transcription factor	reduced virulence	gene deletion
	PHI:1921	FGSG_01293	Fusarium graminearum	Triticum (related: wheat)	transcription factor	reduced virulence	gene deletion
	PHI:1967	FGSG_00719	Fusarium graminearum	Triticum (related: wheat)	transcription factor	reduced virulence	gene deletion
	PHI:2016	MGG_01099	Magnaporthe oryzae	Oryza sativa (related: rice)	Peroxisomal carnitine acetyl transferase; lipid reserve mobilization	loss of pathogenicity	gene disruption; gene complementation
	PHI:2021	MGG_06564	Ustilago maydis	Zea mays (related: maize)	Transcription repression	reduced virulence	altered gene expression / gene regulation: overexpression
	PHI:2034	MG06148.4	Magnaporthe oryzae	Oryza sativa (related: rice)	beta-oxidation	reduced virulence	gene deletion: full; gene complementation
	PHI:2037	XP_001405357	Magnaporthe oryzae	Oryza sativa (related: rice)	G-Protein Signaling	loss of pathogenicity	gene deletion: full; gene complementation
	PHI:2042	DQ156556	Magnaporthe oryzae	Oryza sativa (related: rice)	multidrug resistance; protection from oxidative stress	loss of pathogenicity	gene deletion: full; gene complementation
	PHI:2058	ABS87374	Magnaporthe oryzae	Oryza sativa (related: rice)	Endoplasmic Reticulum Chaperone	reduced virulence	gene deletion: full; gene complementation
	PHI:2066	MGG_09559.5	Magnaporthe oryzae	Oryza sativa (related: rice)	no data found	loss of pathogenicity	gene deletion: full; gene complementation
	PHI:2067	MGG_00937.5	Magnaporthe oryzae	Hordeum vulgare (related: barley)	multidrug resistance	loss of pathogenicity	other evidence: insertional mutagenesis screen
	PHI:2070	MGG_05998.6	Magnaporthe oryzae	Oryza sativa (related: rice)	no data found	loss of pathogenicity	gene deletion: full
	PHI:2071	MGG_02959.6	Magnaporthe oryzae	Oryza sativa (related: rice)	no data found	loss of pathogenicity	gene deletion: full
	PHI:2072	MGG_03580.6	Magnaporthe oryzae	Oryza sativa (related: rice)	no data found	loss of pathogenicity	gene deletion: full; gene complementation
	PHI:2073	MGG_09262.6	Magnaporthe oryzae	Oryza sativa (related: rice)	no data found	loss of pathogenicity	gene deletion: full
	PHI:2074	MGG_03694.6	Magnaporthe oryzae	Oryza sativa (related: rice)	no data found	loss of pathogenicity	gene deletion: full
	PHI:2075	MGG_07297.6	Magnaporthe oryzae	Oryza sativa (related: rice)	no data found	loss of pathogenicity	gene deletion: full
	PHI:2077	MGG_09559.6	Magnaporthe oryzae	Oryza sativa (related: rice)	no data found	loss of pathogenicity	gene deletion: full; gene complementation
	PHI:2081	MGG_12828.6	Magnaporthe oryzae	Oryza sativa (related: rice)	no data found	loss of pathogenicity	gene deletion: full
	PHI:2083	MGG_07667.6	Magnaporthe oryzae	Oryza sativa (related: rice)	no data found	loss of pathogenicity	gene deletion: full
	PHI:2084	MGG_03139.6	Magnaporthe oryzae	Oryza sativa (related: rice)	no data found	reduced virulence	gene deletion: full
	PHI:2091	EF486491	Magnaporthe oryzae	Oryza sativa (related: rice)	no data found	loss of pathogenicity	gene deletion: full; gene complementation
	PHI:2094	MGG_09828.5	Magnaporthe oryzae	Hordeum vulgare (related: barley)	Ca2+-permeable channel	reduced virulence	altered gene expression / gene regulation: silencing
	PHI:2095	MGG_10730.5	Magnaporthe oryzae	Hordeum vulgare (related: barley)	Ca2+ pump	reduced virulence	altered gene expression / gene regulation: silencing
	PHI:2096	MGG_02074.5	Magnaporthe oryzae	Hordeum vulgare (related: barley)	Ca2+ pump	loss of pathogenicity	altered gene expression / gene regulation: silencing
	PHI:2097	MGG_04066.5	Magnaporthe oryzae	Hordeum vulgare (related: barley)	Ca2+ pump	loss of pathogenicity	altered gene expression / gene regulation: silencing
	PHI:2100	MGG_12005.5	Magnaporthe oryzae	Hordeum vulgare (related: barley)	Ca2+ pump	reduced virulence	altered gene expression / gene regulation: silencing
	PHI:2108	MGG_06884.5	Magnaporthe oryzae	Hordeum vulgare (related: barley)	no data found	reduced virulence	altered gene expression / gene regulation: silencing
	PHI:2113	MGG_01196.5	Magnaporthe oryzae	Hordeum vulgare (related: barley)	Ca2+/CAM-dependent serine/threonine protein kinases	reduced virulence	altered gene expression / gene regulation: silencing
	PHI:2117	MGG_03670.6	Magnaporthe oryzae	Oryza sativa (related: rice)	Protease activity	reduced virulence	gene deletion: full; gene complementation
	PHI:2119	MGG_14847.6	Magnaporthe oryzae	Oryza sativa (related: rice)	no data found	loss of pathogenicity	gene deletion: full; gene complementation
	PHI:2120	MGG_00800.6	Magnaporthe oryzae	Oryza sativa (related: rice)	no data found	loss of pathogenicity	gene deletion: full; gene complementation
	PHI:2123	GQ183953	Zymoseptoria tritici	Triticum (related: wheat)	no data found	loss of pathogenicity	gene deletion: full; gene complementation
	PHI:2128	MGG_04853.6	Magnaporthe oryzae	Oryza sativa (related: rice)	no data found	reduced virulence	gene deletion: full
	PHI:2131	MGG_12865.6	Magnaporthe oryzae	Oryza sativa (related: rice)	no data found	loss of pathogenicity	gene deletion: full; gene complementation
	PHI:2140	XP_001907727.1	Magnaporthe oryzae	Oryza sativa (related: rice)	vacuolar morphogenesis	loss of pathogenicity	gene deletion: full; gene complementation
	PHI:2141	XP_001406795	Magnaporthe oryzae	Oryza sativa (related: rice)	cell cycle regulation	loss of pathogenicity	gene disruption; gene complementation
	PHI:2145	MGG_01230	Magnaporthe oryzae	Oryza sativa (related: rice)	Succinate-semialdehyde dehydrogenase	loss of pathogenicity	gene disruption
	PHI:2147	EHA46510.1	Magnaporthe oryzae	Oryza sativa (related: rice)	GTPase	reduced virulence	gene deletion: full; gene complementation
	PHI:2153	MGG_07460.6	Magnaporthe oryzae	Oryza sativa (related: rice)	no data found	reduced virulence	gene deletion: full; gene complementation
	PHI:2154	MGG_02741.6	Magnaporthe oryzae	Oryza sativa (related: rice)	Polyadenylation factor; mRNA processing	reduced virulence	gene deletion: full
	PHI:2158	EU 984498	Magnaporthe oryzae	Oryza sativa (related: rice)	Calcium/calmodulin-dependent kinase	reduced virulence	gene deletion: full; gene complementation
	PHI:2161	MGG_04100.6	Magnaporthe oryzae	Oryza sativa (related: rice)	Cytokinesis	loss of pathogenicity	gene mutation: characterised
	PHI:2169	MGG_06188.6	Magnaporthe oryzae	Oryza sativa (related: rice)	no data found	reduced virulence	gene disruption
	PHI:2171	MGG_15019.6	Magnaporthe oryzae	Oryza sativa (related: rice)	Cu-amine-oxidase	reduced virulence	gene disruption
	PHI:2179	HQ650870	Magnaporthe oryzae	Oryza sativa (related: rice)	Phospholipase A2-activating protein	reduced virulence	gene deletion: full; gene complementation
	PHI:2202	GQ869475	Magnaporthe oryzae	Oryza sativa (related: rice)	Maintenance of cell wall integrity; Regulation of surface hydrophobicity; Regulation of intracellular cAMP levels; Regulation of extracellular laccase and peroxidase activities	reduced virulence	gene deletion: full; gene complementation
	PHI:2215	EHA50327.1	Magnaporthe oryzae	Oryza sativa (related: rice)	Regulation of cell cycle	reduced virulence	gene mutation: characterised
	PHI:2222	XP_759303	Ustilago maydis	Zea mays (related: maize)	no data found	reduced virulence	gene deletion: full
	PHI:2225	AJ505152	Ustilago maydis	Zea mays (related: maize)	no data found	reduced virulence	gene deletion: full; gene complementation
	PHI:2226	XP_759351	Ustilago maydis	Zea mays (related: maize)	no data found	reduced virulence	gene deletion: full; gene complementation
	PHI:2228	X88796	Ustilago maydis	Zea mays (related: maize)	polyamine oxidase	loss of pathogenicity	gene deletion: full
	PHI:2230	AF193614	Ustilago maydis	Zea mays (related: maize)	no data found	reduced virulence	gene deletion: full
	PHI:2231	AJ505152	Ustilago maydis	Zea mays (related: maize)	no data found	reduced virulence	gene mutation
	PHI:2233	um04583.1	Ustilago maydis	Zea mays (related: maize)	putative protein-arginine methyltransferases	reduced virulence	gene disruption
	PHI:2237	um03172	Ustilago maydis	Zea mays (related: maize)	zinc-finger transcription factor	loss of pathogenicity	gene deletion: full; gene complementation
	PHI:2239	um05818	Ustilago maydis	Zea mays (related: maize)	encodes spermidine synthase/saccharopine dehydrogenase	reduced virulence	gene disruption; gene complementation
	PHI:2248	DQ167577	Parastagonospora nodorum	Triticum (related: wheat)	Delta-aminolevulinic acid synthase	reduced virulence	gene deletion: full
	PHI:2267	AY508881	Parastagonospora nodorum	Triticum (related: wheat)	Malate synthase	loss of pathogenicity	gene disruption; gene complementation
	PHI:2289	AM930229	Botrytis cinerea	Phaseolus vulgaris (related: string bean)	Polyketide synthases	reduced virulence	gene deletion: full
	PHI:2293	AFUB_028740	Aspergillus fumigatus	Mus musculus (related: house mouse)	Mitochondrial respiration	reduced virulence	gene disruption
	PHI:2296	ABW87261.1	Alternaria brassicicola	Brassica oleracea (no common name found)	Intracellular Redox Homeostasis	reduced virulence	gene deletion: full; gene complementation
	PHI:2297	EDP49089.1	Aspergillus fumigatus	Mus musculus (related: house mouse)	Intracellular Redox Homeostasis	reduced virulence	gene disruption; gene complementation
	PHI:2309	AJ006217	Botrytis cinerea	Arabidopsis thaliana (related: thale cress)	ABC transporter	reduced virulence	gene deletion: full
	PHI:2321	AFUA_1G17190	Aspergillus fumigatus	Mus musculus (related: house mouse)	Acyl-CoA ligase	reduced virulence	gene deletion: full; gene complementation
	PHI:2322	AFUA_3G03410	Aspergillus fumigatus	Mus musculus (related: house mouse)	Anoyl-CoA hydratase	reduced virulence	gene deletion: full; gene complementation
	PHI:2323	EFY98542.1	Metarhizium robertsii	Tenebrio molitor (related: yellow mealworm)	Group III histidine kinase	reduced virulence	gene disruption; gene complementation
	PHI:2325	FGSG_04982	Fusarium graminearum	Triticum (related: wheat)	Tensin-like phosphatase 1	reduced virulence	gene deletion
	PHI:2326	FGSG_04111	Fusarium graminearum	Triticum (related: wheat)	Type 2C protein phosphatase	reduced virulence	gene deletion
	PHI:2329	DQ991506	Cercospora nicotianae	Nicotiana tabacum (related: common tobacco)	Encodes a putative membrane transporter	reduced virulence	gene deletion: full; gene complementation
	PHI:2338	UHOR_01405	Ustilago hordei	Hordeum vulgare (related: barley)	Cell-wall Integrity	reduced virulence	gene disruption; gene complementation
	PHI:2351	XP_381310	Fusarium graminearum	Triticum (related: wheat)	Arginine Methyltransferase	reduced virulence	gene deletion: full; gene complementation
	PHI:2353	XP_381310	Fusarium graminearum	Triticum (related: wheat)	Arginine Methyltransferase	reduced virulence	gene deletion: full
	PHI:2354	XP_390894	Fusarium graminearum	Triticum (related: wheat)	Arginine Methyltransferase	reduced virulence	gene deletion: full
	PHI:2355	XP_390932	Fusarium graminearum	Triticum (related: wheat)	Arginine Methyltransferase	reduced virulence	gene deletion: full
	PHI:2356	MGG_07460	Magnaporthe oryzae	Hordeum vulgare (related: barley)	Plant virulence	reduced virulence	gene deletion: full
	PHI:2357	GU566074	Beauveria bassiana	Galleria mellonella (related: greater wax moth)	Fatty Acid Hydroxylase Activity; Cytochrome P450 Subfamily	reduced virulence	gene deletion: full; gene complementation
	PHI:2358	XM_750896	Aspergillus fumigatus	Mus musculus (related: house mouse)	Phospholipase	reduced virulence	gene deletion: full; gene complementation
	PHI:2363	AAK49432	Ustilago maydis	Zea mays (related: maize)	Adaptor protein	loss of pathogenicity	gene mutation: characterised; gene complementation
	PHI:2368	AJ276473	Botrytis cinerea	Phaseolus vulgaris (related: string bean)	Adenylate cyclase	reduced virulence	gene deletion: full
	PHI:2384	UM15042	Ustilago maydis	Zea mays (related: maize)	Transcription Factor	reduced virulence	gene deletion: full
	PHI:2386	FGSG_12857.3	Fusarium graminearum	Triticum (related: wheat)	Adenosine triphosphate (ATP) citrate lyase	loss of pathogenicity	gene deletion: full; gene complementation
	PHI:2395	FGSG_00950.3	Fusarium graminearum	Hordeum vulgare (related: barley)	Syntaxins	reduced virulence	gene deletion: full; gene complementation
	PHI:2405	MGG02897	Magnaporthe oryzae	Oryza sativa (related: rice)	Response regulator	reduced virulence	gene disruption
	PHI:2407	MGG00345	Magnaporthe oryzae	Oryza sativa (related: rice)	Response regulator homolog gene	reduced virulence	gene disruption
	PHI:2409	Fg05593.1	Fusarium graminearum	Triticum (related: wheat)	Sphingolipid C-9 Methyltransferases	reduced virulence	gene deletion: full; gene complementation
	PHI:2411	SS1G_14127.3	Sclerotinia sclerotiorum	Solanum lycopersicum (related: tomato)	Gamma-Glutamyl Transpeptidase	reduced virulence	gene deletion: full
	PHI:2418	FGSG_04355.3	Fusarium graminearum	Zea mays (related: maize)	C-type cyclins	reduced virulence	gene deletion: full; gene complementation
	PHI:2419	FGSG_04355.3	Fusarium graminearum	Triticum (related: wheat)	C-type cyclins	reduced virulence	gene deletion: full; gene complementation
	PHI:2424	XP_566613.1	Cryptococcus neoformans	Mus musculus (related: house mouse)	Cell Wall Integrity and Virulence Factors	reduced virulence	gene deletion: full; gene complementation
	PHI:2431	AB432914	Alternaria alternata	Citrus x tangelo (related: tangelo)	ACT-Toxin Biosynthesis	reduced virulence	altered gene expression / gene regulation: silencing
	PHI:2441	Mycgr3G75289	Zymoseptoria tritici	Triticum (related: wheat)	Alpha-1,2-mannosyltransferase	loss of pathogenicity	gene deletion: full; gene complementation
	PHI:2453	HM246662	Fusarium oxysporum	Cucumis melo (related: muskmelon)	BAH/PHD-containing transcription factor	reduced virulence	gene disruption
	PHI:2474	FJ418778	Cryptococcus neoformans	Mus musculus (related: house mouse)	GTP Biosynthesis	reduced virulence	gene disruption; gene complementation
	PHI:2477	EU770253/EU746409	Cryphonectria parasitica	Castanea mollissima (related: chinese chestnut)	Cyclophilin A-encoding gene	reduced virulence	gene deletion: full; gene complementation
	PHI:2484	FJ374679	Botrytis cinerea	Solanum lycopersicum (related: tomato)	MAP triple kinase	loss of pathogenicity	gene deletion: full; gene complementation
	PHI:2491	FGSG_04111	Fusarium graminearum	Triticum (related: wheat)	Type 2C protein phosphatase	reduced virulence	gene deletion: full; gene complementation
	PHI:2497	um05567	Ustilago maydis	Zea mays (related: maize)	Autophagy	reduced virulence	gene deletion: full
	PHI:2498	um06363	Ustilago maydis	Zea mays (related: maize)	Autophagy	reduced virulence	gene deletion: full
	PHI:2502	FGSG_04982.3	Fusarium graminearum	Triticum (related: wheat)	no data found	reduced virulence	gene disruption; gene complementation
	PHI:2560	CAG61770.1	Candida glabrata	Mus musculus (related: house mouse)	Calcineurin subunit B	reduced virulence	gene deletion: full; gene complementation
	PHI:2562	EAK91556.1	Candida albicans	Mus musculus (related: house mouse)	Transcription factor involved in cell wall architecture	reduced virulence	gene deletion: full; gene complementation
	PHI:2563	EAL01966.1	Candida albicans	Mus musculus (related: house mouse)	Phosphatase which converts farnesyl pyrophosphate to farnesol	reduced virulence	gene deletion: full; gene complementation
	PHI:2565	XP_723271.1	Candida albicans	Mus musculus (related: house mouse)	Heat shock transcription factor	reduced virulence	gene mutation: characterised
	PHI:2570	CAGL0K10736g	Candida glabrata	Mus musculus (related: house mouse)	Lactate dehydrogenase	reduced virulence	gene deletion: full; gene complementation
	PHI:2571	XP_712029	Candida albicans	Mus musculus (related: house mouse)	Potential fungal transcription factor	reduced virulence	gene disruption; gene complementation
	PHI:2580	AAC80228	Trypanosoma cruzi	Mus musculus (related: house mouse)	Oligopeptidase B functions as a processing enzyme, generating an active Ca2 agonist from a cytosolic precursor molecule	reduced virulence	gene deletion: full; gene complementation
	PHI:2585	JQ716919	Alternaria alternata	Citrus x tangelo (related: tangelo)	Stress-responsive transcription regulator	reduced virulence	gene deletion: full; gene complementation
	PHI:2601	AAC80228	Trypanosoma cruzi	Mus musculus (related: house mouse)	Oligopeptidase B functions as a processing enzyme, generating an active Ca2 agonist from a cytosolic precursor molecule	reduced virulence	gene deletion: full; gene complementation
	PHI:2606	JQ716919	Alternaria alternata	Citrus x tangelo (related: tangelo)	Stress-responsive transcription regulator	reduced virulence	gene deletion: full; gene complementation
	PHI:2618	EAL04662	Candida albicans	Mus musculus (related: house mouse)	Iron homeostasis	reduced virulence	altered gene expression / gene regulation: overexpression
	PHI:2638	EAL93716	Aspergillus fumigatus	Mus musculus (related: house mouse)	Dihydroxyacid dehydratase	reduced virulence	gene deletion: full; gene complementation
	PHI:2643	CAM65755	Leishmania infantum	Mus musculus (related: house mouse)	Cyclopropane fatty acid synthetase	reduced virulence	gene deletion: full; gene complementation
	PHI:2644	BAA00903	Salmonella enterica	Caenorhabditis elegans (related: roundworm)	Redox activity	reduced virulence	gene deletion: full; gene complementation
	PHI:2656	ACY89276	Salmonella enterica	Mus musculus (related: house mouse)	4-amino-4-deoxy-L-arabinose (Ara4N) production	reduced virulence	gene deletion: full
	PHI:2694	CAG76898	Pectobacterium atrosepticum	Solanum tuberosum (related: potato)	Modulates plant cell wall-degrading enzymes	loss of pathogenicity	gene deletion: full; gene complementation
	PHI:2700	BAM42534	Colletotrichum orbiculare	Cucumis sativus (related: cucumber)	Laccase gene	reduced virulence	gene disruption
	PHI:2710	AFC37778	Colletotrichum gloeosporioides	Persea americana (related: avocado)	Ammonium Transporters	reduced virulence	gene deletion: full; gene complementation
	PHI:2714	FGSG_01174.3	Fusarium graminearum	Triticum aestivum (related: bread wheat)	Peroxisomal targeting signal receptor	reduced virulence	gene deletion: full; gene complementation
	PHI:2715	FGSG_05596.3	Fusarium graminearum	Triticum aestivum (related: bread wheat)	Peroxisomal biogenesis factor 6	reduced virulence	gene deletion: full; gene complementation
	PHI:2728	FGSG_10003.3	Fusarium graminearum	Triticum aestivum (related: bread wheat)	Sterol C-24 reductase	reduced virulence	gene disruption; gene complementation
	PHI:2731	EGY16897	Verticillium dahliae	Solanum lycopersicum (related: tomato)	Transcriptional regulator	loss of pathogenicity	gene deletion: full; gene complementation
	PHI:2810	ACB12685	Cryptococcus gattii	Mus musculus (related: house mouse)	Regulates cell integrity	reduced virulence	gene deletion: full; gene complementation
	PHI:2822	ABQ42713	Cryptococcus neoformans	Mus musculus (related: house mouse)	B 1,2-xylosyltransferase	reduced virulence	gene deletion: full
	PHI:2823	EAK95037	Candida albicans	Galleria mellonella (related: greater wax moth)	Pescadillo homologs are involved in cell cycle control and ribosome biogenesis, and are essential	reduced virulence	altered gene expression / gene regulation
	PHI:2825	EAL00070	Candida albicans	Mus musculus (related: house mouse)	Histone 3 lysine 4 methyltransferase	reduced virulence	gene disruption; gene complementation
	PHI:2826	AY219172	Fusarium oxysporum	Solanum lycopersicum (related: tomato)	G-protein subunit	reduced virulence	gene deletion: full; gene complementation
	PHI:2835	ACP34152	Bipolaris maydis	Zea mays (related: maize)	Putative short chain dehydrogenase	reduced virulence	gene deletion: full
	PHI:2839	AF525909_2	Bipolaris maydis	Zea mays (related: maize)	Reductase	reduced virulence	gene deletion: full
	PHI:2895	ACM38143	Agrobacterium vitis	Vitis vinifera (related: wine grape)	Polyketide synthetase protein	loss of pathogenicity	gene disruption; gene complementation
	PHI:2911	XP_001585822	Sclerotinia sclerotiorum	Glycine max (related: soybean)	Peroxysomal Carnitine Acetyl Transferase	reduced virulence	gene disruption; gene complementation
	PHI:2913	AFP89626	Alternaria alternata	Citrus x microcarpa (related: calamondin)	NADPH oxidase	reduced virulence	gene disruption; gene complementation
	PHI:2920	EFQ33392.	Colletotrichum graminicola	Zea mays (related: maize)	Functional ferroxidase	reduced virulence	gene deletion: full
	PHI:2933	AFP89626	Alternaria alternata	Pyrus communis (related: pear)	NADPH oxidase	loss of pathogenicity	gene disruption
	PHI:2959	ACR67684	Edwardsiella ictaluri	Ictalurus punctatus (related: channel catfish)	Malate dehydrogenase	reduced virulence	gene deletion: partial
	PHI:2960	ACR67633	Edwardsiella ictaluri	Ictalurus punctatus (related: channel catfish)	Fumarate reductase	reduced virulence	gene deletion: partial
	PHI:2961	ACR70489	Edwardsiella ictaluri	Ictalurus punctatus (related: channel catfish)	Glycine dehydrogenase	reduced virulence	gene deletion: partial
	PHI:2964	AEQ97152	Xanthomonas oryzae	Oryza sativa (related: rice)	Asparagine synthetase	reduced virulence	gene mutation
	PHI:2968	AFR96662	Cryptococcus neoformans	Mus musculus (related: house mouse)	Glucose uptake and transport	reduced virulence	gene mutation: characterised; gene complementation
	PHI:2969	EAL85747	Aspergillus fumigatus	Galleria mellonella (related: greater wax moth)	Acetylglutamate kinase and acetylglutamyl-phosphate-reductase	reduced virulence	gene disruption; gene complementation
	PHI:2976	FJ008981	Colletotrichum gloeosporioides	Aeschynomene virginica (no common name found)	Oligopeptide transporters of the OPT family	reduced virulence	altered gene expression / gene regulation: silencing
	PHI:2985	EHA53764	Magnaporthe oryzae	Oryza sativa (related: rice)	Transcription factor	reduced virulence	gene mutation
	PHI:2987	EHA47998	Magnaporthe oryzae	Oryza sativa (related: rice)	Transcription factor	reduced virulence	gene mutation: characterised; gene complementation
	PHI:2988	EHA49649	Magnaporthe oryzae	Oryza sativa (related: rice)	Transcription factor	reduced virulence	gene mutation: characterised; gene complementation
	PHI:2989	EHA51032	Magnaporthe oryzae	Oryza sativa (related: rice)	Transcription factor	reduced virulence	gene mutation
	PHI:3004	BAF67840	Staphylococcus aureus	Mus musculus (related: house mouse)	Part of proteolytic complex	reduced virulence	gene deletion: full
	PHI:3014	EAQ71329	Magnaporthe oryzae	Oryza sativa (related: rice)	Cell cortex proteins involved in nuclear migration and positioning.	reduced virulence	gene deletion: full; gene complementation
	PHI:3017	AFR97484	Cryptococcus neoformans	Mus musculus (related: house mouse)	secreted metalloprotease; fungalysins	reduced virulence	gene mutation
	PHI:3028	CAN03056	Clavibacter michiganensis	Solanum lycopersicum (related: tomato)	MocR family of transcriptional regulators	reduced virulence	gene disruption; gene complementation
	PHI:3036	ESU10897	Fusarium graminearum	Triticum aestivum (related: bread wheat)	C-5 sterol desaturase	reduced virulence	gene disruption; gene complementation
	PHI:3037	ESU07330	Fusarium graminearum	Triticum aestivum (related: bread wheat)	cytochrome P450 61	reduced virulence	gene disruption; gene complementation
	PHI:3040	BAA94668	Salmonella enterica	Mus musculus (related: house mouse)	proteolytic component	reduced virulence	gene deletion: full; gene complementation
	PHI:3053	EWG48238	Fusarium verticillioides	Zea mays (related: maize)	primary and secondary metabolism	reduced virulence	gene deletion: full; gene complementation
	PHI:3054	EWG49850	Fusarium verticillioides	Zea mays (related: maize)	primary and secondary metabolism	reduced virulence	gene deletion: full; gene complementation
	PHI:3060	EHA53685	Magnaporthe oryzae	Oryza sativa (related: rice)	Rho GTPase activating proteins	loss of pathogenicity	gene deletion: full; gene complementation
	PHI:3071	EGZ19258	Phytophthora sojae	Glycine max (related: soybean)	nuclease	reduced virulence	altered gene expression / gene regulation: overexpression
	PHI:3098	AFR92864	Cryptococcus neoformans	Mus musculus (related: house mouse)	dihydroorotase (DHOase)	reduced virulence	gene disruption; gene complementation
	PHI:3101	CAD52260	Plasmodium falciparum	Homo sapiens (related: human)	ketoacid dehydrogenase (BCKDH) complex	reduced virulence	gene mutation: characterised; gene complementation
	PHI:3102	ABE76505	Toxoplasma gondii	Mus musculus (related: house mouse)	ketoacid dehydrogenase (BCKDH) complex	reduced virulence	gene mutation: characterised; gene complementation
	PHI:3126	CBA23647	Erwinia amylovora	Malus domestica (related: apple)	argDgene encodes a predicted N-acetylornithine aminotransferase enzyme	loss of pathogenicity	gene mutation: characterised; gene complementation
	PHI:3134	CAH21544	Yersinia pseudotuberculosis	Mus musculus (related: house mouse)	Part of the pyruvate - tricarboxylic acid cycle node	reduced virulence	gene disruption
	PHI:3138	ESU07428	Fusarium graminearum	Triticum aestivum (related: bread wheat)	Member of the GNAT family, is the catalytic subunit of the Elongator complex.	reduced virulence	gene deletion: full; gene complementation
	PHI:3161	EHA56736	Magnaporthe oryzae	Oryza sativa (related: rice)	Histidine Kinase	loss of pathogenicity	gene deletion: full
	PHI:3162	EHA54322	Magnaporthe oryzae	Oryza sativa (related: rice)	Histidine Kinase	loss of pathogenicity	gene deletion: full
	PHI:3174	EHA57057	Magnaporthe oryzae	Oryza sativa (related: rice)	Central role in response to nutrient stress	loss of pathogenicity	gene deletion: full; gene complementation
	PHI:3175	EHA47478	Magnaporthe oryzae	Oryza sativa (related: rice)	Central role in response to nutrient stress	loss of pathogenicity	gene deletion: full; gene complementation
	PHI:3226	AGV28619	Penicillium digitatum	Citrus sinensis (related: sweet orange)	pectin lyase	reduced virulence	gene deletion: full
	PHI:3234	EHA48258	Magnaporthe oryzae	Oryza sativa (related: rice)	regulators of G-protein (GTP-binding protein) signaling (RGS) proteins/homocitrate synthase	reduced virulence	gene deletion: full; gene complementation
	PHI:3236	AFR93748	Cryptococcus neoformans	Galleria mellonella (related: greater wax moth)	Phosphate-Regulated, Secreted, and Vacuolar Acid Phosphatase	reduced virulence	gene deletion: full
	PHI:3257	EHA55634	Magnaporthe oryzae	Oryza sativa (related: rice)	Threonine deaminase	reduced virulence	gene deletion: full; gene complementation
	PHI:3263	EFY87824	Metarhizium acridum	Locusta migratoria (related: migratory locust)	sucrose non-fermenting protein kinase	reduced virulence	gene disruption; gene complementation
	PHI:3278	ENH81573	Colletotrichum orbiculare	Cucumis sativus (related: cucumber)	Ras GTPase Activating Protein	reduced virulence	gene deletion: full; gene complementation
	PHI:3285	CAG40992	Staphylococcus aureus	Mus musculus (related: house mouse)	NO-synthase	reduced virulence	gene disruption; gene complementation
	PHI:3287	CAG59654	Candida glabrata	Mus musculus (related: house mouse)	catalytic subunit of the C. glabrata PI3K complex	reduced virulence	gene deletion: full
	PHI:3291	AE004532_9	Pseudomonas aeruginosa	Mus musculus (related: house mouse)	Quorum sensing system to regulate several genes required for its survival and pathogenicity within the host.	reduced virulence	gene mutation: characterised; gene complementation
	PHI:3292	AIL24425	Colletotrichum gloeosporioides	Solanum lycopersicum (related: tomato)	Regulation of PACC-Dependent Acid-Expressed-Genes and pathogenicity.	reduced virulence	gene mutation: characterised; gene complementation
	PHI:3321	EAL02842	Candida albicans	Mus musculus (related: house mouse)	putative subunit of V-ATPase	loss of pathogenicity	gene disruption; gene complementation
	PHI:3323	EAL90421	Aspergillus fumigatus	Mus musculus (related: house mouse)	MAP kinase kinase kinase of the HOG (high-osmolarity glycerol response) pathway	loss of pathogenicity	gene deletion: full; gene complementation
	PHI:3325	ACH87041	Streptococcus parauberis	Paralichthys olivaceus (related: japanese flounder)	phosphoglucomutase	reduced virulence	gene deletion: full
	PHI:3329	EDN92355	Sclerotinia sclerotiorum	Solanum lycopersicum (related: tomato)	Oxaloacetate acetylhydrolase	reduced virulence	gene deletion: full; gene complementation
	PHI:3330	AAW44210	Cryptococcus neoformans	Galleria mellonella (related: greater wax moth)	cytoplasmic exonuclease	reduced virulence	gene disruption
	PHI:3332	KGB78294	Cryptococcus gattii	Mus musculus (related: house mouse)	vacuolar-sorting protein	loss of pathogenicity	gene disruption; gene complementation
	PHI:3348	ABD20438	Staphylococcus aureus	Mus musculus (related: house mouse)	aids in the maturation of Iron-Sulphur proteins	reduced virulence	gene deletion: full; gene complementation
	PHI:3354	AHW45240	Vibrio vulnificus	Mus musculus (related: house mouse)	Production of MARTX toxin	reduced virulence	gene deletion: full; gene complementation
	PHI:3364	ACC40113	Mycobacterium marinum	Acanthamoeba castellanii (no common name found)	locus required for ESX-1 export	reduced virulence	gene mutation: characterised; gene complementation
	PHI:3376	ESU11451	Fusarium graminearum	Triticum aestivum (related: bread wheat)	fungal development and pathogenicity	reduced virulence	gene mutation: characterised; gene complementation
	PHI:3411	AAC38612	Bordetella bronchiseptica	Sus scrofa (related: pig)	required for maximal disease severity and persistence in the swine lower respiratory tract	reduced virulence	gene mutation
	PHI:3412	AAM36442	Xanthomonas citri	Citrus sinensis (related: sweet orange)	phosphate metabolism	loss of pathogenicity	gene mutation
	PHI:3416	AFR92350	Cryptococcus neoformans	Mus musculus (related: house mouse)	Ferric Reductases	reduced virulence	gene deletion: full; gene complementation
	PHI:3443	EMR83808	Botrytis cinerea	Phaseolus vulgaris (related: string bean)	NADPH oxidase complex	reduced virulence	gene deletion: full; gene complementation
	PHI:3453	AAW41592	Cryptococcus neoformans	Mus musculus (related: house mouse)	Protein O-mannosylation	reduced virulence	gene mutation: characterised; gene complementation
	PHI:3455	AFR93216	Cryptococcus neoformans	Mus musculus (related: house mouse)	flippase	reduced virulence	gene mutation
	PHI:3457	AFR93914	Cryptococcus neoformans	Mus musculus (related: house mouse)	Phosphate Acquisition and Storage	reduced virulence	gene deletion: full
	PHI:3459	CAJ03227	Leishmania major	Mus musculus (related: house mouse)	nucleoside triphosphate diphosphohydrolases	reduced virulence	gene deletion: full
	PHI:3477	AAK76209	Streptococcus pneumoniae	Mus musculus (related: house mouse)	Part of the arginine deiminase system	reduced virulence	gene deletion: full; gene complementation
	PHI:3490	AAR96298	Cryptococcus neoformans	Mus musculus (related: house mouse)	GDP-Mannose Transporters	loss of pathogenicity	gene deletion: full; gene complementation
	PHI:3503	EAL04005	Candida albicans	Mus musculus (related: house mouse)	Transcriptional regulator of genes involved in cell wall integrity	loss of pathogenicity	gene deletion: full; gene complementation
	PHI:3512	XP_715022.1	Candida albicans	Mus musculus (related: house mouse)	Histone Deacetylase Complex	reduced virulence	gene deletion: full; gene complementation
	PHI:3514	EAK93295.1	Candida albicans	Mus musculus (related: house mouse)	Component of the 40S ribosomal subunit	loss of pathogenicity	gene deletion: full; gene complementation
	PHI:3523	ABW81468	Bursaphelenchus xylophilus	Pinus thunbergii (related: japanese black pine)	Reproduction and pathogenicity	loss of pathogenicity	altered gene expression / gene regulation: silencing
	PHI:3528	AFR94339	Cryptococcus neoformans	Mus musculus (related: house mouse)	Phosphate Acquisition and Storage	reduced virulence	gene deletion: full
	PHI:3594	AFB74084	Cryptococcus neoformans	Mus musculus (related: house mouse)	Protein tyrosine phosphatases	reduced virulence	gene deletion: full; gene complementation
	PHI:3597	CAA32418	Escherichia coli	Gallus gallus (related: chicken)	Nitrite transporter	reduced virulence	gene mutation; gene complementation
	PHI:3639	CCP42829	Mycobacterium tuberculosis	Mus musculus (related: house mouse)	Hypothetical protein	reduced virulence	gene mutation
	PHI:3697	XM_384756	Fusarium graminearum	Triticum aestivum (related: bread wheat)	ABC pleiotropic drug resistance transporter	reduced virulence	gene deletion: full
	PHI:3724	AAA92440	Salmonella enterica	Galleria mellonella (related: greater wax moth)	endoribonucleases	reduced virulence	gene mutation; gene complementation
	PHI:3801	AFR94914	Cryptococcus neoformans	Mus musculus (related: house mouse)	putative vacuolar calcium ATPase	reduced virulence	gene deletion; gene complementation
	PHI:3802	AFR92163	Cryptococcus neoformans	Mus musculus (related: house mouse)	calcium transporters	reduced virulence	gene deletion; gene complementation
	PHI:3809	EHA52411	Magnaporthe oryzae	Oryza sativa (related: rice)	transcription factor	reduced virulence	gene deletion; gene complementation
	PHI:3810	EHA48976	Magnaporthe oryzae	Oryza sativa (related: rice)	transcription factor	reduced virulence	gene deletion
	PHI:3815	EHA55026	Magnaporthe oryzae	Hordeum vulgare (related: barley)	Phosphorylase	reduced virulence	gene disruption
	PHI:3817	EFZ02580	Metarhizium robertsii	Bombyx mori (related: domestic silkworm)	glycerol-3-phosphate O-acyltransferase	reduced virulence	gene deletion; gene complementation
	PHI:3822	EAK96669	Candida albicans	Mus musculus (related: house mouse)	GroPCho permease	reduced virulence	gene deletion; gene complementation
	PHI:3823	EHA54918	Magnaporthe oryzae	Oryza sativa (related: rice)	methylenetetrahydrofolate reductase	loss of pathogenicity	gene deletion; gene complementation
	PHI:3833	FGSG_04068	Fusarium graminearum	Triticum aestivum (related: bread wheat)	Rho GTPases	reduced virulence	gene deletion; gene complementation
	PHI:3853	no data found	Fusarium graminearum	Triticum aestivum (related: bread wheat)	transcription cofactor	reduced virulence	gene deletion; gene complementation
	PHI:3859	EDU47467	Pyrenophora tritici-repentis	Triticum aestivum (related: bread wheat)	glucanase gene	reduced virulence	altered gene expression / gene regulation: silencing
	PHI:3865	GQ324948	Penicillium expansum	Malus domestica (related: apple)	glucose oxidase	reduced virulence	altered gene expression / gene regulation: silencing
	PHI:3866	DQ084388	Penicillium expansum	Malus domestica (related: apple)	isoepoxyedon dehydrogenase	reduced virulence	altered gene expression / gene regulation: silencing
	PHI:3880	EED55907	Aspergillus flavus	Arachis hypogaea (related: peanut)	bZIP encoding	reduced virulence	altered gene expression / gene regulation: silencing
	PHI:3881	AAX68412	Aspergillus flavus	Arachis hypogaea (related: peanut)	methyltransferase and fungal specific virulence factor	reduced virulence	altered gene expression / gene regulation: silencing
	PHI:3903	AF432352_1	Aspergillus fumigatus	Mus musculus (related: house mouse)	controlling the biosynthesis of a-(1,3)-glucan	reduced virulence	gene deletion
	PHI:3913	ABJ53896	Streptococcus pneumoniae	Mus musculus (related: house mouse)	methionine sulfoxide reductase	reduced virulence	gene mutation
	PHI:3914	EAT92394	Parastagonospora nodorum	Triticum aestivum (related: bread wheat)	encodes succinic semialdehyde dehydrogenase	reduced virulence	gene disruption; gene complementation
	PHI:3915	ABJ13079	Pseudomonas aeruginosa	Mus musculus (related: house mouse)	an essential gene for the T3SS gene expression	loss of pathogenicity	gene mutation
	PHI:3919	DAA04932	Ustilago maydis	Zea mays (related: maize)	encoding an iron multicopper oxidase	reduced virulence	gene deletion
	PHI:3924	FGSG_10995	Fusarium graminearum	Triticum aestivum (related: bread wheat)	ABC Transporter	reduced virulence	gene disruption
	PHI:3925	FGSG_04580	Fusarium graminearum	Triticum aestivum (related: bread wheat)	ABC Transporter	reduced virulence	gene disruption
	PHI:3936	EDN99628	Sclerotinia sclerotiorum	Arabidopsis thaliana (related: thale cress)	encodes a secretory protein with a putative Ca2+ binding EF-hand motif	loss of pathogenicity	gene disruption; gene complementation
	PHI:3945	AAY49259	Xanthomonas campestris	Raphanus sativus (related: radish)	Nucleotide diphosphate kinase	reduced virulence	gene mutation
	PHI:3947	AAY47367	Xanthomonas campestris	Raphanus sativus (related: radish)	Oxidoreductase	reduced virulence	gene mutation
	PHI:3954	AAY50331	Xanthomonas campestris	Raphanus sativus (related: radish)	Phosphoglycerate mutase	reduced virulence	gene mutation
	PHI:3959	AAY47582	Xanthomonas campestris	Raphanus sativus (related: radish)	NADH pyrophosphatase	reduced virulence	gene mutation
	PHI:3963	AAY47726	Xanthomonas campestris	Raphanus sativus (related: radish)	Carboxyltransferase	reduced virulence	gene mutation
	PHI:3966	AAY48631	Xanthomonas campestris	Raphanus sativus (related: radish)	N-5-glutamine S-adenosyl-L-methionine-dependent methyltransferase	reduced virulence	gene mutation
	PHI:3976	EHA48246	Magnaporthe oryzae	Oryza sativa (related: rice)	Acetolactate synthases	loss of pathogenicity	gene disruption; gene complementation
	PHI:3987	AAD02822	Cryphonectria parasitica	Castanea dentata (related: american chestnut)	acts in a phosphorylation cascade essential for cell integrity	reduced virulence	gene deletion; gene complementation
	PHI:3992	EJP65725	Beauveria bassiana	Galleria mellonella (related: greater wax moth)	carbon catabolite repressor transcription factor homologue	reduced virulence	gene disruption; gene complementation
	PHI:3996	FGSG_09862.3	Fusarium graminearum	Triticum aestivum (related: bread wheat)	Fimbrin is a cytoskeletal protein associated with microfilament core bundles in microvilli, microspikes, stereocilia, membrane ruffles, and cell-substratum attachment sites.	reduced virulence	gene deletion; gene complementation
	PHI:4042	ESU10513	Fusarium graminearum	Triticum aestivum (related: bread wheat)	Transcription factor	reduced virulence	gene mutation; gene complementation
	PHI:4045	EAK99743	Candida albicans	Mus musculus (related: house mouse)	septin regulator	reduced virulence	gene disruption; gene complementation
	PHI:4053	XP_003710649	Magnaporthe oryzae	Hordeum vulgare (related: barley)	LIM domain-containing proteins	loss of pathogenicity	gene deletion; gene complementation
	PHI:4054	XP_003713492	Magnaporthe oryzae	Hordeum vulgare (related: barley)	LIM domain-containing proteins	loss of pathogenicity	gene deletion; gene complementation
	PHI:4065	EHA48976	Magnaporthe oryzae	Oryza sativa (related: rice)	Zinc Finger Protein	loss of pathogenicity	gene deletion: full; gene complementation
	PHI:4077	ACM12722	Bacillus cereus	Galleria mellonella (related: greater wax moth)	Bacillibactin siderophore	reduced virulence	gene deletion: full; gene complementation
	PHI:4084	EHA48395	Magnaporthe oryzae	Oryza sativa (related: rice)	peroxisomal membrane proteins import and peroxisomes maintainence	loss of pathogenicity	gene deletion: full; gene complementation
	PHI:4103	BAG33988	Porphyromonas gingivalis	Mus musculus (related: house mouse)	dipeptidyl peptidase IV	reduced virulence	other evidence
	PHI:4105	CAD49281	Plasmodium falciparum	Homo sapiens (related: human)	exported kinase	reduced virulence	gene deletion: full
	PHI:4107	EJP68795	Beauveria bassiana	Galleria mellonella (related: greater wax moth)	Multiprotein bridging factors	reduced virulence	gene disruption; gene complementation
	PHI:4108	ABQ20123	Vibrio cholerae	Oryctolagus cuniculus (related: rabbit)	encoding a long-chain fatty acyl coenzyme A (acyl-CoA) ligase	reduced virulence	gene disruption
	PHI:4111	EHA49421	Magnaporthe oryzae	Oryza sativa (related: rice)	velvet genes are key regulators of a number of cellular processes, including development, pathogenicity and secondary metabolism	reduced virulence	gene deletion: full; gene complementation
	PHI:4127	AAO82579	Enterococcus faecalis	Rattus norvegicus (related: norway rat)	Cell- Wall Glycolipids	reduced virulence	gene mutation
	PHI:4129	AHJ11173	Ustilago maydis	Zea mays (related: maize)	critical determinant of the axis of polarized growth	loss of pathogenicity	gene deletion: full
	PHI:4155	AGM49306	Streptococcus suis	Sus scrofa (related: pig)	eukaryotic-type serine/threonine kinases	reduced virulence	gene deletion: full; gene complementation
	PHI:4165	AGG35485	Magnaporthe oryzae	Oryza sativa (related: rice)	encodes an a-1,3-mannosyltransferase for protein N-glycosylation of effectors	reduced virulence	gene deletion: full; gene complementation
	PHI:4169	AET25621	Vibrio cholerae	Mus musculus (related: house mouse)	CT production	reduced virulence	gene mutation
	PHI:4171	AAA25853	Pseudomonas savastanoi	Olea europaea (related: common olive)	biosynthesis of IAA	reduced virulence	gene deletion: full
	PHI:4182	AAX94565	Cryptococcus neoformans	Mus musculus (related: house mouse)	Scaffolding Protein Promoting cAMP Signaling	reduced virulence	gene disruption; gene complementation
	PHI:4197	AAW45840	Cryptococcus neoformans	Mus musculus (related: house mouse)	secreted lactonohydrolase involved in altering the capsular polysaccharide	reduced virulence	gene disruption; gene complementation
	PHI:4208	EAK96845	Candida albicans	Caenorhabditis elegans (related: roundworm)	transcription co-activator SPT20	reduced virulence	gene disruption; gene complementation
	PHI:4209	ESU05488	Fusarium graminearum	Triticum aestivum (related: bread wheat)	encodes a putative Myb-like transcription factor; a transcriptional regulator	reduced virulence	gene disruption; gene complementation
	PHI:4210	CAL58770	Mycoplasma agalactiae	Ovis aries (related: sheep)	Nitrogen fixation protein	loss of pathogenicity	gene mutation
	PHI:4212	AAQ23181	Fusarium graminearum	Triticum aestivum (related: bread wheat)	effector lipase	reduced virulence	gene disruption
	PHI:4230	EAL90765	Aspergillus fumigatus	Galleria mellonella (related: greater wax moth)	ABC transporter-encoding genes	reduced virulence	gene deletion: full
	PHI:4231	EAQ71238	Magnaporthe oryzae	Oryza sativa (related: rice)	fasciclin-like protein encoding gene	reduced virulence	gene disruption
	PHI:4234	AAX09984	Bipolaris maydis	Zea mays (related: maize)	encoding different nonribosomal peptide synthetases (NRPS) responsible for biosynthesis of siderophores	reduced virulence	gene deletion: full
	PHI:4236	ESU05488	Fusarium graminearum	Triticum aestivum (related: bread wheat)	Myb-Like Transcription Factor	reduced virulence	gene disruption; gene complementation
	PHI:4242	AAQ23181	Fusarium graminearum	Glycine max (related: soybean)	Lipid metabolic process	reduced virulence	gene deletion: full
	PHI:4248	EDP55956	Aspergillus fumigatus	Mus musculus (related: house mouse)	GPI lipid remodelling protein	reduced virulence	gene deletion: full; gene complementation
	PHI:4249	ACR28061	Burkholderia glumae	Oryza sativa (related: rice)	3-phosphoshikimate 1-carboxyvinyltransferase	reduced virulence	gene mutation
	PHI:4471	EAL90257	Aspergillus fumigatus	Mus musculus (related: house mouse)	phosphatase	loss of pathogenicity	gene deletion: full; gene complementation
	PHI:4475	EHA54040	Magnaporthe oryzae	Oryza sativa (related: rice)	general transcriptional repressor	loss of pathogenicity	gene disruption; gene complementation
	PHI:4491	EHA58239	Magnaporthe oryzae	Oryza sativa (related: rice)	Serine hydroxymethyltransferase	reduced virulence	gene deletion: full
	PHI:4509	EDN94921	Sclerotinia sclerotiorum	Solanum lycopersicum (related: tomato)	oxalate decarboxylase	reduced virulence	gene deletion: full; gene complementation
	PHI:4525	AHW84468	Rhynchosporium commune	Hordeum vulgare (related: barley)	Encoding an Epc-N Domain-Containing Protein	reduced virulence	gene mutation; gene complementation
	PHI:4554	EFZ02154	Metarhizium robertsii	Galleria mellonella (related: greater wax moth)	bZIP transcription factor	reduced virulence	gene deletion: full; gene complementation
	PHI:4555	KGB78493	Cryptococcus gattii	Mus musculus (related: house mouse)	Urease	reduced virulence	gene disruption; gene complementation
	PHI:4556	KGB74897	Cryptococcus gattii	Mus musculus (related: house mouse)	Urease	reduced virulence	gene disruption; gene complementation
	PHI:4561	EAK92556	Candida albicans	Mus musculus (related: house mouse)	histone acetyltransferase	loss of pathogenicity	gene mutation; gene complementation
	PHI:4587	ESU13572	Fusarium graminearum	Triticum aestivum (related: bread wheat)	glycogen synthase kinase	loss of pathogenicity	gene deletion: full; gene complementation
	PHI:4602	EYB30066	Fusarium graminearum	Triticum aestivum (related: bread wheat)	N-malonyltransferase encoding gene	reduced virulence	gene deletion: full; gene complementation
	PHI:4603	EAL89496	Aspergillus fumigatus	Mus musculus (related: house mouse)	Kexin-like endoprotease	reduced virulence	gene deletion: full; gene complementation
	PHI:4606	AAL11438	Phytophthora infestans	Solanum tuberosum (related: potato)	PiGPB1 is important for sporangia formation	reduced virulence	altered gene expression / gene regulation: silencing
	PHI:4607	AJG01371	Bursaphelenchus xylophilus	Pinus massoniana (related: chinese red pine)	Cytochrome P450 Genes	reduced virulence	altered gene expression / gene regulation: silencing
	PHI:4608	AJG01372	Bursaphelenchus xylophilus	Pinus massoniana (related: chinese red pine)	Cytochrome P450 Genes	reduced virulence	altered gene expression / gene regulation: silencing
	PHI:4609	AJG01373	Bursaphelenchus xylophilus	Pinus massoniana (related: chinese red pine)	Cytochrome P450 Genes	reduced virulence	altered gene expression / gene regulation: silencing
	PHI:4610	CAL58792	Mycoplasma agalactiae	Homo sapiens (related: human)	Pyruvate Dehyrogenase	reduced virulence	gene mutation; gene complementation
	PHI:4621	ABD22109	Staphylococcus aureus	Mus musculus (related: house mouse)	Hyaluronidase	reduced virulence	gene mutation; gene complementation
	PHI:4640	AFR95653	Cryptococcus neoformans	Mus musculus (related: house mouse)	Endosomal sorting complex	loss of pathogenicity	gene mutation
	PHI:4641	AFR96022	Cryptococcus neoformans	Mus musculus (related: house mouse)	Endosomal sorting complex	loss of pathogenicity	gene mutation
	PHI:4642	AFR94877	Cryptococcus neoformans	Mus musculus (related: house mouse)	Endosomal sorting complex	loss of pathogenicity	gene mutation
	PHI:4644	AFR97229	Cryptococcus neoformans	Mus musculus (related: house mouse)	Endosomal sorting complex	loss of pathogenicity	gene mutation
	PHI:4645	AFR98859	Cryptococcus neoformans	Mus musculus (related: house mouse)	Endosomal sorting complex	loss of pathogenicity	gene mutation
	PHI:4658	ESU05689	Fusarium graminearum	Triticum aestivum (related: bread wheat)	hexokinase	reduced virulence	gene deletion: full; gene complementation
	PHI:4681	EXM06457	Fusarium oxysporum	Musa acuminata (related: dwarf banana)	MAP kinase	reduced virulence	gene deletion: full; gene complementation
	PHI:4689	CAC98494	Listeria monocytogenes	Mus musculus (related: house mouse)	Peptidoglycan deacetylase	reduced virulence	gene mutation
	PHI:4717	AE004668_12	Pseudomonas aeruginosa	Caenorhabditis elegans (related: roundworm)	L-sorbosone dehydrogenase	reduced virulence	gene mutation
	PHI:4727	FOXG_08364	Fusarium oxysporum	Solanum lycopersicum (related: tomato)	glycogen de-branching enzyme	reduced virulence	gene deletion: full
	PHI:4736	EHA55300	Magnaporthe oryzae	Oryza sativa (related: rice)	small GTPase	loss of pathogenicity	gene deletion: full; gene complementation
	PHI:4750	AJW67919	Colletotrichum higginsianum	Arabidopsis thaliana (related: thale cress)	Plasma membrane proton pump	loss of pathogenicity	gene deletion: full
	PHI:4785	AFR93481	Cryptococcus neoformans	Mus musculus (related: house mouse)	Encodes a protein S-acyl transferase (PAT), one of a family of DHHC domain-containing proteins that catalyzes lipid modification of proteins.	loss of pathogenicity	gene mutation
	PHI:4840	AEQ97861	Xanthomonas oryzae	Oryza sativa (related: rice)	DSF-Controlled Virulence-Associated Genes	reduced virulence	gene mutation; gene complementation
	PHI:4842	EIE80382	Rhizopus oryzae	Mus musculus (related: house mouse)	Iron Uptake from Ferrioxamine	reduced virulence	altered gene expression / gene regulation: silencing
	PHI:4844	EIE78766	Rhizopus oryzae	Mus musculus (related: house mouse)	high affinity iron permease	reduced virulence	altered gene expression / gene regulation: silencing
	PHI:4878	EAK98205	Candida albicans	Mus musculus (related: house mouse)	A putative serine/threonine protein phosphatase type 2A.	reduced virulence	gene mutation
	PHI:4883	AFR93794	Cryptococcus neoformans	Galleria mellonella (related: greater wax moth)	IP6kinase	reduced virulence	gene mutation
	PHI:4904	EEQ46193	Candida albicans	Mus musculus (related: house mouse)	Glutathione recycling enzymes/ glutathione reductase	reduced virulence	gene disruption; gene complementation
	PHI:4906	EAK98242	Candida albicans	Mus musculus (related: house mouse)	A Golgi-associated protein	reduced virulence	gene mutation; gene complementation
	PHI:4914	EGP89361	Zymoseptoria tritici	Triticum aestivum (related: bread wheat)	Microsomal cytochrome b5 reductase	reduced virulence	gene disruption
	PHI:4925	AF466197_1	Candida albicans	Mus musculus (related: house mouse)	A regulator of white-opaque switching, also a positive and negative regulator of hyphal invasion.	reduced virulence	gene mutation
	PHI:4970	AAQ21097	Trichophyton mentagrophytes	Cavia porcellus (related: domestic guinea pig)	Metalloprotease	reduced virulence	gene disruption
	PHI:4975	CAH15750	Legionella pneumophila	Acanthamoeba castellanii (no common name found)	Functional Type 1 Secretion System	reduced virulence	gene disruption
	PHI:4987	AAA34346	Candida albicans	Mus musculus (related: house mouse)	beta-hexosaminidase	reduced virulence	gene disruption; gene complementation
	PHI:4988	EMD85941	Bipolaris maydis	Zea mays (related: maize)	sfp-type 4' phosphopantetheinyl transferase	reduced virulence	gene deletion: full; gene complementation
	PHI:5016	EGZ20616	Phytophthora sojae	Glycine max (related: soybean)	Importin alpha subunit	reduced virulence	altered gene expression / gene regulation: silencing
	PHI:5017	EHA54118	Magnaporthe oryzae	Oryza sativa (related: rice)	Pex11 family members in peroxisomal division and pathogenicity	reduced virulence	gene deletion: full; gene complementation
	PHI:5039	ENH83696	Colletotrichum orbiculare	Cucumis sativus (related: cucumber)	Two-component GAP consisting of Bub2 and Bfa1	reduced virulence	gene deletion: full; gene complementation
	PHI:5040	ENH87866	Colletotrichum orbiculare	Cucumis sativus (related: cucumber)	Two-component GAP consisting of Bub2 and Bfa1	reduced virulence	gene deletion: full; gene complementation
	PHI:5047	EHA52129	Magnaporthe oryzae	Oryza sativa (related: rice)	Mitochondrial fission protein	reduced virulence	gene deletion: full; gene complementation
	PHI:5051	XP_714456	Candida albicans	Mus musculus (related: house mouse)	Flavodoxin-Like Proteins	loss of pathogenicity	gene deletion: full; gene complementation
	PHI:5068	CEF86247	Fusarium graminearum	Triticum aestivum (related: bread wheat)	Encoding methylcrotonyl-CoA-carboxylase	reduced virulence	gene mutation; gene complementation
	PHI:5082	EHA54946	Magnaporthe oryzae	Oryza sativa (related: rice)	Acetyl-CoA acetyltransferas	reduced virulence	gene deletion: full; gene complementation
	PHI:5109	CAR33649	Salmonella enterica	Mus musculus (related: house mouse)	OAg biosynthesis	reduced virulence	gene deletion: full; gene complementation
	PHI:5186	EHA55371	Magnaporthe oryzae	Oryza sativa (related: rice)	Class I peroxidase	reduced virulence	gene deletion: full
	PHI:5187	EHA58330	Magnaporthe oryzae	Oryza sativa (related: rice)	Class I peroxidase	reduced virulence	gene deletion: full
	PHI:5188	EHA52717	Magnaporthe oryzae	Oryza sativa (related: rice)	Dye-type peroxidase	reduced virulence	gene deletion: full
	PHI:5189	EHA53428	Magnaporthe oryzae	Oryza sativa (related: rice)	Animal peroxidase	reduced virulence	gene deletion: full
	PHI:5190	EHA56023	Magnaporthe oryzae	Oryza sativa (related: rice)	Peroxiredoxin peroxidase	reduced virulence	gene deletion: full
	PHI:5191	EHA51608	Magnaporthe oryzae	Oryza sativa (related: rice)	Peroxiredoxin peroxidase	reduced virulence	gene deletion: full
	PHI:5232	EHA55560	Magnaporthe oryzae	Hordeum vulgare (related: barley)	Arginine biosynthesis	loss of pathogenicity	gene deletion: full; gene complementation
	PHI:5234	EHA47241	Magnaporthe oryzae	Hordeum vulgare (related: barley)	Arginine biosynthesis	reduced virulence	gene deletion: full; gene complementation
	PHI:5236	KNB06105	Fusarium oxysporum	Solanum lycopersicum (related: tomato)	no data found	reduced virulence	gene deletion: full; gene complementation
	PHI:5270	EWG43587	Fusarium verticillioides	Saccharum officinarum (related: sugarcane)	MAP kinase kinase kinase	reduced virulence	gene deletion: full; gene complementation
	PHI:5272	CAD17510	Ralstonia solanacearum	Solanum lycopersicum (related: tomato)	3-ketoacyl-acyl carrier protein reductase	reduced virulence	gene disruption; gene complementation
	PHI:5282	EAK94484	Candida albicans	Mus musculus (related: house mouse)	Acetyltransferase	reduced virulence	gene mutation
	PHI:5297	CAR52501	Burkholderia cenocepacia	Galleria mellonella (related: greater wax moth)	Protein tyrosine phosphatases	reduced virulence	gene mutation
	PHI:5306	EHA52670	Magnaporthe oryzae	Oryza sativa (related: rice)	Component of E3 Ubiquitin Ligase	loss of pathogenicity	altered gene expression / gene regulation: silencing
	PHI:5347	AF285636_28	Burkholderia pseudomallei	Mus musculus (related: house mouse)	Capsule	reduced virulence	gene mutation
	PHI:5353	ESU09478	Fusarium asiaticum	Triticum aestivum (related: bread wheat)	Phenamacril-resistance related gene	reduced virulence	gene deletion: full; gene complementation
	PHI:5366	EHA50711	Magnaporthe oryzae	Oryza sativa (related: rice)	Qc-SNARE protein homolog, also plays important roles in growth, conidiation, and pathogenicity.	reduced virulence	gene disruption; gene complementation
	PHI:5387	EGY15888	Verticillium dahliae	Gossypium hirsutum (related: cotton)	Glucose repression mediator protein	reduced virulence	gene deletion: full; gene complementation
	PHI:5391	EWG48192	Fusarium verticillioides	Zea mays (related: maize)	WW domain protein required fro growth	loss of pathogenicity	gene deletion: full; gene complementation
	PHI:5394	EJP67162	Beauveria bassiana	Galleria mellonella (related: greater wax moth)	Heat shock protein classified to Hsp40 group	loss of pathogenicity	gene mutation; gene complementation
	PHI:5406	CAP49724	Xanthomonas campestris	Brassica rapa (related: field mustard)	4-HBA degradation pathway components	reduced virulence	gene mutation; gene complementation
	PHI:5431	Maa_00856	Metarhizium robertsii	Galleria mellonella (related: greater wax moth)	MAPKK	reduced virulence	gene mutation; gene complementation
	PHI:5435	Maa_04290	Metarhizium robertsii	Galleria mellonella (related: greater wax moth)	MAPKKK	reduced virulence	gene mutation; gene complementation
	PHI:5450	AEZ53112	Colletotrichum gloeosporioides	Solanum lycopersicum (related: tomato)	Carbon regulation of environmental pH	reduced virulence	gene mutation
	PHI:5470	EHA57907	Magnaporthe oryzae	Oryza sativa (related: rice)	GlcNAc transporter	reduced virulence	gene deletion: full; gene complementation
	PHI:5471	EHA48820	Magnaporthe oryzae	Oryza sativa (related: rice)	GlcNAc-6-phosphate deacetylase	reduced virulence	gene deletion: full; gene complementation
	PHI:5472	EHA48815	Magnaporthe oryzae	Oryza sativa (related: rice)	GlcN-6-phosphate deaminase	reduced virulence	gene deletion: full; gene complementation
	PHI:5539	AIS67218	Cryphonectria parasitica	Castanea sativa (related: chestnut)	MAPKKKinase	reduced virulence	gene deletion: full; gene complementation
	PHI:5554	CAJ08840	Leishmania major	Mus musculus (related: house mouse)	Mitochondrial ABC transporter	reduced virulence	gene deletion: full
	PHI:5563	AAG04385	Pseudomonas aeruginosa	Sus scrofa (related: pig)	Quorum sensing	reduced virulence	other evidence: gene expression regulation
	PHI:5574	ESU17055	Fusarium graminearum	Triticum aestivum (related: bread wheat)	Diverse regulation	reduced virulence	gene deletion: full; gene complementation
	PHI:5585	AE004532_9	Pseudomonas aeruginosa	Caenorhabditis elegans (related: roundworm)	Quinolone production	reduced virulence	gene mutation
	PHI:6068	AAA62242	Ustilago maydis	Zea mays (related: maize)	Dual specificity protein kinase	loss of pathogenicity	gene mutation
	PHI:6069	AAN63948	Ustilago maydis	Zea mays (related: maize)	MAPKK kinase	loss of pathogenicity	gene mutation
	PHI:6074	EAL00917	Candida albicans	Mus musculus (related: house mouse)	PP2A family of phosphatases	reduced virulence	gene mutation; gene complementation
	PHI:6076	EAK98088	Candida albicans	Mus musculus (related: house mouse)	Cytoplasmic ribosomal protein	reduced virulence	gene mutation
	PHI:6077	AAC49726	Ustilago maydis	Zea mays (related: maize)	Galpha subunit	reduced virulence	gene mutation
	PHI:6084	CAD28436	Aspergillus fumigatus	Mus musculus (related: house mouse)	MAPkinase	reduced virulence	gene mutation
	PHI:6091	ESU08237	Fusarium graminearum	Triticum aestivum (related: bread wheat)	Components of retromer	reduced virulence	gene deletion: full; gene complementation
	PHI:6092	ESU06438	Fusarium graminearum	Triticum aestivum (related: bread wheat)	Components of retromer	reduced virulence	gene deletion: full; gene complementation
	PHI:6093	ESU06878	Fusarium graminearum	Triticum aestivum (related: bread wheat)	Components of retromer	reduced virulence	gene deletion: full; gene complementation
	PHI:6095	ESU07394	Fusarium graminearum	Triticum aestivum (related: bread wheat)	Components of retromer	reduced virulence	gene deletion: full; gene complementation
	PHI:6111	EAL89476	Aspergillus fumigatus	Mus musculus (related: house mouse)	Involved in Antifungal Drug Susceptibility and Virulence	reduced virulence	gene mutation
	PHI:6119	ESU05966	Fusarium graminearum	Zea mays (related: maize)	Betaine lipid synthase	reduced virulence	Gene mutation; gene complementation
	PHI:6121	ESU10009	Fusarium graminearum	Zea mays (related: maize)	TAG lipases	reduced virulence	Gene mutation; gene complementation
	PHI:6122	ESU12721	Fusarium graminearum	Zea mays (related: maize)	no data found	reduced virulence	Gene mutation; gene complementation
	PHI:6123	ESU09866	Fusarium graminearum	Zea mays (related: maize)	no data found	reduced virulence	Gene mutation; gene complementation
	PHI:6135	EHA54899	Magnaporthe oryzae	Oryza sativa (related: rice)	Mitochondrial division protein	reduced virulence	gene deletion: full; gene complementation
	PHI:6146	EAL89807	Aspergillus fumigatus	Mus musculus (related: House mouse)	Hypoxia-induced oxidoreductase	reduced virulence	Gene disruption; Gene complementation
	PHI:6148	ESU08612	Fusarium graminearum	Triticum aestivum (related: bread wheat)	Meiotic mRNA stability protein kinase	reduced virulence	Gene mutation; gene complementation
	PHI:6183	ESU14785	Fusarium graminearum	Triticum aestivum (related: bread wheat)	ESCRT-0 component, plays critical roles in a variety of cellular and biological processes	reduced virulence	gene deletion: full; gene complementation
	PHI:6187	AAL21806	Salmonella enterica	Mus musculus (related: House mouse)	Protein isoaspartate methyl transferase	reduced virulence	Gene mutation; gene complementation
	PHI:6188	KGB80315	Cryptococcus gattii	Mus musculus (related: House mouse)	Deubiquitinase	reduced virulence	Gene mutation; gene complementation
	PHI:6207	AFI25171	Beauveria bassiana	Galleria mellonella (related: Greater wax moth)	Cyclophilin	reduced virulence	gene deletion: full; gene complementation
	PHI:6223	EHA51336	Magnaporthe oryzae	Oryza sativa (related: rice)	Protein Phosphatase	reduced virulence	gene deletion: full; gene complementation
	PHI:6227	EFQ30467	Colletotrichum graminicola	Zea mays (related: maize)	beta-1,6-glucan synthesis	reduced virulence	altered gene expression / gene regulation: silencing
	PHI:6240	AFR95235	Cryptococcus neoformans	Mus musculus (related: House mouse)	ZIP family zinc transporter	reduced virulence	gene deletion: full; gene complementation
	PHI:6245	CEF82910	Fusarium graminearum	Triticum aestivum (related: bread wheat)	Myosin proteins	reduced virulence	Gene disruption; gene complementation
	PHI:6259	CEF84807	Fusarium graminearum	Triticum aestivum (related: bread wheat)	Deoxyhypusine hydroxylase	reduced virulence	altered gene expression / gene regulation: overexpression
	PHI:6261	EGZ30267	Phytophthora sojae	Glycine max (related: soybean)	Aspartate aminotransferase	reduced virulence	altered gene expression / gene regulation: silencing
	PHI:6262	EWG42063	Fusarium verticillioides	Zea mays (related: maize)	Role in pathogenicity and fumonisin biosynthesis	reduced virulence	gene deletion: full; gene complementation
	PHI:6265	EEH10028	Histoplasma capsulatum	Mus musculus (related: House mouse)	Secreted -(1,3)-glucanase	reduced virulence	altered gene expression / gene regulation: silencing
	PHI:6266	CCE29200	Claviceps purpurea	Secale cereale (related: rye)	tRNA dimethylallyltransferase	reduced virulence	gene deletion: full; gene complementation
	PHI:6269	CAA26172	Escherichia coli	Mus musculus (related: House mouse)	Galactokinase	reduced virulence	Gene mutation
	PHI:6271	EGY22182	Verticillium dahliae	Nicotiana benthamiana (no common name found)	Thiamine transporter	reduced virulence	gene deletion: full; gene complementation
	PHI:6272	CEF74237	Fusarium graminearum	Triticum aestivum (related: bread wheat)	Ubiquitous chaperone, heat shock protein 90	reduced virulence	gene deletion: partial; gene complementation
	PHI:6274	AE004908_2	Pseudomonas aeruginosa	Mus musculus (related: House mouse)	Oligoribonuclease	reduced virulence	Gene mutation
	PHI:6280	EJP66630	Beauveria bassiana	Galleria mellonella (related: Greater wax moth)	Mitochondrial Rho GTPase	reduced virulence	gene deletion: full; gene complementation
	PHI:6298	CAD14274	Ralstonia solanacearum	Solanum lycopersicum (related: Tomato)	Extracellular Dnase	reduced virulence	Gene mutation; gene complementation
	PHI:6300	CEF74175	Fusarium graminearum	Triticum aestivum (related: bread wheat)	Pyruvate dehydrogenase kinase	reduced virulence	gene deletion: full; gene complementation
	PHI:6319	AAL00050	Streptococcus pneumoniae	Mus musculus (related: House mouse)	ABC transporter ATP-binding protein - spermidine/putrescine transport	reduced virulence	Gene mutation
	PHI:6331	EGY14726	Verticillium dahliae	Gossypium hirsutum (related: cotton)	Cytochrome P450 monooxygenase	loss of pathogenicity	Gene mutation; gene complementation
	PHI:6380	EFY98917	Metarhizium robertsii	Tenebrio molitor (related: yellow mealworm)	Lysophosphatidate acyltransferase	reduced virulence	Gene mutation; gene complementation
	PHI:6381	AAU27733	Legionella pneumophila	Acanthamoeba castellanii (no common name found)	inositol transporter	reduced virulence	gene deletion: full; gene complementation
	PHI:6382	AAU27732	Legionella pneumophila	Acanthamoeba castellanii (no common name found)	inositol-2-dehydrogenase	reduced virulence	gene deletion: full; gene complementation
	PHI:6408	CEF87389	Fusarium graminearum	Triticum aestivum (related: bread wheat)	cell division control protein	reduced virulence	gene deletion: full; gene complementation
	PHI:6409	CEF84198	Fusarium graminearum	Triticum aestivum (related: bread wheat)	cell division control protein	reduced virulence	gene deletion: full; gene complementation
	PHI:6410	CEF84350	Fusarium graminearum	Triticum aestivum (related: bread wheat)	cell division control protein	reduced virulence	gene deletion: full; gene complementation
	PHI:6444	EAL93355	Aspergillus fumigatus	Mus musculus (related: House mouse)	NADH-ubiquinone oxidoreductase 299 kDa subunit	reduced virulence	Gene mutation; gene complementation
	PHI:6445	CAD14274	Ralstonia solanacearum	Solanum lycopersicum (related: Tomato)	Extracellular Dnase	reduced virulence	Gene mutation
	PHI:6455	EHA54739	Magnaporthe oryzae	Oryza sativa (related: rice)	Flavodoxin-like protein	reduced virulence	gene deletion: full; gene complementation
	PHI:6468	CAG60761	Candida glabrata	Mus musculus (related: House mouse)	deSUMOylation peptidase	reduced virulence	Gene mutation
	PHI:6473	CCP43636	Mycobacterium smegmatis	Mus musculus (related: House mouse)	Extracellular Nuclease	reduced virulence	functional test in host: transient expression of recombinant mutant proteins
	PHI:6476	EAL85809	Aspergillus fumigatus	Mus musculus (related: House mouse)	Septin, AspB regulators	reduced virulence	gene deletion: full
	PHI:6480	AFR94128	Cryptococcus neoformans	Mus musculus (related: House mouse)	Mitochondrial homoaconitase	reduced virulence	Gene mutation; gene complementation
	PHI:6484	AF193508_1	Candida albicans	Mus musculus (related: House mouse)	Copper efflux pump	reduced virulence	gene deletion: full; gene complementation
	PHI:6492	AKA30976	Acinetobacter baumannii	Mus musculus (related: House mouse)	Lipase	reduced virulence	gene deletion: full
	PHI:6501	ABJ54846	Streptococcus pneumoniae	Mus musculus (related: House mouse)	6-Phospho-ﾆ・Glucosidase	reduced virulence	Gene mutation; gene complementation
	PHI:6505	CAJ76300	Escherichia coli	Rattus rattus (related: black rat)	Colibactin Genotoxin	reduced virulence	gene deletion: full; gene complementation
	PHI:6512	GAF01387	Listeria monocytogenes	Mus musculus (related: House mouse)	Lipoate protein ligase	reduced virulence	Gene mutation
	PHI:6517	CAL59126	Mycoplasma agalactiae	Ovis aries (related: sheep)	Alcohol dehydrogenase	reduced virulence	Gene mutation
	PHI:6561	ABF46942	Cryptococcus neoformans	Mus musculus (related: House mouse)	High-Affinity Calcium Channel	reduced virulence	Gene mutation
	PHI:6569	EFE36368	Trichophyton mentagrophytes	Cavia porcellus (related: domestic guinea pig)	Subtilisin serine protease	reduced virulence	Gene disruption
	PHI:6573	CEF79075	Fusarium graminearum	Triticum aestivum (related: bread wheat)	A regulatory subunit of NADPH oxidases	reduced virulence	Gene deletion: full
	PHI:6585	AFR93481	Cryptococcus neoformans	Mus musculus (related: House mouse)	Palmitoyltransferase	reduced virulence	Gene mutation; gene complementation
	PHI:6594	AAO57950	Pseudomonas syringae	Solanum lycopersicum (related: Tomato)	Encodes the predicted small chain of carbamoylphosphate synthetase	reduced virulence	Gene disruption; gene complementation
	PHI:6603	no data found	Fusarium asiaticum	Triticum aestivum (related: bread wheat)	Septin	reduced virulence	Gene deletion: full; gene complementation
	PHI:6604	no data found	Fusarium asiaticum	Triticum aestivum (related: bread wheat)	Septin	reduced virulence	Gene deletion: full; gene complementation
	PHI:6609	AAU27938	Legionella pneumophila	Mus musculus (related: House mouse)	Involved in various cellular processes as well as virulence in bacteria	reduced virulence	Gene mutation; gene complementation
	PHI:6615	EHA53941	Magnaporthe oryzae	Oryza sativa (related: rice)	Calpain	reduced virulence	Gene mutation; gene complementation
	PHI:6619	EGY19754	Verticillium dahliae	Cotinus coggygria (related: smokebush)	MADS-Box Transcription Factor	reduced virulence	Gene deletion: full; gene complementation
	PHI:6627	EMR80564	Botrytis cinerea	Phaseolus vulgaris (related: string bean)	F-actin capping protein	reduced virulence	Gene deletion: full; gene complementation
	PHI:6634	EHA50898	Magnaporthe oryzae	Oryza sativa (related: rice)	Dynamin	reduced virulence	Gene mutation
	PHI:6635	EHA52129	Magnaporthe oryzae	Oryza sativa (related: rice)	Mitochondria fission protein	reduced virulence	Gene mutation
	PHI:6636	EHA54899	Magnaporthe oryzae	Oryza sativa (related: rice)	Mitochondrial division protein	reduced virulence	Gene mutation
	PHI:6647	EAL92725	Aspergillus fumigatus	Mus musculus (related: House mouse)	MADS-Box Transcription Factor rlmA required for Regulation of the Cell Wall Integrity and Virulence.	loss of pathogenicity	Gene deletion: full; gene complementation
	PHI:6660	ARV1_CANAL	Candida albicans	Mus musculus (related: House mouse)	regulates sterol distribution	loss of pathogenicity	gene mutation: characterised; gene complementation
	PHI:6681	EKV07940	Penicillium digitatum	Citrus reticulata (related: tangerine)	Adenylyl cyclase	reduced virulence	Gene disruption
	PHI:6683	EED47088	Aspergillus flavus	Zea mays (related: maize)	Histone acetyltransferase	reduced virulence	Gene mutation; gene complementation
	PHI:6701	CSB09787	Vibrio cholerae	Mus musculus (related: House mouse)	Thermo-resistant gluconate kinase	reduced virulence	Gene mutation; gene complementation
	PHI:6703	EQB52656	Colletotrichum gloeosporioides	Populus x beijingensis (no common name found)	Rho GTPase protein	reduced virulence	Gene disruption; gene complementation
	PHI:6732	CCP42851	Mycobacterium tuberculosis	Mus musculus (related: House mouse)	Trehalose synthase	reduced virulence	Gene mutation
	PHI:6739	XP_003711051	Magnaporthe oryzae	Oryza sativa (related: rice)	Glycoside Hydrolase	reduced virulence	Gene disruption; gene complementation
	PHI:6746	EJP64226	Beauveria bassiana	Galleria mellonella (related: Greater wax moth)	Biogenesis of functional mitochondria	reduced virulence	Gene disruption; gene complementation
	PHI:6749	EAL18940	Cryptococcus neoformans	Mus musculus (related: House mouse)	UDP-Galactose/UDP-GalNAc transporter	loss of pathogenicity	Gene deletion; gene complementation
	PHI:6780	EHA48315	Magnaporthe oryzae	Oryza sativa (related: rice)	Catabolite repression protein	reduced virulence	Gene disruption; gene complementation
	PHI:6795	MCA1_CANAL	Candida albicans	Mus musculus (related: House mouse)	Metacaspase-1	reduced virulence	Gene mutation
	PHI:6806	AAB63195	Candida albicans	Homo sapiens (related: Human)	Transcriptional repressor	reduced virulence	Gene mutation
	PHI:6810	AAD13811	Bipolaris zeicola	Zea mays (related: maize)	Transcription factor	loss of pathogenicity	Gene disruption
	PHI:6825	EFQ25317	Colletotrichum graminicola	Zea mays (related: maize)	N-acetylglucosaminylphosphatidylinositol deacetylase	loss of pathogenicity	altered gene expression / gene regulation: silencing
	PHI:6826	EFQ30493	Colletotrichum graminicola	Zea mays (related: maize)	Metallo-peptide-synthetase	loss of pathogenicity	altered gene expression / gene regulation: silencing
	PHI:6827	EFQ31045	Colletotrichum graminicola	Zea mays (related: maize)	Cystein protease	loss of pathogenicity	altered gene expression / gene regulation: silencing
	PHI:6871	AFR98073	Cryptococcus neoformans	Mus musculus (related: House mouse)	GMP synthase	loss of pathogenicity	Gene deletion: full; gene complementation
	PHI:6872	no data found	Aspergillus fumigatus	Mus musculus (related: House mouse)	Zn2-Cys6 Transcription Factor	reduced virulence	Gene deletion: full; gene complementation
	PHI:6875	EJP69029	Beauveria bassiana	Galleria mellonella (related: Greater wax moth)	VacuolarATPasesubunitH	reduced virulence	Gene mutation; gene complementation
	PHI:6881	KGO39425	Penicillium expansum	Malus domestica (related: apple)	Global regulator	reduced virulence	Gene deletion: full; gene complementation
	PHI:6887	ABC33975	Burkholderia thailandensis	Galleria mellonella (related: Greater wax moth)	sphingosine-1-phosphate lyase	reduced virulence	Gene mutation; gene complementation
	PHI:6888	ABC35923	Burkholderia thailandensis	Galleria mellonella (related: Greater wax moth)	sphingosine-1-phosphate lyase	reduced virulence	Gene mutation; gene complementation
	PHI:6889	AFR98702	Cryptococcus neoformans	Mus musculus (related: House mouse)	Cell division control protein	loss of pathogenicity	Gene mutation; gene complementation
	PHI:6892	APQ81541	Salmonella enterica	Mus musculus (related: House mouse)	Fe-S cluster sensor	reduced virulence	Gene mutation
	PHI:6898	ESU13277	Fusarium graminearum	Triticum aestivum (related: bread wheat)	Trafficking protein	reduced virulence	Gene mutation; gene complementation
	PHI:6903	BAB43211	Staphylococcus aureus	Galleria mellonella (related: Greater wax moth)	Fructose-bisphosphate aldolase	reduced virulence	Functional test in host: direct injection
	PHI:6904	CAB38645	Staphylococcus aureus	Galleria mellonella (related: Greater wax moth)	Glyceraldehyde-3-phosphate dehydrogenase	reduced virulence	Functional test in host: direct injection
	PHI:6908	EAL92448	Aspergillus fumigatus	Galleria mellonella (related: Greater wax moth)	bZIP transcription factor	reduced virulence	Gene deletion: full; gene complementation
	PHI:6912	AJE56481	Escherichia coli	Mus musculus (related: House mouse)	ATP Binding Cassette Protein	reduced virulence	Gene mutation
	PHI:6927	EHA54947	Magnaporthe oryzae	Oryza sativa (related: rice)	Ubiquitin ligase	reduced virulence	Gene deletion: full; gene complementation
	PHI:6928	EHA49408	Magnaporthe oryzae	Oryza sativa (related: rice)	Ubiquitin ligase	reduced virulence	Gene deletion: full; gene complementation
	PHI:6938	AE004840_2	Pseudomonas aeruginosa	Mus musculus (related: House mouse)	Pyochelin biosynthesis protein	reduced virulence	Gene mutation; gene complementation
	PHI:6946	AOA33446	Colletotrichum gloeosporioides	Mangifera indica (related: mango)	bZIP transcription factor	loss of pathogenicity	Gene deletion: full; gene complementation
	PHI:6963	CAJ30496	Aspergillus fumigatus	Mus musculus (related: House mouse)	Stress response protein	reduced virulence	Gene deletion: full; gene complementation
	PHI:6969	AB259753	Colletotrichum orbiculare	Cucumis sativus (related: cucumber)	Cell morphogenesis protein	reduced virulence	Gene mutation
	PHI:6970	ENH85423	Colletotrichum orbiculare	Cucumis sativus (related: cucumber)	Cell morphogenesis protein	reduced virulence	Gene mutation; gene complementation
	PHI:6986	AAL14123	Streptococcus pneumoniae	Mus musculus (related: House mouse)	Heat shock protein. PI3K and JNK signalling pathway	reduced virulence	Gene deletion: full
	PHI:6989	AAG07616	Pseudomonas aeruginosa	Mus musculus (related: House mouse)	Iron siderophore	loss of pathogenicity	Gene mutation
	PHI:7009	AOW28511	Candida albicans	Mus musculus (related: House mouse)	Small GTPases of the Arf (ADP-ribosylation factor) family which regulate membrane/protein trafficking	reduced virulence	Gene deletion: full; gene complementation
	PHI:7011	AOW28960	Candida albicans	Mus musculus (related: House mouse)	ADP-ribosylation factor-like protein	reduced virulence	Gene deletion: full; gene complementation
	PHI:7016	AE004581_3	Pseudomonas aeruginosa	Mus musculus (related: House mouse)	Condensin	reduced virulence	Gene deletion: full
	PHI:7021	EHA52552	Magnaporthe oryzae	Oryza sativa (related: rice)	Putative JmjC-domain-containing histone demethylase	reduced virulence	Gene deletion: full; Gene complementation; Chemical complementation
	PHI:7028	BAA14327	Escherichia coli	Mus musculus (related: House mouse)	Aerobic ubiquinone-8 synthase	reduced virulence	Gene mutation; gene complementation
	PHI:7057	EJP70646	Beauveria bassiana	Galleria mellonella (related: Greater wax moth)	Core eisosome protein	reduced virulence	Gene deletion: full; gene complementation
	PHI:7072	AOW29195	Candida albicans	Mus musculus (related: House mouse)	Serine/threonine kinase	reduced virulence	Gene deletion: full; gene complementation
	PHI:7075	ACE61268	Actinobacillus pleuropneumoniae	Mus musculus (related: House mouse)	Encodes the putative pyridoxal 5' phosphate synthase subunit PdxS	reduced virulence	Gene deletion: partial; gene complementation
	PHI:7076	ACE61269	Actinobacillus pleuropneumoniae	Mus musculus (related: House mouse)	Encodes the putative pyridoxal 5' phosphate synthase subunit PdxT	reduced virulence	Gene deletion: partial; gene complementation
	PHI:7077	ARH19411	Curvularia lunata	Zea mays (related: maize)	Velvet protein which controls the production of conidia and the methyl 5-(hydroxymethyl) furan-2-carboxylate toxin	reduced virulence	Gene deletion: full; gene complementation
	PHI:7094	CBA23271	Erwinia amylovora	Pyrus communis (related: Pear)	T6SS-3 component	reduced virulence	Gene mutation; Gene complementation
	PHI:7112	EHA56598	Magnaporthe oryzae	Oryza sativa (related: Rice)	Endoplasmic reticulum retention receptor required for function and integrity of ER	reduced virulence	Gene disruption; Gene complementation
	PHI:7123	XP_011321275	Fusarium graminearum	Triticum aestivum (related: bread wheat)	Involved in vesicle trafficking from early or late endosomes to vacuoles	reduced virulence	Gene deletion: full; gene complementation
	PHI:7124	CEF82959	Fusarium graminearum	Triticum aestivum (related: bread wheat)	Microtubule end-binding protein	reduced virulence	Gene deletion: full; gene complementation
	PHI:7134	EHA51034	Magnaporthe oryzae	Hordeum vulgare (related: barley)	GTP-binding protein	reduced virulence	Gene mutation; Altered gene expression/ gene regulation: silencing; gene complementation
	PHI:7142	EWG48087	Fusarium verticillioides	Zea mays (related: maize)	Component of striatin-interacting phosphatase and kinase complex	reduced virulence	Gene deletion: full; gene complementation
	PHI:7144	EWG42195	Fusarium verticillioides	Zea mays (related: maize)	SCP-like extracellular protein	reduced virulence	Gene deletion: full; gene complementation
	PHI:7145	EWG53774	Fusarium verticillioides	Zea mays (related: maize)	Sel1-repeat protein	reduced virulence	Gene deletion: full; gene complementation
	PHI:7149	EHA54623	Magnaporthe oryzae	Oryza sativa (related: rice)	Arf GTPase-activating protein	reduced virulence	Gene deletion: full; gene complementation
	PHI:7150	EJP63025	Beauveria bassiana	Galleria mellonella (related: Greater wax moth)	Calcium transporting ATPase	reduced virulence	Gene deletion: full; gene complementation
	PHI:7155	EJP63084	Beauveria bassiana	Galleria mellonella (related: Greater wax moth)	Calcium-transporting P-type ATPase	reduced virulence	Gene deletion: full; gene complementation
	PHI:7165	EAL88631	Aspergillus fumigatus	Mus musculus (related: House mouse)	Putative copper-binding transcription factor	reduced virulence	Gene mutation; gene complementation
	PHI:7168	EAL92309	Aspergillus fumigatus	Mus musculus (related: House mouse)	Copper-exporting ATPase	reduced virulence	Gene mutation
	PHI:7172	EGY19276	Verticillium dahliae	Gossypium hirsutum (related: cotton)	Ca2+-dependent cysteine protease	reduced virulence	Gene mutation
	PHI:7173	EGY19616	Verticillium dahliae	Gossypium hirsutum (related: cotton)	Isotrichodermin C-15 hydroxylase	reduced virulence	Gene mutation
	PHI:7174	AAG05955	Pseudomonas aeruginosa	Mus musculus (related: House mouse)	Phosphodiesterase	reduced virulence	Gene mutation; gene complementation
	PHI:7178	AFR94976	Cryptococcus neoformans	Mus musculus (related: House mouse)	Aspartyl aminopeptidase	reduced virulence	Gene disruption; gene complementation
	PHI:7181	EJP63875	Beauveria bassiana	Galleria mellonella (related: Greater wax moth)	Peptidyl-prolyl cis-trans isomerase - putative secretory protein	reduced virulence	Gene deletion: full; gene complementation
	PHI:7186	AFR96491	Cryptococcus neoformans	Mus musculus (related: House mouse)	Bifunctional enzyme adenylosuccinate (ADS) lyase	reduced virulence	Gene deletion: full; gene complementation
	PHI:7188	EHA57385	Magnaporthe oryzae	Oryza sativa (related: rice)	F-actin capping protein homolog	reduced virulence	Gene deletion: full; gene complementation
	PHI:7195	AOW29466	Candida albicans	Mus musculus (related: House mouse)	Bromo and extra-terminal domain containing protein	reduced virulence	Gene mutation; gene complementation
	PHI:7211	ACY87499	Salmonella enterica	Mus musculus (related: House mouse)	Putative electron transfer protein beta subunit	reduced virulence	Gene deletion: full
	PHI:7212	ACY87500	Salmonella enterica	Mus musculus (related: House mouse)	Putative electron transfer protein alpha subunit	reduced virulence	Gene deletion: full
	PHI:7214	ACY87501	Salmonella enterica	Mus musculus (related: House mouse)	Putative acyl-CoA dehydrogenase	reduced virulence	Gene deletion: full
	PHI:7216	ACY87503	Salmonella enterica	Mus musculus (related: House mouse)	Putative dehydrogenase	reduced virulence	Gene deletion: full
	PHI:7223	EHA52255	Magnaporthe oryzae	Oryza sativa (related: rice)	Actin cytoskeleton-regulatory complex protein	reduced virulence	Gene deletion: full; gene complementation
	PHI:7226	AAN46744	Magnaporthe oryzae	Oryza sativa (related: rice)	Trehalose-6-phosphate synthase	reduced virulence	Gene deletion: full; gene complementation
	PHI:7243	ARF07871	Beauveria bassiana	Spodoptera exigua (related: beet armyworm)	Clade III polyketide synthase	reduced virulence	Gene disruption
	PHI:7249	CAZ55634	Streptococcus suis	Mus musculus (related: House mouse)	Manganese export protein	reduced virulence	Gene deletion: full; gene complementation
	PHI:7251	EFZ00899	Metarhizium robertsii	Arabidopsis thaliana (related: Thale cress)	Responsible for conversion of Trp to TAM	reduced virulence	Gene deletion
	PHI:7257	KJ617041	Radopholus similis	Anthurium andraeanum (related: oilcloth flower)	Serine carboxypeptidases, esophageal gland-secreted protein	reduced virulence	Altered gene expression/ gene regulation: silencing
	PHI:7258	CAC99311	Listeria monocytogenes	Homo sapiens (related: Human)	Oxidoreductase	reduced virulence	Gene deletion: full; gene complementation
	PHI:7273	EHA52960	Magnaporthe oryzae	Hordeum vulgare (related: barley)	Putative protein phosphatase, Novel virulence factor	reduced virulence	Gene deletion: full; gene complementation
	PHI:7281	ANK58184	Puccinia striiformis	Triticum aestivum (related: bread wheat)	Invertase	reduced virulence	Altered gene expression/ gene regulation: silencing; gene complementation
	PHI:7282	EGX50199	Arthrobotrys oligospora	Caenorhabditis elegans (related: roundworm)	C2H2-type transcription factor	reduced virulence	Gene deletion: full
	PHI:7297	ABJ13488	Pseudomonas aeruginosa	Caenorhabditis elegans (related: roundworm)	Phenazine biosynthesis genes	reduced virulence	Gene deletion: full
	PHI:7298	ABJ13489	Pseudomonas aeruginosa	Caenorhabditis elegans (related: roundworm)	Phenazine biosynthesis genes	reduced virulence	Gene deletion: full
	PHI:7301	ABJ15680	Pseudomonas aeruginosa	Caenorhabditis elegans (related: roundworm)	Phenazine biosynthesis genes	reduced virulence	Gene deletion: full
	PHI:7304	ABJ11092	Pseudomonas aeruginosa	Caenorhabditis elegans (related: roundworm)	Phenazine biosynthesis genes	reduced virulence	Gene deletion: full
	PHI:7316	EED49233	Aspergillus flavus	Zea mays (related: maize)	Histone methyltransferase activity	reduced virulence	Gene deletion: full; gene complementation
	PHI:7318	EHA57454	Magnaporthe oryzae	Oryza sativa (related: rice)	PRO41 protein	loss of pathogenicity	Gene deletion: full
	PHI:7324	AHM10189	Puccinia striiformis	Triticum aestivum (related: bread wheat)	Calmodulin-dependent protein kinase	reduced virulence	Altered gene expression/ gene regulation: silencing
	PHI:7327	ACX31736	Magnaporthe oryzae	Oryza sativa (related: rice)	Cyclic AMP phosphodiesterase	reduced virulence	Gene deletion: full; gene complementation
	PHI:7328	ACX31737	Magnaporthe oryzae	Oryza sativa (related: rice)	Cyclic AMP phosphodiesterase	reduced virulence	Gene mutation
	PHI:7329	EGY21792	Verticillium dahliae	Nicotiana benthamiana (no common name found)	Catalytic subunit of the multi-subunit oligosaccharyl transferase	reduced virulence	Gene deletion: full; gene complementation
	PHI:7385	EHA54576	Magnaporthe oryzae	Oryza sativa (related: rice)	Sorting nexin (SNX) and a component of the retromer	reduced virulence	Gene deletion: full; Gene complementation
	PHI:7457	EAL89755	Aspergillus fumigatus	Mus musculus (related: House mouse)	Farnesyltransferase	reduced virulence	Gene deletion: full; Gene complementation
	PHI:7541	AIK80536	Klebsiella pneumoniae	Mus musculus (related: House mouse)	Ferric vibriobactin ABC transporter, ATP-binding protein	reduced virulence	Gene deletion: full
	PHI:7561	AGW82398	Alternaria alternata	Citrus x microcarpa (related: calamondin)	Phospholipase C	reduced virulence	Gene disruption; Gene complementation
	PHI:7593	EJP67980	Beauveria bassiana	Galleria mellonella (related: Greater wax moth)	Blue-light photoreceptor	reduced virulence	Gene deletion: full; gene complementation
	PHI:7597	EWG49353	Fusarium verticillioides	Zea mays (related: maize)	Lysine histone methyltransferase	reduced virulence	Gene deletion: full; gene complementation
	PHI:7618	CAC99324	Listeria monocytogenes	Homo sapiens (related: human)	DExD-box RNA-helicase	reduced virulence	Gene deletion: full; Gene complementation
	PHI:7652	EAL91303	Aspergillus fumigatus	Mus musculus (related: House mouse)	Chorismate mutase	reduced virulence	Gene deletion: full; Gene complementation
	PHI:7653	EAL89098	Aspergillus fumigatus	Mus musculus (related: House mouse)	Anthranilate synthase component I	reduced virulence	Gene deletion: full; Gene complementation
	PHI:7654	EAL88405	Aspergillus fumigatus	Mus musculus (related: House mouse)	Chorismate synthase	reduced virulence	Gene deletion: full; Gene complementation
	PHI:7672	CEF83060	Fusarium graminearum	Triticum aestivum (related: bread wheat)	Mitochondrial membrane protein	reduced virulence	Gene deletion: full; Gene complementation
	PHI:7681	EAL90233	Aspergillus fumigatus	Galleria mellonella (related: Greater wax moth)	Regulator of G-protein signaling	reduced virulence	Gene deletion: full; Gene complementation
	PHI:7694	EAL87701	Aspergillus fumigatus	Mus musculus (related: House mouse)	Putative ・Ｂvin transporter	loss of pathogenicity	Gene deletion: full; Gene complementation
	PHI:7701	AAR24348	Paracoccidioides brasiliensis	Galleria mellonella (related: Greater wax moth)	Adhesin	reduced virulence	Altered gene expression/ gene regulation: silencing
	PHI:7704	ATD50207	Verticillium dahliae	Gossypium hirsutum (related: cotton)	NAD(P)-binding domain protein	reduced virulence	Gene deletion: full
	PHI:7705	ATD50211	Verticillium dahliae	Gossypium hirsutum (related: cotton)	Glucose-methanol-choline oxidoreductase	reduced virulence	Gene deletion: full
	PHI:7706	ATD50212	Verticillium dahliae	Gossypium hirsutum (related: cotton)	Major facilitator superfamily	reduced virulence	Gene deletion: full
	PHI:7707	ATD50208	Verticillium dahliae	Gossypium hirsutum (related: cotton)	NAD(P)-binding domain protein	reduced virulence	Gene deletion: full
	PHI:7708	ATD50209	Verticillium dahliae	Gossypium hirsutum (related: cotton)	NAD(P)-binding domain protein	reduced virulence	Gene deletion: full
	PHI:7715	AAP56864	Mycoplasma gallisepticum	Gallus gallus (related: chicken)	Oligopeptide transporter ATP-binding protein OppD1	reduced virulence	Gene deletion: full; Gene complementation
	PHI:7717	XP_011319150	Fusarium graminearum	Triticum aestivum (related: bread wheat)	5-Oxoprolinase	reduced virulence	Gene deletion: full; Gene complementation
	PHI:7719	AOW30987	Candida albicans	Homo sapiens (related: human)	Phytase	reduced virulence	Gene disruption
	PHI:7722	CCD54837	Botrytis cinerea	Cicer arietinum (related: Chickpea)	Diacylglycerol O-acyl transferase	reduced virulence	Gene deletion: full; Gene complementation
	PHI:7735	PBRA_003184	Magnaporthe oryzae	Oryza sativa (related: rice)	Cyclophilin	reduced virulence	Heterologous expression; Altered gene expression/ gene regulation: overexpression
	PHI:7737	APA16187	Sclerotinia sclerotiorum	Solanum lycopersicum (related: Tomato)	GATA-type IVb zinc-finger transcription factor	loss of pathogenicity	Gene deletion: full; gene complementation
	PHI:7741	EGY15452	Verticillium dahliae	Nicotiana benthamiana (no common name found)	Transmembrane ferric reductase	reduced virulence	Gene deletion: full; gene complementation
	PHI:7742	AAL22846	Salmonella enterica	Homo sapiens (related: human)	Glutamine synthetase	reduced virulence	Gene deletion: full; Chemical complementation
	PHI:7744	EPT25524	Toxoplasma gondii	Mus musculus (related: House mouse)	Ankyrin-like tetratricopeptide repeat-containing protein	reduced virulence	Gene deletion: full
	PHI:7746	CCP45919	Mycobacterium tuberculosis	Mus musculus (related: House mouse)	Involved in hypoxia-responsive molybdenum cofactor biosynthesis	reduced virulence	Gene deletion: full; gene complementation
	PHI:7748	CCP45921	Mycobacterium tuberculosis	Mus musculus (related: House mouse)	Involved in hypoxia-responsive molybdenum cofactor biosynthesis	reduced virulence	Gene deletion: full; gene complementation
	PHI:7756	EFZ02961	Metarhizium robertsii	Bombyx mori (related: domestic silkworm)	Putative phosphocholine cytidylyltransferase	reduced virulence	Gene deletion: full; gene complementation
	PHI:7768	NRRL3357	Aspergillus flavus	Arachis hypogaea (related: peanut)	Norsolorinic acid reductase	reduced virulence	Gene deletion: full; gene complementation
	PHI:7787	AAO53646	Pseudomonas syringae	Arabidopsis thaliana (related: Thale cress)	Indole-3-acetaldehyde dehydrogenase	reduced virulence	Gene disruption; Gene complementation
	PHI:7788	AAO56175	Pseudomonas syringae	Arabidopsis thaliana (related: Thale cress)	Indole-3-acetaldehyde dehydrogenase	reduced virulence	Gene disruption
	PHI:7793	EHA45878	Magnaporthe oryzae	Oryza sativa (related: Rice)	Class-II myosin protein	reduced virulence	Gene deletion: full; gene complementation
	PHI:7828	CNAG_02036	Cryptococcus neoformans	Mus musculus (related: House mouse)	UDP-Xyltransporter	reduced virulence	Gene deletion: full; gene complementation
	PHI:7835	AFR98590	Cryptococcus neoformans	Galleria mellonella (related: Greater wax moth)	Microtubule-associated CAP-glycine protein	reduced virulence	Gene deletion: full; gene complementation
	PHI:7860	ABO10757	Acinetobacter baumannii	Caenorhabditis elegans (related: roundworm)	beta-subunit of the RNA polymerase	reduced virulence	Gene mutation; Gene complementation
	PHI:7864	CCE42396	Candida parapsilosis	Galleria mellonella (related: Greater wax moth)	Hypothetical protein	loss of pathogenicity	Gene deletion: full; gene complementation
	PHI:7865	CCE41381	Candida parapsilosis	Galleria mellonella (related: Greater wax moth)	Hypothetical protein	reduced virulence	Gene deletion: full; gene complementation
	PHI:7867	AFR97946	Cryptococcus neoformans	Mus musculus (related: House mouse)	HAD-like hydrolase	reduced virulence	Gene deletion: full; gene complementation
	PHI:7868	AFR92293	Cryptococcus neoformans	Mus musculus (related: House mouse)	Zinc ・］ger transcription factor	reduced virulence	Gene deletion: full
	PHI:7873	EGY18052	Verticillium dahliae	Gossypium hirsutum (related: cotton)	Transport protein	reduced virulence	Gene deletion: full; gene complementation
	PHI:7879	AFR93082	Cryptococcus neoformans	Mus musculus (related: House mouse)	Acyl-CoA-Dependent Ceramide Synthase	reduced virulence	Gene mutation; Gene complementation
	PHI:7917	BAF67098	Staphylococcus aureus	Galleria mellonella (related: Greater wax moth)	NADH-dependent flavin oxidoreductase	reduced virulence	Gene mutation
	PHI:7938	AAQ65554	Porphyromonas gingivalis	Mus musculus (related: House mouse)	L-methionine gamma-lyase	reduced virulence	Gene deletion: full
	PHI:7944	AFR98458	Cryptococcus neoformans	Mus musculus (related: House mouse)	UDP-GlcA transporter	loss of pathogenicity	Gene deletion: full; gene complementation
	PHI:7975	EMR84269	Botrytis cinerea	Phaseolus vulgaris (related: string bean)	Pre-rRNA processing factor	reduced virulence	Gene deletion: full; gene complementation
	PHI:7979	AE004509_9	Pseudomonas aeruginosa	Mus musculus (related: House mouse)	Enoyl-coenzyme A (CoA) hydratase	reduced virulence	Gene mutation
	PHI:7991	EHA57616	Magnaporthe oryzae	Oryza sativa (related: rice)	vacuolar protein sorting-associated protein 9	reduced virulence	Gene deletion: full; gene complementation
	PHI:7999	AE004513_3	Pseudomonas aeruginosa	Mus musculus (related: House mouse)	Bifunctional enzyme which converts proline to glutamate	reduced virulence	Gene deletion: full; gene complementation
	PHI:8000	OAG22770	Alternaria alternata	Citrus reticulata (related: tangerine)	COP9 signalosome (CSN) protein complex involved in the ubiquitin-proteasome system	reduced virulence	Gene deletion: full; gene complementation
	PHI:8010	AAA23765	Escherichia coli	Bos taurus (related: cattle)	Fe(3+) dicitrate transport ATP-binding protein	reduced virulence	Gene deletion: full; gene complementation
	PHI:8011	EEC25260	Helicobacter pylori	Mus musculus (related: House mouse)	DEAD-box RNA helicase	reduced virulence	Gene deletion: full; gene complementation
	PHI:8012	AFR97768	Cryptococcus neoformans	Galleria mellonella (related: Greater wax moth)	Histone deacetylase	reduced virulence	Gene deletion: full; gene complementation
	PHI:8013	AFR98990	Cryptococcus neoformans	Galleria mellonella (related: Greater wax moth)	Histone deacetylase	reduced virulence	Gene deletion: full; gene complementation
	PHI:8015	AFR94535	Cryptococcus neoformans	Galleria mellonella (related: Greater wax moth)	Histone deacetylase	reduced virulence	Gene deletion: full; gene complementation
	PHI:8019	ABX30091	Staphylococcus aureus	Mus musculus (related: House mouse)	F1F0 ATPase	reduced virulence	Gene mutation; gene complementation
	PHI:8028	CAD20572	Leishmania mexicana	Mus musculus (related: House mouse)	Transketolase	loss of pathogenicity	Gene deletion: full; gene complementation
	PHI:8030	ACF34636	Candida albicans	Mus musculus (related: House mouse)	Lanosterol 14-alpha demethylase	loss of pathogenicity	Gene deletion: full
	PHI:8039	EHA54848	Magnaporthe oryzae	Oryza sativa (related: rice)	SUMOylation-associated protein	reduced virulence	Gene deletion: full; gene complementation
	PHI:8040	EHA56835	Magnaporthe oryzae	Oryza sativa (related: rice)	SUMOylation-associated protein	reduced virulence	Gene deletion: full; gene complementation
	PHI:8041	EHA48396	Magnaporthe oryzae	Oryza sativa (related: rice)	SUMOylation-associated protein	reduced virulence	Gene deletion: full; gene complementation
	PHI:8046	EHA54848	Magnaporthe oryzae	Oryza sativa (related: rice)	SUMOylation-associated protein	reduced virulence	Gene deletion: full; gene complementation
	PHI:8047	EHA56835	Magnaporthe oryzae	Oryza sativa (related: rice)	SUMOylation-associated protein	reduced virulence	Gene deletion: full; gene complementation
	PHI:8048	EHA48396	Magnaporthe oryzae	Oryza sativa (related: rice)	SUMOylation-associated protein	reduced virulence	Gene deletion: full; gene complementation
	PHI:8049	EHA54049	Magnaporthe oryzae	Oryza sativa (related: rice)	SUMOylation-associated protein	reduced virulence	Gene deletion: full; gene complementation
	PHI:8052	XP_009658323	Verticillium dahliae	Gossypium hirsutum (related: cotton)	Myosin	reduced virulence	Gene deletion: full; gene complementation
