# Supplementary material for: Integrative transcriptome analysis discloses the molecular basis of a heterogeneous fungal phytopathogen complex, Rhizoctonia solani AG-1 subgroups
Source: Sci Rep. 2019 Dec 23;9:19626. doi: 10.1038/s41598-019-55734-2 (PMC6928066; doi:10.1038/s41598-019-55734-2)
Supplement: Supplementary file 7 — Table S7 [file 41598_2019_55734_MOESM7_ESM.xlsx]

## Sheet: Sheet1
	Table S7. PHI-base accessions that were uniquely found in AG-1 IA, but not found in AG-1 IB and AG-1 IC.
	PHI_MolConn_ID	Gene ID	Pathogen species	Host species	Gene Function	Mutant Phenotype	Exp. Technique-stable
	PHI:981	AAL84247	Pseudomonas syringae	Nicotiana benthamiana (no common name found)	effector	effector (plant avirulence determinant)	gene deletion; gene complementation
	PHI:2388	DQ011663.2	Metarhizium anisopliae	Dysdercus peruvianus (no common name found)	Endochitinase	increased virulence (hypervirulence)	altered gene expression / gene regulation: overexpression
	PHI:2476	GU206361	Colletotrichum coccodes	Solanum lycopersicum (related: tomato)	Pectate lyase	increased virulence (hypervirulence)	altered gene expression / gene regulation: overexpression
	PHI:4588	AEQ94400	Xanthomonas oryzae	Oryza sativa (related: rice)	Type III Effector	effector (plant avirulence determinant)	gene mutation; gene complementation
	PHI:5133	CAD15502	Ralstonia solanacearum	Solanum melongena (related: eggplant)	Type III effectors (T3E) and T3E-like genes	effector (plant avirulence determinant)	other evidence: association genetics
	PHI:5172	CAD15502	Ralstonia solanacearum	Solanum melongena (related: eggplant)	Type III effectors (T3E) and T3E-like genes	effector (plant avirulence determinant)	other evidence: association genetics
	PHI:7760	AE005295_11	Escherichia coli	Mus musculus (related: House mouse)	Effector protein	Effector (plant avirulence determinant)	Gene mutation; Gene complementation
