# Supplementary material for: Integrative transcriptome analysis discloses the molecular basis of a heterogeneous fungal phytopathogen complex, Rhizoctonia solani AG-1 subgroups
Source: Sci Rep. 2019 Dec 23;9:19626. doi: 10.1038/s41598-019-55734-2 (PMC6928066; doi:10.1038/s41598-019-55734-2)
Supplement: Supplementary file 8 — Table S8 [file 41598_2019_55734_MOESM8_ESM.xlsx]

## Sheet: Table S8
	Table S8. Unique KEGG metabolic pathways in AG-1 IA.
	Genotype	KEGG pathway and orthology	Number of components
	AG-1 IA	ko00190 Oxidative phosphorylation	9
		K00235 SDHB; succinate dehydrogenase (ubiquinone) iron-sulfur subunit [EC:1.3.5.1]
		K00333 nuoD; NADH-quinone oxidoreductase subunit D [EC:1.6.5.3]
		K00335 nuoF; NADH-quinone oxidoreductase subunit F [EC:1.6.5.3]
		K00337 nuoH; NADH-quinone oxidoreductase subunit H [EC:1.6.5.3]
		K00414 QCR1; ubiquinol-cytochrome c reductase core subunit 1
		K02261 COX2; cytochrome c oxidase subunit 2
		K02262 COX3; cytochrome c oxidase subunit 3
		K03940 NDUFS7; NADH dehydrogenase (ubiquinone) Fe-S protein 7 [EC:1.6.5.3 1.6.99.3]
		K03965 NDUFB9; NADH dehydrogenase (ubiquinone) 1 beta subcomplex subunit 9
		ko01200 Carbon metabolism	5
		K00131 gapN; glyceraldehyde-3-phosphate dehydrogenase (NADP+) [EC:1.2.1.9]
		K00235 SDHB; succinate dehydrogenase (ubiquinone) iron-sulfur subunit [EC:1.3.5.1]
		K01491 folD; methylenetetrahydrofolate dehydrogenase (NADP+) / methenyltetrahydrofolate cyclohydrolase [EC:1.5.1.5 3.5.4.9]
		K01948 CPS1; carbamoyl-phosphate synthase (ammonia) [EC:6.3.4.16]
		K01961 accC; acetyl-CoA carboxylase, biotin carboxylase subunit [EC:6.4.1.2 6.3.4.14]
		ko05012 Parkinson disease	6
		K00235 SDHB; succinate dehydrogenase (ubiquinone) iron-sulfur subunit [EC:1.3.5.1]
		K00414 QCR1; ubiquinol-cytochrome c reductase core subunit 1
		K02261 COX2; cytochrome c oxidase subunit 2
		K02262 COX3; cytochrome c oxidase subunit 3
		K03940 NDUFS7; NADH dehydrogenase (ubiquinone) Fe-S protein 7 [EC:1.6.5.3 1.6.99.3]
		K03965 NDUFB9; NADH dehydrogenase (ubiquinone) 1 beta subcomplex subunit 9
		ko05016 Huntington disease	7
		K00235 SDHB; succinate dehydrogenase (ubiquinone) iron-sulfur subunit [EC:1.3.5.1]
		K00414 QCR1; ubiquinol-cytochrome c reductase core subunit 1
		K02261 COX2; cytochrome c oxidase subunit 2
		K02262 COX3; cytochrome c oxidase subunit 3
		K03940 NDUFS7; NADH dehydrogenase (ubiquinone) Fe-S protein 7 [EC:1.6.5.3 1.6.99.3]
		K03965 NDUFB9; NADH dehydrogenase (ubiquinone) 1 beta subcomplex subunit 9
		K11825 AP2B1; AP-2 complex subunit beta-1
