# Supplementary material for: Integrative transcriptome analysis discloses the molecular basis of a heterogeneous fungal phytopathogen complex, Rhizoctonia solani AG-1 subgroups
Source: Sci Rep. 2019 Dec 23;9:19626. doi: 10.1038/s41598-019-55734-2 (PMC6928066; doi:10.1038/s41598-019-55734-2)
Supplement: Supplementary file 9 — Table S9 [file 41598_2019_55734_MOESM9_ESM.xlsx]

## Sheet: Table S9
	Table S9. Transcriptome contigs for MTPA biosynthesis.
	Enzyme name	EC number	KO ID/Pfam ID	IA-TC	IB-TC	IC-TC	IA-STC	Normalized gene expression pattern
								Basal	10 hours	18 hours	24 hours	32 hours	48 hours	72 hours
	methylthioribose-1-phosphate isomerase	[EC:5.3.1.23]	K08963	IA-TC_DN6681_c0_g2_i1.p1	IB-TC_DN9486_c0_g1_i1.p1	IC-TC_DN9231_c0_g1_i4.p1	IA-STC_DN16424_c0_g1_i4.p1	42.5072	124.847	71.6743	84.3207	72.4938	101.719	112.123
					IB-TC_DN9486_c0_g1_i2.p1	IC-TC_DN9231_c0_g1_i1.p1	IA-STC_DN16424_c0_g1_i1.p2	121.854	299.252	265.195	192.471	207.125	206.755	228.438
						IC-TC_DN9231_c0_g1_i2.p1	IA-STC_DN16424_c0_g1_i2.p2	86.9036	227.775	227.31	164.059	146.023	207.861	184.427
							IA-STC_DN16424_c0_g1_i3.p1	18.8921	46.6986	34.8132	39.4107	73.5294	67.4441	82.7825
	S-adenosylmethionine decarboxylase	[EC:4.1.1.50]	K01611	IA-TC_DN13695_c0_g1_i1.p1	IB-TC_DN8461_c0_g1_i1.p1	IC-TC_DN3571_c0_g1_i1.p1	IA-STC_DN3245_c0_g1_i1.p1	98.2388	395.508	402.4	808.379	384.217	1491.51	690.553
						IC-TC_DN3571_c0_g2_i1.p1	IA-STC_DN10332_c0_g4_i1.p1	0	1.90606	0	0	3.10688	171.374	1277.37
							IA-STC_DN10332_c0_g1_i1.p1	0	0	0	0	0	6.63385	88.0219
	spermidine synthase	[EC:2.5.1.16]	K00797			IC-TC_DN11332_c0_g1_i1.p1	IA-STC_DN3979_c0_g1_i1.p1	0	0	0	0	2.07125	23.2185	66.0165
							IA-STC_DN17152_c3_g1_i1.p1	0	0	0	0	0	1.10564	25.1491
							IA-STC_DN17152_c3_g2_i2.p1	0	0	0	0	0	5.52821	5.2394
							IA-STC_DN17152_c3_g2_i1.p1	0	0	0	0	0	2.21128	6.28728
							IA-STC_DN20864_c0_g1_i1.p1	0	0	0	0	2.07125	0	26.197
			PF01564.16	IA-TC_DN1197_c0_g1_i1.p1	IB-TC_DN9926_c0_g1_i1.p2	IC-TC_DN11332_c0_g1_i1.p1	IA-STC_DN12497_c0_g1_i1.p1	445.853	752.895	843.709	746.971	1228.25	1544.58	1439.79
				IA-TC_DN4882_c0_g3_i1.p1	IB-TC_DN9998_c0_g1_i1.p1	IC-TC_DN5654_c0_g2_i1.p1	IA-STC_DN2130_c0_g1_i1.p1	5936.84	740.506	649.165	644.32	791.218	773.949	881.267
							IA-STC_DN2130_c0_g1_i2.p1	6928.67	744.318	728.006	651.652	799.503	880.091	869.741
							IA-STC_DN3979_c0_g1_i1.p1	0	0	0	0	2.07125	23.2185	66.0165
			PF17284.1	IA-TC_DN1197_c0_g1_i1.p1	IB-TC_DN9998_c0_g1_i1.p1	IC-TC_DN11332_c0_g1_i1.p1	IA-STC_DN12497_c0_g1_i1.p1	445.853	752.895	843.709	746.971	1228.25	1544.58	1439.79
							IA-STC_DN17152_c3_g1_i1.p1	0	0	0	0	0	1.10564	25.1491
							IA-STC_DN17152_c3_g2_i1.p1	0	0	0	0	0	2.21128	6.28728
							IA-STC_DN17152_c3_g2_i2.p1	0	0	0	0	0	5.52821	5.2394
	1-aminocyclopropane-1-carboxylate synthase 1/2/6	[EC:4.4.1.14]	K20772	-	IB-TC_DN9701_c0_g1_i2.p1	-	IA-STC_DN11064_c0_g1_i1.p1	0	0	0	0	0	6.63385	32.4843
							IA-STC_DN11064_c0_g2_i1.p2	0	0	0	0	0	6.63385	52.394
							IA-STC_DN11064_c0_g3_i1.p1	0	0	0	0	0	28.7467	130.985
	5'-methylthioadenosine nucleosidase	[EC:3.2.2.16]	K01244	-	-	-	IA-STC_DN2928_c0_g1_i1.p1	0	0	0	0	0	0	8.38304
	5'-methylthioadenosine phosphorylase	[EC:2.4.2.28]	K00772	IA-TC_DN1479_c0_g1_i1.p1	IB-TC_DN8779_c0_g1_i1.p2	IC-TC_DN3063_c0_g1_i1.p1	IA-STC_DN10086_c1_g1_i1.p1	0	0	0	0	14.4988	2.21128	11.5267
		[EC:2.4.2.28]	K00772			IC-TC_DN3063_c0_g1_i2.p1	IA-STC_DN10086_c0_g1_i1.p1	0	0	0	0	6.21375	2.21128	14.6703
		[EC:2.4.2.28]	K00772				IA-STC_DN14985_c0_g1_i2.p2	108.629	162.015	143.349	179.64	242.336	231.079	279.784
		[EC:2.4.2.28]	K00772				IA-STC_DN14985_c0_g1_i3.p1	141.691	176.311	215.023	211.718	340.721	336.115	360.471
	methylthioribose-1-phosphate isomerase	[EC:5.3.1.23]	K08963	IA-TC_DN6681_c0_g2_i1.p1	IB-TC_DN9486_c0_g1_i1.p1	IC-TC_DN9231_c0_g1_i4.p1	IA-STC_DN16424_c0_g1_i4.p1	42.5072	124.847	71.6743	84.3207	72.4938	101.719	112.123
		[EC:5.3.1.23]	K08963		IB-TC_DN9486_c0_g1_i2.p1	IC-TC_DN9231_c0_g1_i1.p1	IA-STC_DN16424_c0_g1_i1.p2	121.854	299.252	265.195	192.471	207.125	206.755	228.438
		[EC:5.3.1.23]	K08963			IC-TC_DN9231_c0_g1_i2.p1	IA-STC_DN16424_c0_g1_i2.p2	86.9036	227.775	227.31	164.059	146.023	207.861	184.427
		[EC:5.3.1.23]	K08963				IA-STC_DN16424_c0_g1_i3.p1	18.8921	46.6986	34.8132	39.4107	73.5294	67.4441	82.7825
	methylthioribulose-1-phosphate dehydratase	[EC:4.2.1.109]	K08964	IA-TC_DN9770_c0_g1_i1.p1	IB-TC_DN5763_c0_g1_i1.p1	IC-TC_DN1396_c0_g1_i1.p1	IA-STC_DN14881_c0_g1_i1.p1	23.6151	62.9001	75.77	82.4876	112.883	119.409	142.512
		[EC:4.2.1.109]	K08964	IA-TC_DN12522_c0_g1_i1.p1	IB-TC_DN5763_c0_g1_i2.p1	IC-TC_DN1396_c0_g1_i2.p1	IA-STC_DN14881_c0_g1_i2.p1	7.55683	26.6849	35.8372	31.162	43.4963	56.3877	85.9262
		[EC:4.2.1.109]	K08964				IA-STC_DN14881_c0_g1_i3.p1	22.6705	55.2759	64.5069	86.1537	98.3844	110.564	166.613
	1,2-dihydroxy-3-keto-5-methylthiopentene dioxygenase	[EC:1.13.11.53 1.13.11.54]	K08967	IA-TC_DN10196_c0_g1_i1.p1	IB-TC_DN7447_c0_g1_i1.p1	IC-TC_DN727_c0_g1_i1.p1	IA-STC_DN5858_c0_g1_i1.p1	0	0	0	0	1.03563	37.5918	34.58
		[EC:1.13.11.53 1.13.11.54]	K08967				IA-STC_DN15187_c0_g2_i1.p1	477.97	476.516	574.418	428.936	503.314	668.913	513.461
		[EC:1.13.11.53 1.13.11.54]	K08967				IA-STC_DN19849_c0_g1_i1.p1	0	1.90606	0	0	0	77.3949	128.889
