# Supplementary material for: Integrative transcriptome analysis discloses the molecular basis of a heterogeneous fungal phytopathogen complex, Rhizoctonia solani AG-1 subgroups
Source: Sci Rep. 2019 Dec 23;9:19626. doi: 10.1038/s41598-019-55734-2 (PMC6928066; doi:10.1038/s41598-019-55734-2)
Supplement: Supplementary file 10 — Table S10 [file 41598_2019_55734_MOESM10_ESM.xlsx]

## Sheet: Table S10A
	Table S10A. Secretome proteins in IA-TCs (classical pathway).
	Contig ID	Length (bp)	Content of Cys (%)	Number of Cys	Annotation
					Pfam domain	KO ID	dbCAN	KOG	SwissProt	FunSecKB2
	IA-TC_DN66_c0_g1_i1.p4	71	4.23	3
	IA-TC_DN63_c0_g1_i1.p1	186	0.54	1	PF10615.8
	IA-TC_DN22_c0_g1_i1.p1	528	0.19	1	PF00240.22
	IA-TC_DN78_c0_g1_i1.p2	67	4.48	3
	IA-TC_DN74_c0_g1_i1.p2	69	7.25	5
	IA-TC_DN79_c0_g1_i1.p1	767	0.13	1	PF11696.7
	IA-TC_DN79_c0_g1_i1.p16	53	3.77	2
	IA-TC_DN68_c0_g1_i1.p3	50	2	1
	IA-TC_DN96_c0_g1_i1.p2	51	0	0
	IA-TC_DN57_c0_g1_i1.p2	230	0	0	PF05739.18				Q946Y7
	IA-TC_DN57_c0_g1_i1.p3	76	1.32	1
	IA-TC_DN64_c0_g1_i1.p1	186	1.08	2	PF06140.12					J4GPK1|Uncharacterized protein (FIBRA_04632) (sp: Fibroporia radiculosa) [Secreted (highly likely)]
	IA-TC_DN85_c0_g2_i1.p4	73	4.11	3
	IA-TC_DN95_c0_g1_i1.p4	54	7.41	4
	IA-TC_DN92_c0_g2_i1.p2	82	8.54	7
	IA-TC_DN41_c0_g1_i1.p1	56	7.14	4
	IA-TC_DN198_c0_g1_i1.p10	53	5.66	3
	IA-TC_DN107_c0_g1_i1.p3	83	3.61	3
	IA-TC_DN182_c0_g1_i1.p1	77	14.29	11						F9GFW7|Uncharacterized protein (FOXB_17551) (sp: Fusarium oxysporum) [Secreted (highly likely)]
	IA-TC_DN106_c0_g1_i1.p1	628	0.48	3	PF01553.20	K13507			P36148
	IA-TC_DN119_c0_g1_i1.p2	113	3.54	4
	IA-TC_DN122_c0_g1_i1.p2	78	2.56	2
	IA-TC_DN174_c0_g1_i1.p4	53	3.77	2
	IA-TC_DN120_c0_g1_i1.p1	116	0	0	PF02463.18	K06674		KOG0933	P38989
	IA-TC_DN199_c0_g1_i1.p2	52	1.92	1
	IA-TC_DN254_c0_g2_i1.p2	61	1.64	1
	IA-TC_DN236_c0_g2_i1.p1	201	0	0	PF11712.7
	IA-TC_DN298_c0_g1_i1.p3	70	4.29	3
	IA-TC_DN224_c0_g1_i1.p2	68	5.88	4
	IA-TC_DN259_c0_g1_i1.p1	174	2.3	4						L8WVZ3|Fungal cellulose binding domain-containing protein (AG1IA_05024) (sp: Rhizoctonia solani AG-1 IA) [Secreted (highly likely)]
	IA-TC_DN255_c0_g1_i1.p2	143	4.9	7
	IA-TC_DN292_c0_g2_i1.p1	508	1.57	8
	IA-TC_DN299_c0_g1_i1.p3	86	5.81	5
	IA-TC_DN299_c0_g1_i1.p7	50	6	3
	IA-TC_DN263_c0_g2_i1.p1	117	0	0	PF10914.7
	IA-TC_DN285_c0_g1_i1.p2	58	3.45	2
	IA-TC_DN361_c0_g1_i1.p3	51	7.84	4
	IA-TC_DN367_c0_g2_i1.p2	98	9.18	9
	IA-TC_DN367_c0_g2_i1.p4	58	3.45	2
	IA-TC_DN340_c0_g1_i1.p1	218	0.46	1	PF02656.14			KOG4580	Q9UR17
	IA-TC_DN351_c0_g1_i1.p2	50	14	7
	IA-TC_DN320_c0_g1_i1.p2	57	5.26	3
	IA-TC_DN371_c0_g1_i1.p3	85	3.53	3
	IA-TC_DN371_c0_g1_i1.p5	53	1.89	1
	IA-TC_DN347_c0_g1_i1.p4	101	0.99	1
	IA-TC_DN347_c0_g1_i1.p5	88	1.14	1
	IA-TC_DN397_c0_g1_i1.p2	210	0.95	2
	IA-TC_DN397_c0_g1_i2.p1	210	0.95	2
	IA-TC_DN396_c0_g1_i1.p1	100	0	0
	IA-TC_DN352_c0_g1_i1.p4	70	7.14	5
	IA-TC_DN352_c0_g1_i1.p5	52	1.92	1
	IA-TC_DN326_c0_g1_i1.p2	82	3.66	3
	IA-TC_DN375_c0_g1_i1.p3	60	0	0
	IA-TC_DN362_c0_g2_i1.p3	55	3.64	2
	IA-TC_DN314_c0_g1_i1.p2	145	2.76	4					P10282	L8WMA3|Ribonuclease domain-containing protein (AG1IA_08487) (sp: Rhizoctonia solani AG-1 IA) [Secreted (highly likely)]
	IA-TC_DN314_c0_g1_i1.p3	114	0.88	1
	IA-TC_DN394_c0_g1_i1.p5	54	7.41	4
	IA-TC_DN311_c0_g1_i1.p1	79	0	0	PF12770.6
	IA-TC_DN380_c0_g1_i1.p4	89	4.49	4
	IA-TC_DN380_c0_g1_i1.p5	68	5.88	4
	IA-TC_DN380_c0_g1_i1.p6	52	1.92	1
	IA-TC_DN310_c0_g1_i1.p3	139	0.72	1	PF14555.5				P0CS14
	IA-TC_DN307_c0_g1_i2.p1	90	2.22	2
	IA-TC_DN344_c0_g1_i1.p4	84	4.76	4
	IA-TC_DN317_c0_g2_i1.p1	81	0	0
	IA-TC_DN308_c0_g1_i1.p1	185	1.62	3
	IA-TC_DN353_c0_g1_i1.p5	55	5.45	3
	IA-TC_DN313_c0_g1_i1.p2	91	4.4	4
	IA-TC_DN312_c0_g1_i1.p3	52	3.85	2
	IA-TC_DN319_c0_g1_i1.p1	508	1.38	7	PF07690.15			KOG2533	Q9P6J0	N1PZW0|Uncharacterized protein (DOTSEDRAFT_69637) (sp: Dothistroma septosporum NZE10) [Secreted (highly likely)]
	IA-TC_DN349_c0_g1_i1.p1	212	1.89	4
	IA-TC_DN381_c0_g1_i1.p1	1257	2.39	30	PF10390.8	K10626		KOG1140	Q6WKZ8
	IA-TC_DN432_c0_g1_i1.p1	244	1.23	3
	IA-TC_DN432_c0_g1_i1.p2	73	2.74	2
	IA-TC_DN432_c0_g1_i2.p1	244	1.23	3
	IA-TC_DN432_c0_g1_i2.p2	73	2.74	2
	IA-TC_DN404_c0_g1_i1.p4	63	3.17	2
	IA-TC_DN442_c0_g1_i1.p1	77	1.3	1
	IA-TC_DN455_c0_g2_i1.p2	63	3.17	2
	IA-TC_DN568_c0_g1_i1.p2	75	0	0
	IA-TC_DN534_c0_g2_i1.p1	173	2.31	4
	IA-TC_DN534_c0_g2_i1.p3	61	4.92	3
	IA-TC_DN534_c0_g2_i1.p5	51	9.8	5
	IA-TC_DN515_c0_g1_i1.p1	424	1.18	5	PF01490.17;PF03222.12	K15015		KOG1303	P47082
	IA-TC_DN518_c0_g1_i1.p5	56	3.57	2
	IA-TC_DN518_c0_g1_i1.p6	52	0	0
	IA-TC_DN518_c0_g1_i2.p5	56	3.57	2
	IA-TC_DN518_c0_g1_i2.p6	52	0	0
	IA-TC_DN542_c0_g1_i1.p1	117	3.42	4
	IA-TC_DN529_c0_g1_i1.p2	52	0	0
	IA-TC_DN601_c0_g1_i1.p4	64	6.25	4
	IA-TC_DN610_c0_g1_i1.p4	55	1.82	1
	IA-TC_DN685_c0_g1_i1.p1	65	0	0					Q4WAZ6	G5EJN4|Cytochrome P450 (PcCYP_16d) (sp: Phanerochaete chrysosporium) [Secreted (highly likely)]
	IA-TC_DN614_c0_g1_i1.p1	70	1.43	1		K15331		KOG2187	P33753
	IA-TC_DN646_c0_g1_i2.p3	105	1.9	2
	IA-TC_DN675_c0_g1_i1.p1	75	6.67	5
	IA-TC_DN713_c0_g1_i1.p2	58	1.72	1
	IA-TC_DN764_c0_g1_i1.p1	459	0.87	4	PF00150.17	K01210	GH5_9		A2RAR6	L8WX57|Exo-beta-1,3-glucanase (AG1IA_04628) (sp: Rhizoctonia solani AG-1 IA) [Secreted (highly likely)]
	IA-TC_DN707_c0_g1_i1.p1	236	2.54	6
	IA-TC_DN707_c0_g1_i2.p1	344	1.45	5
	IA-TC_DN783_c0_g1_i1.p1	544	1.65	9
	IA-TC_DN716_c0_g1_i1.p4	70	4.29	3
	IA-TC_DN776_c0_g1_i1.p2	54	5.56	3
	IA-TC_DN795_c0_g1_i1.p1	61	4.92	3
	IA-TC_DN767_c0_g1_i1.p3	99	4.04	4
	IA-TC_DN767_c0_g1_i1.p5	54	7.41	4
	IA-TC_DN810_c0_g1_i1.p1	97	8.25	8
	IA-TC_DN886_c0_g1_i1.p1	248	1.61	4	PF00085.19	K09584		KOG0191	Q869Z0	M5BXG4|Protein disulfide-isomerase (LbPDI2) (sp: Rhizoctonia solani AG-1 IB) [Secreted (highly likely)]
	IA-TC_DN816_c0_g1_i1.p2	258	0.39	1						Q4P9J6|Putative uncharacterized protein (UM03217.1) (sp: Ustilago maydis) [Secreted (highly likely)]
	IA-TC_DN894_c0_g1_i1.p2	110	2.73	3
	IA-TC_DN894_c0_g1_i1.p5	71	2.82	2
	IA-TC_DN800_c0_g1_i1.p1	101	0	0	PF05251.11
	IA-TC_DN863_c0_g1_i1.p1	165	3.03	5						L8X751|Uncharacterized protein (AG1IA_01042) (sp: Rhizoctonia solani AG-1 IA) [Secreted (highly likely)]
	IA-TC_DN984_c0_g1_i1.p2	91	0	0
	IA-TC_DN970_c0_g1_i1.p3	65	0	0
	IA-TC_DN904_c0_g1_i1.p1	210	0.48	1	PF02466.18	K13350			P59382
	IA-TC_DN951_c0_g1_i1.p1	65	1.54	1	PF07690.15				Q10072
	IA-TC_DN920_c0_g1_i1.p3	57	3.51	2
	IA-TC_DN939_c0_g2_i1.p1	68	5.88	4
	IA-TC_DN935_c0_g1_i1.p1	75	0	0
	IA-TC_DN1090_c0_g1_i1.p2	87	4.6	4
	IA-TC_DN1090_c0_g2_i1.p2	119	0	0
	IA-TC_DN1090_c0_g2_i1.p3	102	2.94	3
	IA-TC_DN1099_c0_g1_i1.p3	53	1.89	1
	IA-TC_DN1036_c0_g1_i1.p1	219	1.37	3	PF00957.20;PF13774.5	K08517		KOG0862	Q9Y7L0
	IA-TC_DN1036_c0_g1_i1.p2	116	1.72	2
	IA-TC_DN1036_c0_g1_i1.p6	50	8	4
	IA-TC_DN1091_c0_g1_i1.p3	49	4.08	2
	IA-TC_DN1012_c0_g1_i1.p1	95	1.05	1
	IA-TC_DN1073_c0_g1_i1.p3	89	2.25	2
	IA-TC_DN1073_c0_g1_i2.p3	89	2.25	2
	IA-TC_DN1095_c0_g1_i2.p2	136	0.74	1	PF07479.13	K00057			Q88FC9
	IA-TC_DN1072_c0_g1_i1.p1	362	0.83	3	PF03878.14;PF04893.16	K20362		KOG3094	P87148
	IA-TC_DN1097_c0_g1_i1.p2	89	2.25	2
	IA-TC_DN1016_c0_g1_i1.p2	91	5.49	5
	IA-TC_DN1021_c0_g1_i1.p2	63	1.59	1
	IA-TC_DN1170_c0_g1_i1.p1	65	1.54	1
	IA-TC_DN1153_c0_g1_i1.p2	82	7.32	6
	IA-TC_DN1177_c0_g2_i1.p4	56	5.36	3
	IA-TC_DN1104_c0_g1_i1.p2	96	2.08	2
	IA-TC_DN1119_c0_g1_i1.p2	103	6.8	7
	IA-TC_DN1119_c0_g1_i1.p3	78	1.28	1
	IA-TC_DN1131_c0_g1_i1.p3	52	0	0
	IA-TC_DN1114_c0_g1_i1.p1	566	2.83	16	PF07915.12;PF12999.6;PF13015.5	K08288		KOG2397	P0CT24	F8PPT0|Putative uncharacterized protein (Fragment) (SERLA73DRAFT_85086) (sp: Serpula lacrymans var. lacrymans) [Secreted (highly likely)]
	IA-TC_DN1157_c0_g1_i1.p1	288	1.04	3	PF01222.16;PF04140.13;PF06966.11			KOG4650
	IA-TC_DN1141_c0_g1_i1.p2	113	4.42	5
	IA-TC_DN1141_c0_g1_i1.p3	58	8.62	5
	IA-TC_DN1122_c0_g1_i1.p1	89	1.12	1
	IA-TC_DN1137_c0_g1_i1.p2	94	1.06	1	PF10247.8			KOG4096	P79082
	IA-TC_DN1137_c0_g1_i2.p1	139	0.72	1	PF10247.8			KOG4096	Q02889
	IA-TC_DN1168_c0_g1_i1.p2	159	1.89	3
	IA-TC_DN1168_c0_g1_i1.p3	108	5.56	6						K2S6R2|Lipase class 3 (MPH_02109) (sp: Macrophomina phaseolina) [Secreted (highly likely)]
	IA-TC_DN1168_c0_g1_i1.p4	65	1.54	1
	IA-TC_DN1169_c0_g1_i1.p2	55	1.82	1
	IA-TC_DN1125_c0_g1_i1.p1	91	0	0
	IA-TC_DN1128_c0_g1_i1.p3	78	2.56	2
	IA-TC_DN1128_c0_g1_i1.p5	65	1.54	1						M5C461|Uncharacterized protein (BN14_07926) (sp: Rhizoctonia solani AG-1 IB) [Secreted (highly likely)]
	IA-TC_DN1128_c0_g1_i2.p1	312	1.28	4	PF01328.16				Q00668	M5C461|Uncharacterized protein (BN14_07926) (sp: Rhizoctonia solani AG-1 IB) [Secreted (highly likely)]
	IA-TC_DN1128_c0_g1_i2.p3	78	2.56	2
	IA-TC_DN1199_c0_g1_i1.p1	505	1.19	6	PF06779.13;PF07690.15	K08192		KOG2533	Q9C0V8	Q2TYT2|Probable exo-1,4-beta-xylosidase bxlB (bxlB) (sp: Aspergillus oryzae) [Secreted (curated)]
	IA-TC_DN1199_c0_g1_i1.p2	76	5.26	4
	IA-TC_DN1199_c0_g1_i1.p3	70	2.86	2
	IA-TC_DN1120_c0_g1_i1.p2	96	1.04	1
	IA-TC_DN1120_c0_g1_i1.p3	93	2.15	2
	IA-TC_DN1165_c0_g1_i1.p2	202	2.48	5
	IA-TC_DN1165_c0_g1_i2.p2	202	2.48	5
	IA-TC_DN1158_c0_g1_i2.p1	661	0.15	1	PF02714.14;PF14703.5	K21989		KOG1134	Q06538
	IA-TC_DN1195_c0_g2_i1.p3	59	0	0
	IA-TC_DN1195_c0_g2_i1.p4	54	3.7	2
	IA-TC_DN1117_c0_g1_i1.p1	467	1.28	6	PF00732.18;PF05199.12	K00108		KOG1238	Q8D3K2	K3VQE1|Uncharacterized protein (FPSE_02195) (sp: Fusarium pseudograminearum) [Secreted (highly likely)]
	IA-TC_DN1117_c0_g1_i1.p3	87	1.15	1
	IA-TC_DN1139_c0_g1_i1.p2	64	4.69	3
	IA-TC_DN1148_c0_g1_i1.p4	67	0	0
	IA-TC_DN1187_c0_g1_i1.p2	78	3.85	3
	IA-TC_DN1174_c0_g1_i1.p1	136	2.94	4	PF01193.23;PF13656.5	K03020		KOG3438	P28000
	IA-TC_DN1201_c0_g1_i1.p1	271	1.48	4	PF01522.20		CE4		D4B5F9	M5BIS1|Uncharacterized protein (BN14_00475) (sp: Rhizoctonia solani AG-1 IB) [Secreted (highly likely)]
	IA-TC_DN1201_c0_g1_i1.p2	74	2.7	2
	IA-TC_DN1201_c0_g1_i1.p3	64	1.56	1
	IA-TC_DN1202_c0_g1_i1.p1	636	2.67	17
	IA-TC_DN1202_c0_g1_i1.p2	87	4.6	4
	IA-TC_DN1202_c0_g1_i1.p4	71	1.41	1
	IA-TC_DN1202_c0_g1_i1.p6	52	1.92	1
	IA-TC_DN1282_c0_g1_i1.p1	56	7.14	4
	IA-TC_DN1206_c0_g1_i1.p5	93	4.3	4
	IA-TC_DN1206_c0_g1_i1.p7	61	1.64	1
	IA-TC_DN1206_c0_g1_i1.p10	49	4.08	2
	IA-TC_DN1266_c0_g1_i1.p1	81	1.23	1
	IA-TC_DN1209_c0_g1_i1.p2	147	2.04	3
	IA-TC_DN1263_c0_g1_i1.p2	103	4.85	5
	IA-TC_DN1230_c0_g1_i1.p1	85	3.53	3						M5CEH3|Uncharacterized protein (BN14_08429) (sp: Rhizoctonia solani AG-1 IB) [Secreted (highly likely)]
	IA-TC_DN1220_c0_g1_i1.p1	134	0	0
	IA-TC_DN1284_c0_g1_i1.p1	72	5.56	4
	IA-TC_DN1290_c0_g1_i1.p3	81	1.23	1
	IA-TC_DN1277_c0_g1_i1.p1	350	0	0	PF06775.13
	IA-TC_DN1232_c0_g1_i1.p1	92	4.35	4
	IA-TC_DN1232_c0_g2_i1.p2	172	4.65	8
	IA-TC_DN1222_c0_g1_i1.p1	102	3.92	4
	IA-TC_DN1291_c0_g2_i1.p1	370	0.54	2	PF04148.12;PF11137.7			KOG4136	P38869
	IA-TC_DN1299_c0_g1_i1.p1	101	2.97	3
	IA-TC_DN1283_c0_g2_i1.p2	61	1.64	1
	IA-TC_DN1367_c0_g1_i1.p1	61	0	0	PF06422.11				P41820
	IA-TC_DN1367_c0_g1_i1.p2	53	7.55	4
	IA-TC_DN1377_c0_g1_i1.p1	274	1.82	5	PF00520.30
	IA-TC_DN1390_c0_g1_i1.p3	65	3.08	2
	IA-TC_DN1342_c0_g1_i1.p3	50	4	2
	IA-TC_DN1369_c0_g1_i1.p10	69	4.35	3
	IA-TC_DN1312_c0_g1_i1.p2	113	7.08	8
	IA-TC_DN1381_c0_g1_i1.p1	344	1.16	4
	IA-TC_DN1331_c0_g1_i1.p2	57	1.75	1
	IA-TC_DN1379_c0_g1_i1.p4	49	6.12	3
	IA-TC_DN1352_c0_g1_i1.p6	91	4.4	4
	IA-TC_DN1364_c0_g1_i1.p5	52	0	0
	IA-TC_DN1332_c0_g1_i1.p3	73	5.48	4
	IA-TC_DN1444_c0_g2_i1.p2	68	4.41	3
	IA-TC_DN1428_c0_g1_i1.p2	116	2.59	3
	IA-TC_DN1498_c0_g1_i1.p10	70	4.29	3
	IA-TC_DN1445_c0_g1_i1.p3	122	3.28	4
	IA-TC_DN1556_c0_g1_i1.p3	56	3.57	2
	IA-TC_DN1546_c0_g1_i1.p4	63	0	0
	IA-TC_DN1581_c0_g1_i1.p2	78	2.56	2
	IA-TC_DN1597_c0_g1_i1.p1	135	0	0	PF06522.10
	IA-TC_DN1563_c0_g1_i1.p2	51	0	0
	IA-TC_DN1657_c0_g1_i1.p1	167	1.2	2
	IA-TC_DN1657_c0_g1_i2.p1	167	1.2	2
	IA-TC_DN1623_c0_g1_i1.p2	62	0	0
	IA-TC_DN1716_c0_g1_i1.p1	252	2.38	6						M5CGU5|Uncharacterized protein (BN14_10870) (sp: Rhizoctonia solani AG-1 IB) [Secreted (highly likely)]
	IA-TC_DN1739_c0_g1_i1.p1	376	2.13	8	PF01757.21;PF06912.10
	IA-TC_DN1762_c0_g1_i1.p1	873	0.92	8	PF00097.24;PF12678.6;PF12861.6;PF13445.5;PF13639.5;PF13920.5;PF13923.5;PF14447.5;PF14634.5;PF17120.4;PF17123.4	K10601		KOG0802	Q5Z880
	IA-TC_DN1740_c0_g1_i1.p1	99	2.02	2
	IA-TC_DN1732_c0_g1_i1.p2	49	2.04	1
	IA-TC_DN1726_c0_g1_i1.p1	352	2.84	10	PF12271.7				P0CM73
	IA-TC_DN1707_c0_g1_i1.p1	149	0.67	1
	IA-TC_DN1795_c0_g1_i1.p1	448	1.56	7	PF01066.20	K00994		KOG2877	O13901
	IA-TC_DN1795_c0_g1_i1.p7	50	8	4
	IA-TC_DN1804_c0_g1_i1.p1	129	5.43	7
	IA-TC_DN1898_c0_g1_i1.p3	133	3.76	5
	IA-TC_DN1898_c0_g1_i1.p8	68	2.94	2
	IA-TC_DN1936_c0_g2_i1.p2	60	8.33	5
	IA-TC_DN1986_c0_g1_i1.p2	55	5.45	3
	IA-TC_DN1950_c0_g1_i1.p4	74	4.05	3
	IA-TC_DN1996_c0_g1_i1.p5	56	3.57	2
	IA-TC_DN1975_c0_g2_i1.p2	52	1.92	1
	IA-TC_DN1951_c0_g1_i1.p2	84	1.19	1		K03305			Q9P380
	IA-TC_DN1951_c0_g1_i1.p4	60	3.33	2
	IA-TC_DN1918_c0_g1_i1.p1	84	8.33	7
	IA-TC_DN1918_c0_g1_i2.p3	52	5.77	3
	IA-TC_DN1976_c0_g1_i1.p6	84	4.76	4
	IA-TC_DN1976_c0_g1_i2.p6	100	5	5
	IA-TC_DN1933_c0_g1_i1.p3	49	4.08	2
	IA-TC_DN1943_c0_g1_i1.p4	65	4.62	3
	IA-TC_DN1994_c0_g1_i1.p4	65	4.62	3
	IA-TC_DN2020_c0_g1_i1.p1	224	0	0	PF04588.12				Q9P3B2
	IA-TC_DN2061_c0_g1_i1.p2	66	1.52	1
	IA-TC_DN2084_c0_g1_i1.p1	345	0.87	3
	IA-TC_DN2084_c0_g1_i2.p1	505	0.79	4
	IA-TC_DN2007_c0_g2_i1.p4	55	7.27	4
	IA-TC_DN2097_c0_g1_i1.p3	50	4	2
	IA-TC_DN2052_c0_g1_i1.p3	54	3.7	2
	IA-TC_DN2057_c0_g1_i1.p3	66	3.03	2
	IA-TC_DN2074_c0_g2_i1.p2	57	0	0
	IA-TC_DN2093_c0_g1_i1.p2	70	5.71	4
	IA-TC_DN2068_c0_g2_i1.p2	81	1.23	1
	IA-TC_DN2029_c0_g2_i1.p4	107	1.87	2
	IA-TC_DN2078_c0_g1_i1.p3	67	2.99	2
	IA-TC_DN2101_c0_g1_i1.p2	66	1.52	1
	IA-TC_DN2104_c0_g1_i1.p2	111	0	0
	IA-TC_DN2198_c0_g1_i1.p1	514	1.17	6	PF10250.8
	IA-TC_DN2185_c0_g1_i1.p1	125	1.6	2
	IA-TC_DN2118_c0_g1_i1.p2	114	1.75	2
	IA-TC_DN2144_c0_g1_i1.p2	150	0.67	1	PF03650.12	K22138		KOG1590	O74847
	IA-TC_DN2170_c0_g2_i1.p3	92	5.43	5
	IA-TC_DN2151_c0_g1_i1.p6	52	3.85	2
	IA-TC_DN2196_c0_g1_i1.p1	71	0	0					Q4WAZ6	J4H562|Uncharacterized protein (FIBRA_08426) (sp: Fibroporia radiculosa) [Secreted (highly likely)]
	IA-TC_DN2172_c0_g2_i1.p1	88	1.14	1
	IA-TC_DN2175_c0_g1_i1.p1	115	2.61	3
	IA-TC_DN2175_c0_g1_i1.p7	53	1.89	1
	IA-TC_DN2175_c0_g1_i2.p3	88	2.27	2
	IA-TC_DN2175_c0_g1_i2.p6	53	1.89	1
	IA-TC_DN2109_c0_g1_i1.p2	73	5.48	4
	IA-TC_DN2100_c0_g1_i1.p2	87	0	0
	IA-TC_DN2163_c0_g1_i1.p1	59	0	0
	IA-TC_DN2293_c0_g1_i1.p1	146	0.68	1	PF04178.11			KOG1743	Q6NMM1
	IA-TC_DN2201_c0_g1_i1.p2	73	4.11	3
	IA-TC_DN2201_c0_g2_i1.p1	156	2.56	4	PF04193.13				O14166
	IA-TC_DN2245_c0_g1_i1.p2	254	1.97	5
	IA-TC_DN2245_c0_g1_i1.p3	120	6.67	8
	IA-TC_DN2245_c0_g1_i1.p6	51	1.96	1
	IA-TC_DN2204_c0_g1_i1.p13	58	1.72	1
	IA-TC_DN2208_c0_g1_i1.p3	101	0.99	1
	IA-TC_DN2212_c0_g1_i1.p3	64	7.81	5
	IA-TC_DN2290_c0_g2_i1.p3	98	1.02	1
	IA-TC_DN2249_c0_g1_i1.p1	251	0.4	1	PF15279.5
	IA-TC_DN2249_c0_g1_i1.p3	62	1.61	1
	IA-TC_DN2249_c0_g1_i2.p3	62	1.61	1
	IA-TC_DN2210_c0_g1_i1.p2	208	3.37	7	PF00097.24;PF13923.5;PF14634.5				P51021
	IA-TC_DN2210_c0_g1_i1.p9	52	5.77	3
	IA-TC_DN2296_c0_g1_i1.p3	81	2.47	2	PF03694.12			KOG3455	P40030
	IA-TC_DN2296_c0_g1_i2.p1	136	0.74	1	PF03694.12			KOG3455	O74820
	IA-TC_DN2296_c0_g1_i3.p1	136	0.74	1	PF03694.12			KOG3455	O74820
	IA-TC_DN2207_c0_g1_i1.p1	66	3.03	2
	IA-TC_DN2277_c0_g1_i1.p3	82	6.1	5
	IA-TC_DN2277_c0_g1_i1.p7	50	8	4
	IA-TC_DN2261_c0_g1_i1.p4	61	4.92	3
	IA-TC_DN2240_c0_g1_i1.p2	72	5.56	4
	IA-TC_DN2281_c0_g2_i1.p3	78	1.28	1
	IA-TC_DN2352_c0_g1_i1.p4	50	6	3
	IA-TC_DN2397_c0_g1_i1.p3	56	1.79	1
	IA-TC_DN2317_c0_g1_i1.p3	124	3.23	4
	IA-TC_DN2391_c0_g1_i1.p1	138	5.07	7
	IA-TC_DN2391_c0_g1_i1.p2	123	6.5	8
	IA-TC_DN2354_c0_g1_i1.p2	109	2.75	3
	IA-TC_DN2367_c0_g1_i1.p3	131	3.82	5
	IA-TC_DN2465_c0_g1_i1.p2	52	1.92	1
	IA-TC_DN2464_c0_g1_i1.p5	75	2.67	2
	IA-TC_DN2464_c0_g1_i1.p6	73	4.11	3
	IA-TC_DN2464_c0_g1_i2.p5	75	2.67	2
	IA-TC_DN2464_c0_g1_i2.p6	73	4.11	3
	IA-TC_DN2437_c0_g2_i1.p3	73	2.74	2
	IA-TC_DN2492_c0_g1_i1.p3	59	3.39	2
	IA-TC_DN2406_c0_g1_i1.p1	102	5.88	6
	IA-TC_DN2406_c0_g1_i1.p2	101	3.96	4
	IA-TC_DN2494_c0_g1_i1.p1	71	1.41	1						Q2HCI5|Putative uncharacterized protein (CHGG_02069) (sp: Chaetomium globosum) [Secreted (highly likely)]
	IA-TC_DN2494_c0_g1_i2.p1	71	1.41	1						Q2HCI5|Putative uncharacterized protein (CHGG_02069) (sp: Chaetomium globosum) [Secreted (highly likely)]
	IA-TC_DN2484_c0_g1_i1.p4	60	1.67	1
	IA-TC_DN2418_c0_g1_i1.p3	80	3.75	3
	IA-TC_DN2548_c0_g1_i1.p2	97	1.03	1
	IA-TC_DN2517_c0_g1_i1.p2	80	0	0
	IA-TC_DN2563_c0_g1_i1.p2	72	6.94	5
	IA-TC_DN2563_c0_g1_i1.p4	50	2	1
	IA-TC_DN2511_c0_g1_i1.p1	69	15.94	11
	IA-TC_DN2589_c0_g1_i1.p1	138	2.9	4
	IA-TC_DN2564_c0_g1_i1.p7	58	0	0
	IA-TC_DN2565_c0_g1_i1.p3	78	2.56	2
	IA-TC_DN2565_c0_g1_i2.p3	78	2.56	2
	IA-TC_DN2565_c0_g1_i2.p4	68	1.47	1
	IA-TC_DN2697_c0_g1_i1.p3	52	3.85	2
	IA-TC_DN2657_c0_g1_i1.p1	403	1.24	5
	IA-TC_DN2657_c0_g1_i1.p4	103	3.88	4
	IA-TC_DN2618_c0_g2_i1.p2	66	3.03	2
	IA-TC_DN2623_c0_g1_i2.p1	298	0.34	1	PF00153.26	K15110		KOG0754	Q99297	M4FJY5|Uncharacterized protein (SEY1) (sp: Magnaporthe poae) [Secreted (highly likely)]
	IA-TC_DN2623_c0_g1_i2.p2	137	3.65	5
	IA-TC_DN2645_c0_g1_i1.p1	73	2.74	2
	IA-TC_DN2659_c0_g1_i1.p2	56	3.57	2
	IA-TC_DN2698_c0_g2_i1.p2	50	4	2
	IA-TC_DN2636_c0_g1_i1.p1	150	0.67	1	PF06697.11;PF15672.4
	IA-TC_DN2636_c0_g2_i1.p3	60	1.67	1
	IA-TC_DN2744_c0_g1_i1.p1	118	0	0					P53322
	IA-TC_DN2738_c0_g1_i1.p4	59	3.39	2
	IA-TC_DN2733_c0_g1_i1.p1	464	1.29	6					Q04991
	IA-TC_DN2720_c0_g1_i1.p5	59	5.08	3
	IA-TC_DN2720_c0_g1_i1.p6	54	3.7	2
	IA-TC_DN2798_c0_g1_i1.p2	133	3.01	4
	IA-TC_DN2717_c0_g1_i1.p1	72	0	0
	IA-TC_DN2789_c0_g1_i1.p1	175	0	0
	IA-TC_DN2736_c0_g2_i1.p2	90	3.33	3
	IA-TC_DN2768_c0_g1_i1.p2	126	0.79	1
	IA-TC_DN2790_c0_g2_i1.p3	96	2.08	2
	IA-TC_DN2706_c0_g2_i1.p4	51	1.96	1
	IA-TC_DN2853_c0_g1_i1.p2	60	8.33	5
	IA-TC_DN2814_c0_g1_i1.p2	76	0	0
	IA-TC_DN2816_c0_g1_i1.p2	70	0	0
	IA-TC_DN2878_c0_g1_i1.p2	76	5.26	4
	IA-TC_DN2809_c0_g1_i1.p2	57	0	0
	IA-TC_DN2837_c0_g1_i1.p1	369	1.36	5	PF00856.27				O74467	G2RCE9|Putative uncharacterized protein (THITE_2057091) (sp: Thielavia terrestris) [Secreted (highly likely)]
	IA-TC_DN2837_c0_g1_i1.p2	146	0	0	PF13532.5	K10769			Q9D6Z0
	IA-TC_DN2921_c0_g1_i1.p4	122	9.02	11
	IA-TC_DN2921_c0_g1_i2.p3	145	1.38	2
	IA-TC_DN2903_c0_g1_i1.p1	65	4.62	3	PF01226.16				P35839
	IA-TC_DN2947_c0_g1_i2.p3	118	7.63	9
	IA-TC_DN2986_c0_g1_i1.p6	49	2.04	1
	IA-TC_DN2943_c0_g2_i1.p3	64	4.69	3
	IA-TC_DN2938_c0_g1_i1.p2	68	10.29	7
	IA-TC_DN2985_c0_g1_i1.p2	95	1.05	1
	IA-TC_DN2972_c0_g1_i1.p2	77	2.6	2
	IA-TC_DN2945_c0_g1_i1.p2	80	1.25	1
	IA-TC_DN2978_c0_g1_i1.p1	230	0.87	2	PF04145.14
	IA-TC_DN2999_c0_g1_i1.p4	105	0.95	1
	IA-TC_DN2999_c0_g1_i1.p7	89	2.25	2
	IA-TC_DN2999_c0_g1_i1.p14	53	5.66	3
	IA-TC_DN3096_c0_g1_i1.p2	51	0	0
	IA-TC_DN3040_c0_g1_i1.p2	99	1.01	1
	IA-TC_DN3022_c0_g2_i1.p2	74	0	0
	IA-TC_DN3022_c0_g2_i1.p3	51	0	0
	IA-TC_DN3008_c0_g1_i2.p3	89	1.12	1
	IA-TC_DN3039_c0_g2_i1.p1	415	2.41	10	PF01694.21	K19225		KOG2290	C8VCL5
	IA-TC_DN3099_c0_g2_i1.p1	762	1.05	8	PF13515.5
	IA-TC_DN3083_c0_g1_i1.p1	177	1.69	3	PF04588.12			KOG4431	C4QV79
	IA-TC_DN3012_c0_g1_i1.p3	74	1.35	1
	IA-TC_DN3001_c0_g1_i1.p1	365	0	0	PF00069.24;PF07714.16			KOG0615
	IA-TC_DN3075_c0_g1_i1.p2	67	10.45	7
	IA-TC_DN3041_c0_g1_i1.p2	76	5.26	4
	IA-TC_DN3066_c0_g1_i1.p2	58	1.72	1
	IA-TC_DN3028_c0_g1_i1.p2	103	1.94	2
	IA-TC_DN3058_c0_g1_i1.p1	416	1.68	7	PF04142.14;PF08449.10			KOG3912	Q5RFT1
	IA-TC_DN3010_c0_g1_i1.p2	56	3.57	2
	IA-TC_DN3171_c0_g1_i1.p2	129	4.65	6
	IA-TC_DN3171_c0_g1_i1.p4	91	2.2	2
	IA-TC_DN3139_c0_g1_i1.p2	66	0	0
	IA-TC_DN3124_c0_g1_i1.p2	56	1.79	1
	IA-TC_DN3113_c0_g1_i1.p3	51	1.96	1
	IA-TC_DN3122_c0_g1_i1.p2	76	2.63	2	PF00083.23			KOG0254	A2QQV6	D5KY60|Sugar transporter (pyrG) (sp: Tremella fuciformis) [Secreted (highly likely)]
	IA-TC_DN3141_c0_g1_i1.p1	115	0	0
	IA-TC_DN3175_c0_g1_i1.p1	137	0	0	PF04479.12
	IA-TC_DN3186_c0_g1_i1.p2	54	0	0
	IA-TC_DN3167_c0_g1_i1.p6	63	1.59	1
	IA-TC_DN3188_c0_g2_i1.p2	120	1.67	2
	IA-TC_DN3293_c0_g1_i1.p1	65	0	0
	IA-TC_DN3293_c0_g1_i2.p2	65	0	0
	IA-TC_DN3259_c0_g1_i1.p1	109	0	0
	IA-TC_DN3267_c0_g1_i1.p1	197	1.02	2						L8WJV7|Uncharacterized protein (AG1IA_08961) (sp: Rhizoctonia solani AG-1 IA) [Secreted (highly likely)]
	IA-TC_DN3233_c0_g1_i1.p2	77	2.6	2
	IA-TC_DN3251_c0_g2_i1.p2	116	0.86	1
	IA-TC_DN3211_c0_g2_i1.p1	189	0.53	1
	IA-TC_DN3220_c0_g1_i1.p2	49	0	0
	IA-TC_DN3217_c0_g1_i1.p1	54	3.7	2
	IA-TC_DN3226_c0_g1_i1.p3	50	0	0
	IA-TC_DN3221_c0_g1_i1.p1	254	1.57	4
	IA-TC_DN3221_c0_g1_i1.p6	50	2	1
	IA-TC_DN3274_c0_g1_i1.p2	67	0	0
	IA-TC_DN3241_c0_g2_i1.p2	90	3.33	3
	IA-TC_DN3205_c0_g1_i1.p3	178	1.12	2
	IA-TC_DN3205_c0_g1_i1.p8	58	0	0
	IA-TC_DN3242_c0_g2_i1.p4	55	3.64	2
	IA-TC_DN3238_c0_g1_i1.p4	52	1.92	1
	IA-TC_DN3330_c0_g1_i1.p4	54	0	0
	IA-TC_DN3306_c0_g1_i1.p1	109	2.75	3
	IA-TC_DN3381_c0_g1_i1.p1	95	6.32	6
	IA-TC_DN3382_c0_g1_i1.p3	61	3.28	2
	IA-TC_DN3308_c0_g1_i1.p1	75	1.33	1
	IA-TC_DN3318_c0_g1_i1.p1	169	2.96	5	PF00137.20	K02155		KOG0232	P31413
	IA-TC_DN3372_c0_g1_i1.p3	75	2.67	2
	IA-TC_DN3345_c0_g1_i1.p3	96	5.21	5
	IA-TC_DN3359_c0_g1_i1.p1	96	2.08	2
	IA-TC_DN3353_c0_g2_i1.p2	134	2.24	3
	IA-TC_DN3468_c0_g1_i1.p2	94	2.13	2
	IA-TC_DN3484_c0_g1_i1.p1	107	2.8	3
	IA-TC_DN3484_c0_g1_i1.p2	80	3.75	3
	IA-TC_DN3439_c0_g1_i1.p1	300	0	0
	IA-TC_DN3490_c0_g1_i1.p3	49	0	0
	IA-TC_DN3455_c0_g1_i1.p2	111	0.9	1
	IA-TC_DN3455_c0_g1_i1.p5	54	5.56	3
	IA-TC_DN3431_c0_g1_i1.p2	102	1.96	2					P36129
	IA-TC_DN3431_c0_g1_i2.p2	102	1.96	2					P36129
	IA-TC_DN3499_c0_g2_i1.p2	51	1.96	1
	IA-TC_DN3475_c0_g1_i1.p4	111	3.6	4
	IA-TC_DN3424_c0_g1_i1.p2	51	3.92	2
	IA-TC_DN3460_c0_g1_i1.p2	97	7.22	7
	IA-TC_DN3426_c0_g2_i1.p3	50	10	5
	IA-TC_DN3550_c0_g2_i1.p2	69	4.35	3
	IA-TC_DN3500_c0_g1_i1.p1	50	6	3
	IA-TC_DN3528_c0_g1_i1.p1	100	1	1	PF01169.18			KOG2881	Q10320
	IA-TC_DN3599_c0_g2_i1.p5	51	7.84	4
	IA-TC_DN3572_c0_g1_i1.p1	746	0.13	1	PF00326.20;PF00756.19		CE10	KOG2100	Q9P778	K5VZ57|Uncharacterized protein (PHACADRAFT_262274) (sp: Phanerochaete carnosa) [Secreted (highly likely)]
	IA-TC_DN3572_c0_g1_i1.p4	189	2.65	5
	IA-TC_DN3572_c0_g1_i1.p6	106	0	0
	IA-TC_DN3572_c0_g1_i1.p9	70	1.43	1
	IA-TC_DN3525_c0_g1_i1.p2	104	2.88	3
	IA-TC_DN3573_c0_g1_i1.p2	58	8.62	5
	IA-TC_DN3596_c0_g1_i1.p4	155	1.94	3
	IA-TC_DN3505_c0_g1_i1.p1	133	3.76	5
	IA-TC_DN3580_c0_g1_i1.p1	1079	1.58	17	PF02985.21;PF03810.18	K20221		KOG2171	O60100	J3PQG6|Uncharacterized protein (PTTG_01382) (sp: Puccinia triticina) [Secreted (highly likely)]
	IA-TC_DN3580_c0_g1_i1.p6	78	1.28	1
	IA-TC_DN3592_c0_g1_i1.p1	213	0.94	2	PF10615.8;PF14934.5
	IA-TC_DN3592_c0_g1_i2.p1	177	0.56	1	PF10615.8;PF14934.5
	IA-TC_DN3535_c0_g1_i1.p2	69	2.9	2
	IA-TC_DN3535_c0_g1_i1.p3	54	3.7	2
	IA-TC_DN3696_c0_g1_i1.p2	64	1.56	1
	IA-TC_DN3655_c0_g1_i1.p1	93	0	0	PF00067.21			KOG0156	Q6R7M4	R7S0L7|CyP450 monooxygenase (PUNSTDRAFT_138984) (sp: Punctularia strigosozonata) [Secreted (highly likely)]
	IA-TC_DN3649_c0_g1_i1.p3	98	4.08	4
	IA-TC_DN3649_c0_g1_i1.p6	67	4.48	3
	IA-TC_DN3614_c0_g1_i1.p1	117	3.42	4					Q6BRG1
	IA-TC_DN3669_c0_g1_i1.p2	56	3.57	2
	IA-TC_DN3669_c0_g1_i2.p1	299	2.01	6	PF06726.11
	IA-TC_DN3605_c1_g1_i1.p2	65	6.15	4
	IA-TC_DN3616_c0_g1_i1.p2	72	4.17	3
	IA-TC_DN3636_c0_g1_i1.p2	100	5	5
	IA-TC_DN3636_c0_g1_i1.p4	77	6.49	5
	IA-TC_DN3641_c0_g2_i1.p2	201	1.49	3
	IA-TC_DN3641_c0_g2_i1.p4	82	1.22	1
	IA-TC_DN3699_c0_g1_i1.p2	103	1.94	2
	IA-TC_DN3694_c0_g1_i1.p4	53	1.89	1
	IA-TC_DN3754_c0_g2_i1.p1	238	2.1	5	PF07690.15			KOG0253	Q9C101
	IA-TC_DN3754_c0_g2_i1.p4	68	0	0
	IA-TC_DN3733_c0_g1_i1.p4	69	1.45	1
	IA-TC_DN3743_c0_g1_i1.p2	117	3.42	4
	IA-TC_DN3727_c0_g1_i1.p10	49	0	0
	IA-TC_DN3728_c0_g1_i1.p1	570	1.23	7	PF11708.7	K12819		KOG2560	P0CR52
	IA-TC_DN3728_c0_g1_i1.p3	108	0.93	1
	IA-TC_DN3746_c0_g1_i1.p2	115	4.35	5
	IA-TC_DN3742_c0_g1_i1.p2	74	0	0
	IA-TC_DN3755_c0_g1_i1.p3	161	4.35	7
	IA-TC_DN3755_c0_g1_i1.p4	157	2.55	4
	IA-TC_DN3715_c0_g1_i1.p4	60	10	6
	IA-TC_DN3707_c0_g1_i1.p2	51	1.96	1
	IA-TC_DN3791_c0_g1_i1.p2	87	3.45	3
	IA-TC_DN3791_c0_g1_i1.p4	59	5.08	3
	IA-TC_DN3784_c0_g1_i1.p2	110	2.73	3
	IA-TC_DN3711_c0_g1_i1.p5	64	1.56	1
	IA-TC_DN3711_c0_g1_i2.p5	64	1.56	1
	IA-TC_DN3705_c0_g1_i1.p4	54	9.26	5
	IA-TC_DN3798_c0_g1_i1.p3	86	5.81	5
	IA-TC_DN3873_c0_g1_i1.p4	62	1.61	1
	IA-TC_DN3836_c0_g1_i1.p2	130	1.54	2
	IA-TC_DN3848_c0_g1_i1.p3	65	3.08	2
	IA-TC_DN3824_c0_g1_i1.p1	371	1.62	6	PF12697.6
	IA-TC_DN3816_c0_g1_i1.p2	132	1.52	2	PF00150.17	K01179			O08342	M5BW53|Uncharacterized protein (celC) (sp: Rhizoctonia solani AG-1 IB) [Secreted (highly likely)]
	IA-TC_DN3816_c0_g1_i2.p1	555	0	0	PF00150.17;PF03442.13	K01179	GH5_4		O08342	M5BW53|Uncharacterized protein (celC) (sp: Rhizoctonia solani AG-1 IB) [Secreted (highly likely)]
	IA-TC_DN3816_c0_g1_i2.p5	56	1.79	1
	IA-TC_DN3807_c0_g1_i1.p3	103	4.85	5
	IA-TC_DN3885_c0_g1_i1.p2	58	5.17	3
	IA-TC_DN3887_c0_g1_i1.p1	423	1.65	7	PF00005.26;PF13304.5;PF13476.5	K01990		KOG0059	Q9BZC7
	IA-TC_DN3889_c0_g2_i1.p2	113	6.19	7
	IA-TC_DN3863_c0_g1_i1.p2	94	1.06	1
	IA-TC_DN3886_c0_g1_i1.p1	286	0.7	2	PF01027.19	K06890		KOG2322	O74888
	IA-TC_DN3953_c0_g1_i1.p1	310	0.65	2	PF00650.19;PF03765.14	K19996		KOG1471	Q6C9R9
	IA-TC_DN3928_c0_g1_i1.p1	502	1.39	7					Q9CZJ2
	IA-TC_DN3928_c0_g1_i2.p1	630	1.43	9					Q9CZJ2
	IA-TC_DN3973_c0_g1_i1.p2	72	2.78	2
	IA-TC_DN3982_c0_g1_i1.p2	70	2.86	2
	IA-TC_DN3907_c0_g1_i1.p2	91	0	0
	IA-TC_DN3907_c0_g1_i2.p3	94	1.06	1
	IA-TC_DN3907_c0_g1_i2.p4	91	0	0
	IA-TC_DN3908_c0_g1_i1.p2	76	3.95	3
	IA-TC_DN3904_c0_g1_i1.p1	552	1.63	9	PF07690.15;PF11700.7	K06902			A7KAK4
	IA-TC_DN3977_c0_g1_i1.p2	93	0	0
	IA-TC_DN3985_c0_g1_i1.p3	62	4.84	3
	IA-TC_DN3932_c0_g1_i1.p3	62	3.23	2
	IA-TC_DN3947_c0_g1_i1.p1	122	2.46	3	PF04062.13	K05756		KOG3155	Q9Y7J4
	IA-TC_DN3976_c0_g1_i1.p9	70	1.43	1
	IA-TC_DN3946_c0_g1_i1.p3	54	9.26	5
	IA-TC_DN3960_c0_g1_i1.p1	181	1.66	3	PF13664.5			KOG2886	Q28GF8
	IA-TC_DN3940_c0_g2_i1.p1	231	1.73	4					P09351	L2FD12|Spherulin-1b (CGGC5_14205) (sp: Colletotrichum gloeosporioides) [Secreted (highly likely)]
	IA-TC_DN3940_c0_g2_i1.p3	71	2.82	2
	IA-TC_DN3906_c0_g1_i1.p1	385	1.04	4	PF00108.22;PF00109.25;PF02803.17;PF08541.9	K07513		KOG1389	P07871
	IA-TC_DN3906_c0_g1_i1.p2	155	2.58	4
	IA-TC_DN3902_c0_g1_i1.p3	71	7.04	5
	IA-TC_DN3929_c0_g1_i1.p1	151	3.31	5
	IA-TC_DN4003_c0_g2_i1.p1	206	0.49	1	PF00083.23;PF07690.15	K08203		KOG0253	Q9C101
	IA-TC_DN4008_c0_g1_i1.p1	230	0	0	PF04061.13			KOG3319	O42901
	IA-TC_DN4067_c0_g1_i1.p1	197	0	0
	IA-TC_DN4067_c0_g1_i1.p2	178	2.81	5
	IA-TC_DN4067_c0_g1_i2.p1	177	2.26	4
	IA-TC_DN4067_c0_g1_i2.p2	176	1.7	3
	IA-TC_DN4036_c0_g1_i1.p1	594	1.68	10	PF00128.23;PF00686.18;PF02806.17	K01176	GH13_15	KOG2212	P09794	F8P1B3|Glycoside hydrolase family 13 protein (SERLADRAFT_416486) (sp: Serpula lacrymans var. lacrymans) [Secreted (highly likely)]
	IA-TC_DN4036_c0_g1_i1.p8	51	3.92	2
	IA-TC_DN4063_c0_g1_i1.p1	184	5.98	11						L8WJ84|Uncharacterized protein (AG1IA_09202) (sp: Rhizoctonia solani AG-1 IA) [Secreted (highly likely)]
	IA-TC_DN4001_c0_g2_i1.p2	249	0.4	1
	IA-TC_DN4015_c0_g1_i1.p1	293	1.02	3
	IA-TC_DN4023_c0_g1_i2.p1	217	0	0
	IA-TC_DN4045_c0_g1_i1.p1	342	0.58	2	PF01553.20	K13509		KOG2848	P33333
	IA-TC_DN4042_c0_g1_i1.p1	238	0.84	2	PF05739.18;PF09177.10;PF09753.8	K08498		KOG3202	Q5R6Q2
	IA-TC_DN4082_c0_g1_i1.p1	434	2.07	9	PF07970.11;PF13850.5	K20367		KOG2667	Q6NVS2
	IA-TC_DN4082_c0_g1_i1.p3	97	0	0
	IA-TC_DN4082_c0_g1_i2.p1	403	2.23	9	PF07970.11;PF13850.5	K20367		KOG2667	Q9Y282
	IA-TC_DN4082_c0_g1_i2.p2	97	0	0
	IA-TC_DN4007_c0_g1_i1.p2	183	2.73	5
	IA-TC_DN4146_c0_g1_i1.p9	50	2	1
	IA-TC_DN4156_c0_g1_i1.p1	115	3.48	4	PF03006.19	K07297		KOG0748	Q09749
	IA-TC_DN4158_c0_g1_i1.p1	70	4.29	3
	IA-TC_DN4158_c0_g1_i2.p1	107	2.8	3
	IA-TC_DN4178_c0_g2_i1.p9	79	8.86	7	PF05806.11
	IA-TC_DN4130_c0_g1_i1.p1	238	0.42	1					Q7D745
	IA-TC_DN4192_c0_g1_i1.p2	200	6	12
	IA-TC_DN4108_c0_g1_i1.p3	56	3.57	2
	IA-TC_DN4106_c0_g2_i1.p3	59	5.08	3
	IA-TC_DN4103_c0_g1_i1.p2	107	2.8	3
	IA-TC_DN4193_c0_g1_i1.p2	69	4.35	3
	IA-TC_DN4144_c0_g1_i1.p4	93	3.23	3
	IA-TC_DN4144_c0_g1_i1.p6	56	8.93	5
	IA-TC_DN4144_c0_g1_i2.p4	93	3.23	3
	IA-TC_DN4144_c0_g1_i2.p6	56	8.93	5
	IA-TC_DN4195_c0_g1_i1.p5	71	1.41	1
	IA-TC_DN4115_c0_g1_i1.p8	54	0	0
	IA-TC_DN4127_c0_g2_i1.p3	51	5.88	3
	IA-TC_DN4159_c0_g2_i1.p2	103	7.77	8
	IA-TC_DN4134_c0_g1_i1.p1	126	2.38	3
	IA-TC_DN4134_c0_g1_i1.p2	105	0.95	1						G7E067|Uncharacterized protein (Mo02891) (sp: Mixia osmundae) [Secreted (highly likely)]
	IA-TC_DN4264_c0_g1_i1.p2	52	3.85	2
	IA-TC_DN4294_c0_g1_i1.p2	119	2.52	3
	IA-TC_DN4211_c0_g1_i1.p1	88	1.14	1	PF07297.11;PF08510.11			KOG3488	Q556K9
	IA-TC_DN4211_c0_g1_i1.p3	58	3.45	2
	IA-TC_DN4231_c0_g1_i1.p1	303	1.32	4	PF10104.8			KOG4503	Q9UT30
	IA-TC_DN4235_c0_g1_i1.p4	62	1.61	1
	IA-TC_DN4212_c0_g1_i1.p3	71	4.23	3
	IA-TC_DN4200_c0_g1_i1.p3	70	0	0
	IA-TC_DN4263_c0_g1_i1.p4	61	1.64	1
	IA-TC_DN4270_c0_g2_i1.p12	55	0	0
	IA-TC_DN4240_c0_g1_i1.p1	53	0	0
	IA-TC_DN4223_c0_g2_i1.p2	72	1.39	1
	IA-TC_DN4223_c0_g2_i1.p3	51	1.96	1
	IA-TC_DN4255_c0_g1_i1.p2	98	1.02	1
	IA-TC_DN4261_c0_g1_i1.p1	114	2.63	3
	IA-TC_DN4242_c0_g1_i1.p6	60	6.67	4
	IA-TC_DN4242_c0_g1_i1.p8	56	3.57	2
	IA-TC_DN4259_c0_g1_i1.p3	132	6.06	8
	IA-TC_DN4259_c0_g1_i1.p7	75	2.67	2
	IA-TC_DN4259_c0_g1_i1.p11	57	1.75	1
	IA-TC_DN4346_c0_g1_i1.p1	72	4.17	3
	IA-TC_DN4304_c0_g1_i1.p1	371	1.62	6	PF04724.12	K00737	GT17		Q09327	L7IVS8|Glycosyl transferase family 17 protein (OOW_P131scaffold01358g39) (sp: Magnaporthe oryzae P131) [Secreted (highly likely)]
	IA-TC_DN4303_c0_g1_i1.p1	323	0.62	2	PF00804.24;PF05739.18;PF11416.7	K08490		KOG0812	O13644
	IA-TC_DN4329_c0_g1_i1.p3	66	1.52	1
	IA-TC_DN4326_c0_g1_i1.p1	336	0	0						M5CFR0|Uncharacterized protein (BN14_08971) (sp: Rhizoctonia solani AG-1 IB) [Secreted (highly likely)]
	IA-TC_DN4326_c0_g1_i1.p7	53	3.77	2
	IA-TC_DN4364_c0_g1_i1.p2	58	1.72	1
	IA-TC_DN4399_c0_g1_i1.p2	137	5.84	8
	IA-TC_DN4320_c0_g2_i1.p2	91	3.3	3
	IA-TC_DN4380_c0_g1_i1.p1	57	1.75	1
	IA-TC_DN4341_c0_g1_i1.p1	288	1.39	4						M5BUE5|Uncharacterized protein (BN14_04124) (sp: Rhizoctonia solani AG-1 IB) [Secreted (highly likely)]
	IA-TC_DN4341_c0_g1_i1.p3	62	6.45	4
	IA-TC_DN4341_c0_g1_i1.p5	56	5.36	3
	IA-TC_DN4309_c0_g2_i1.p2	56	8.93	5
	IA-TC_DN4334_c0_g1_i1.p1	251	1.2	3	PF04420.13			KOG4253	A8N7T9	M7T9J8|Putative chd5 domain-containing protein (UCREL1_6493) (sp: Eutypa lata UCREL1) [Secreted (highly likely)]
	IA-TC_DN4394_c0_g1_i1.p2	83	8.43	7
	IA-TC_DN4394_c0_g1_i2.p2	76	7.89	6
	IA-TC_DN4319_c0_g1_i1.p1	50	12	6
	IA-TC_DN4389_c0_g1_i1.p1	338	0.3	1	PF01126.19	K00510			P09601
	IA-TC_DN4378_c0_g1_i1.p1	78	5.13	4
	IA-TC_DN4488_c0_g1_i1.p6	68	5.88	4
	IA-TC_DN4488_c0_g2_i1.p2	140	1.43	2
	IA-TC_DN4401_c0_g2_i1.p2	64	4.69	3
	IA-TC_DN4472_c0_g1_i1.p3	117	1.71	2
	IA-TC_DN4472_c0_g1_i1.p5	77	9.09	7
	IA-TC_DN4478_c0_g1_i1.p3	113	0.88	1
	IA-TC_DN4478_c0_g1_i1.p5	64	1.56	1
	IA-TC_DN4414_c0_g1_i1.p6	63	1.59	1
	IA-TC_DN4460_c0_g1_i1.p5	51	1.96	1
	IA-TC_DN4460_c0_g1_i2.p5	49	2.04	1
	IA-TC_DN4433_c0_g2_i1.p1	438	1.14	5	PF00026.22;PF13650.5;PF14541.5;PF14543.5	K01379		KOG1339	O60020	L8WU24|Asp domain-containing protein (AG1IA_06115) (sp: Rhizoctonia solani AG-1 IA) [Secreted (highly likely)]
	IA-TC_DN4498_c0_g1_i1.p3	56	3.57	2
	IA-TC_DN4496_c0_g3_i1.p1	55	5.45	3
	IA-TC_DN4490_c0_g1_i1.p1	830	0.24	2	PF00183.17;PF02518.25;PF13589.5	K04079		KOG0020	Q95M18
	IA-TC_DN4490_c0_g1_i1.p2	388	1.8	7					Q9US27
	IA-TC_DN4490_c0_g1_i1.p10	60	5	3
	IA-TC_DN4432_c0_g1_i1.p2	185	3.78	7
	IA-TC_DN4492_c0_g1_i1.p1	307	1.63	5	PF00463.20;PF13714.5	K03417		KOG1260	P11435	M5BVD4|Uncharacterized protein (BN14_05153) (sp: Rhizoctonia solani AG-1 IB) [Secreted (highly likely)]
	IA-TC_DN4492_c0_g1_i1.p4	89	2.25	2
	IA-TC_DN4444_c0_g2_i1.p2	105	2.86	3
	IA-TC_DN4473_c0_g1_i1.p2	97	3.09	3
	IA-TC_DN4470_c0_g1_i1.p2	110	2.73	3
	IA-TC_DN4470_c0_g1_i1.p4	70	4.29	3
	IA-TC_DN4470_c0_g1_i2.p2	110	2.73	3
	IA-TC_DN4470_c0_g1_i2.p4	70	4.29	3
	IA-TC_DN4476_c0_g1_i1.p2	167	4.19	7
	IA-TC_DN4459_c0_g1_i1.p2	130	0.77	1
	IA-TC_DN4493_c0_g1_i3.p3	90	5.56	5
	IA-TC_DN4405_c0_g1_i1.p2	78	5.13	4
	IA-TC_DN4461_c0_g2_i1.p2	95	0	0
	IA-TC_DN4487_c0_g1_i1.p11	71	2.82	2
	IA-TC_DN4487_c0_g1_i1.p15	54	3.7	2
	IA-TC_DN4487_c0_g1_i1.p20	50	2	1
	IA-TC_DN4578_c0_g2_i1.p2	118	1.69	2
	IA-TC_DN4578_c0_g3_i1.p3	63	1.59	1
	IA-TC_DN4561_c0_g1_i1.p1	402	1.24	5	PF00026.22;PF14543.5	K01381		KOG1339	D4DEN7	M5BMM6|Saccharopepsin (pepE) (sp: Rhizoctonia solani AG-1 IB) [Secreted (highly likely)]
	IA-TC_DN4588_c0_g1_i1.p3	62	1.61	1
	IA-TC_DN4590_c0_g1_i1.p1	59	3.39	2
	IA-TC_DN4532_c0_g1_i1.p2	92	3.26	3
	IA-TC_DN4509_c0_g1_i1.p3	49	0	0
	IA-TC_DN4563_c0_g1_i1.p1	518	1.35	7	PF00450.21	K01288		KOG1282	A8NYP0	M5BS80|Carboxypeptidase D (BN14_04080) (sp: Rhizoctonia solani AG-1 IB) [Secreted (highly likely)]
	IA-TC_DN4563_c0_g1_i1.p4	66	3.03	2
	IA-TC_DN4505_c0_g1_i1.p11	54	5.56	3
	IA-TC_DN4557_c0_g2_i1.p3	63	4.76	3
	IA-TC_DN4514_c0_g1_i1.p4	58	13.79	8
	IA-TC_DN4500_c0_g1_i1.p1	71	5.63	4
	IA-TC_DN4575_c0_g1_i1.p2	116	3.45	4
	IA-TC_DN4537_c0_g1_i1.p5	68	1.47	1
	IA-TC_DN4597_c0_g1_i1.p11	63	7.94	5
	IA-TC_DN4597_c0_g1_i2.p11	63	7.94	5
	IA-TC_DN4502_c0_g1_i1.p2	112	0.89	1
	IA-TC_DN4502_c0_g1_i2.p4	55	1.82	1
	IA-TC_DN4549_c0_g1_i2.p1	202	0.5	1
	IA-TC_DN4549_c0_g1_i2.p4	69	0	0
	IA-TC_DN4544_c0_g1_i1.p3	53	3.77	2
	IA-TC_DN4585_c0_g1_i1.p1	381	0.52	2	PF12014.7
	IA-TC_DN4507_c0_g1_i1.p7	56	1.79	1
	IA-TC_DN4507_c0_g1_i2.p1	396	1.01	4	PF00156.26	K00764		KOG0572	Q51342	F4RCR1|Putative uncharacterized protein (MELLADRAFT_95122) (sp: Melampsora larici-populina) [Secreted (highly likely)]
	IA-TC_DN4507_c0_g1_i2.p9	56	1.79	1
	IA-TC_DN4542_c0_g1_i1.p2	146	1.37	2
	IA-TC_DN4523_c0_g1_i2.p1	57	1.75	1	PF01679.16			KOG1773	Q871V2
	IA-TC_DN4525_c0_g2_i1.p2	72	2.78	2
	IA-TC_DN4503_c0_g2_i1.p2	113	4.42	5
	IA-TC_DN4526_c0_g1_i1.p2	68	1.47	1
	IA-TC_DN4593_c0_g1_i2.p1	208	3.85	8	PF05730.10					M7XIL0|Uncharacterized protein (RHTO_03806) (sp: Rhodosporidium toruloides NP11) [Secreted (highly likely)]
	IA-TC_DN4589_c0_g1_i1.p1	405	0.25	1	PF00170.20;PF07716.14
	IA-TC_DN4589_c0_g1_i1.p3	86	2.33	2
	IA-TC_DN4589_c0_g1_i1.p7	62	9.68	6
	IA-TC_DN4518_c0_g2_i1.p2	107	2.8	3
	IA-TC_DN4518_c0_g2_i1.p3	105	4.76	5
	IA-TC_DN4556_c0_g1_i1.p2	135	2.22	3
	IA-TC_DN4568_c0_g1_i1.p1	579	1.04	6	PF00083.23;PF07690.15	K08139		KOG0254	P15325	L8G5X4|Uncharacterized protein (Fragment) (GMDG_08391) (sp: Geomyces destructans) [Secreted (highly likely)]
	IA-TC_DN4528_c0_g2_i1.p3	65	9.23	6
	IA-TC_DN4513_c0_g1_i1.p2	100	7	7
	IA-TC_DN4545_c0_g2_i1.p3	53	1.89	1
	IA-TC_DN4534_c0_g1_i1.p1	556	1.8	10	PF04082.17				A0A089FQI6	Q0CZ58|Predicted protein (ATEG_01026) (sp: Aspergillus terreus) [Secreted (highly likely)]
	IA-TC_DN4534_c0_g1_i1.p6	107	0.93	1
	IA-TC_DN4534_c0_g1_i1.p8	84	0	0
	IA-TC_DN4534_c0_g1_i2.p1	560	1.79	10	PF04082.17				A0A089FQI6	Q0CZ58|Predicted protein (ATEG_01026) (sp: Aspergillus terreus) [Secreted (highly likely)]
	IA-TC_DN4534_c0_g1_i2.p3	107	0.93	1
	IA-TC_DN4635_c0_g4_i1.p1	299	2.01	6	PF00324.20;PF13520.5	K16261		KOG1286	P38971
	IA-TC_DN4635_c0_g4_i1.p4	67	8.96	6						Q5B303|Putative uncharacterized protein (AN5077.2) (sp: Emericella nidulans) [Secreted (highly likely)]
	IA-TC_DN4624_c0_g1_i1.p1	586	1.19	7	PF01553.20	K13507			Q9P7P0
	IA-TC_DN4604_c0_g1_i1.p2	61	8.2	5
	IA-TC_DN4636_c0_g1_i1.p3	126	4.76	6
	IA-TC_DN4636_c0_g1_i1.p9	62	4.84	3
	IA-TC_DN4637_c0_g2_i1.p1	416	0.24	1
	IA-TC_DN4637_c0_g2_i1.p3	137	8.76	12
	IA-TC_DN4637_c0_g2_i1.p7	75	4	3
	IA-TC_DN4637_c0_g2_i1.p9	60	3.33	2
	IA-TC_DN4688_c0_g1_i1.p3	51	1.96	1
	IA-TC_DN4688_c0_g1_i1.p4	51	0	0
	IA-TC_DN4699_c0_g2_i1.p1	367	1.91	7
	IA-TC_DN4643_c0_g1_i1.p2	64	1.56	1
	IA-TC_DN4646_c0_g1_i1.p1	240	0.83	2
	IA-TC_DN4646_c0_g1_i1.p8	54	5.56	3
	IA-TC_DN4625_c0_g1_i1.p1	235	0.43	1					Q9URX1
	IA-TC_DN4631_c0_g1_i1.p3	67	1.49	1
	IA-TC_DN4673_c0_g1_i1.p2	96	3.13	3
	IA-TC_DN4673_c0_g1_i2.p2	96	3.13	3
	IA-TC_DN4601_c0_g1_i1.p6	102	1.96	2
	IA-TC_DN4629_c0_g1_i1.p4	88	0	0
	IA-TC_DN4658_c0_g1_i1.p2	92	1.09	1
	IA-TC_DN4641_c0_g2_i1.p1	333	1.2	4	PF07690.15;PF11700.7	K06902			A7KAM9
	IA-TC_DN4641_c0_g2_i1.p2	263	0.38	1	PF01679.16				Q9ZNQ7
	IA-TC_DN4627_c0_g1_i1.p3	50	6	3
	IA-TC_DN4627_c0_g1_i2.p3	50	6	3
	IA-TC_DN4605_c0_g1_i1.p2	79	2.53	2
	IA-TC_DN4630_c0_g1_i1.p6	77	5.19	4
	IA-TC_DN4607_c0_g1_i1.p1	590	1.53	9					Q08912	B0D354|Predicted protein (LACBIDRAFT_315777) (sp: Laccaria bicolor) [Secreted (highly likely)]
	IA-TC_DN4695_c0_g2_i1.p2	155	1.94	3
	IA-TC_DN4695_c0_g2_i1.p3	84	4.76	4
	IA-TC_DN4672_c0_g1_i1.p2	60	6.67	4
	IA-TC_DN4632_c0_g1_i1.p3	51	0	0
	IA-TC_DN4623_c0_g1_i2.p2	64	6.25	4
	IA-TC_DN4616_c0_g1_i1.p4	57	1.75	1
	IA-TC_DN4755_c0_g1_i1.p2	68	2.94	2
	IA-TC_DN4701_c0_g2_i1.p1	264	0.76	2	PF02582.13			KOG2861	P43620
	IA-TC_DN4784_c0_g1_i1.p3	72	5.56	4
	IA-TC_DN4793_c0_g1_i1.p1	167	1.8	3					B6HJU0
	IA-TC_DN4774_c0_g2_i1.p2	66	1.52	1
	IA-TC_DN4763_c0_g1_i1.p2	92	2.17	2
	IA-TC_DN4783_c0_g1_i1.p2	50	4	2
	IA-TC_DN4735_c0_g1_i1.p1	95	0	0	PF00689.20	K05853		KOG0202	O23087
	IA-TC_DN4735_c0_g2_i1.p2	144	2.78	4
	IA-TC_DN4721_c0_g1_i1.p2	62	1.61	1
	IA-TC_DN4749_c0_g1_i1.p2	53	1.89	1
	IA-TC_DN4777_c0_g1_i1.p3	54	0	0
	IA-TC_DN4713_c0_g1_i5.p1	104	0	0	PF03669.12
	IA-TC_DN4713_c0_g1_i1.p1	104	0	0	PF03669.12
	IA-TC_DN4713_c0_g1_i2.p1	104	0	0	PF03669.12
	IA-TC_DN4722_c0_g1_i1.p2	87	3.45	3
	IA-TC_DN4767_c0_g1_i1.p3	55	3.64	2
	IA-TC_DN4728_c0_g1_i1.p2	163	3.07	5
	IA-TC_DN4837_c0_g1_i1.p2	65	1.54	1
	IA-TC_DN4875_c0_g1_i1.p1	514	1.36	7	PF00083.23;PF07690.15;PF13347.5	K08139		KOG0254	P49374
	IA-TC_DN4875_c0_g1_i1.p2	142	3.52	5
	IA-TC_DN4826_c0_g1_i1.p1	95	0	0	PF09446.9				Q0UV26
	IA-TC_DN4882_c0_g1_i1.p2	65	1.54	1
	IA-TC_DN4882_c0_g3_i1.p1	523	1.15	6	PF01564.16				Q8D3Q3
	IA-TC_DN4832_c0_g1_i1.p1	565	0.88	5	PF03547.17	K07088		KOG2722	O14197
	IA-TC_DN4832_c0_g1_i1.p3	124	2.42	3
	IA-TC_DN4862_c0_g1_i1.p1	323	0.31	1	PF10343.8			KOG2524	Q5T6V5	J4H1Y9|Uncharacterized protein (FIBRA_02640) (sp: Fibroporia radiculosa) [Secreted (highly likely)]
	IA-TC_DN4838_c0_g1_i1.p1	1047	1.15	12	PF00454.26	K19801		KOG0903	Q10366	E9F568|Phosphoinositide 3-kinase, putative (MAA_07417) (sp: Metarhizium anisopliae) [Secreted (highly likely)]
	IA-TC_DN4838_c0_g1_i1.p9	65	1.54	1
	IA-TC_DN4838_c0_g1_i2.p8	65	1.54	1
	IA-TC_DN4852_c0_g1_i1.p2	71	4.23	3
	IA-TC_DN4857_c0_g2_i1.p2	94	6.38	6
	IA-TC_DN4878_c0_g1_i1.p2	62	1.61	1
	IA-TC_DN4878_c0_g2_i1.p1	369	0.54	2	PF00501.27;PF13193.5	K01904		KOG1176	Q42982	D4D162|Putative uncharacterized protein (TRV_00810) (sp: Trichophyton verrucosum) [Secreted (highly likely)]
	IA-TC_DN4879_c0_g1_i1.p1	67	0	0
	IA-TC_DN4874_c0_g1_i1.p1	248	1.21	3	PF04116.12	K07750		KOG0873	Q96IV6	E3S509|Putative uncharacterized protein (PTT_17685) (sp: Pyrenophora teres f. teres) [Secreted (highly likely)]
	IA-TC_DN4912_c0_g1_i1.p2	76	2.63	2
	IA-TC_DN4979_c0_g1_i1.p3	67	4.48	3
	IA-TC_DN4992_c0_g1_i1.p2	61	0	0
	IA-TC_DN4992_c0_g2_i1.p4	67	2.99	2
	IA-TC_DN4988_c0_g1_i1.p1	88	1.14	1	PF09801.8			KOG4697
	IA-TC_DN4973_c0_g2_i1.p1	224	0.89	2	PF03074.15	K11204		KOG3754	Q9NFN6
	IA-TC_DN4985_c0_g1_i1.p1	481	1.04	5					E9CZZ9
	IA-TC_DN4985_c0_g1_i1.p2	113	10.62	12
	IA-TC_DN4985_c0_g1_i1.p4	64	4.69	3
	IA-TC_DN4989_c0_g1_i4.p4	174	2.3	4
	IA-TC_DN4995_c0_g1_i1.p2	145	0.69	1
	IA-TC_DN4984_c0_g1_i1.p4	84	4.76	4
	IA-TC_DN4957_c0_g1_i1.p1	106	3.77	4					Q09699
	IA-TC_DN4996_c0_g1_i1.p1	84	13.1	11						L8WI09|Uncharacterized protein (AG1IA_09956) (sp: Rhizoctonia solani AG-1 IA) [Secreted (highly likely)]
	IA-TC_DN4990_c0_g1_i1.p2	156	4.49	7
	IA-TC_DN4938_c0_g2_i1.p2	58	1.72	1
	IA-TC_DN4948_c0_g2_i1.p3	66	4.55	3
	IA-TC_DN4972_c0_g1_i1.p4	60	6.67	4
	IA-TC_DN4918_c0_g1_i1.p1	55	3.64	2
	IA-TC_DN4918_c0_g1_i1.p3	49	6.12	3
	IA-TC_DN4969_c0_g1_i1.p2	64	4.69	3
	IA-TC_DN5086_c0_g1_i1.p2	86	2.33	2
	IA-TC_DN5004_c0_g1_i1.p2	103	3.88	4
	IA-TC_DN5055_c0_g1_i1.p2	120	5	6
	IA-TC_DN5031_c0_g1_i1.p7	97	11.34	11
	IA-TC_DN5073_c0_g1_i1.p3	80	1.25	1
	IA-TC_DN5073_c0_g1_i1.p4	65	29.23	19
	IA-TC_DN5006_c0_g1_i1.p1	445	2.02	9						L8X134|Uncharacterized protein (AG1IA_02031) (sp: Rhizoctonia solani AG-1 IA) [Secreted (highly likely)]
	IA-TC_DN5006_c0_g1_i1.p6	58	1.72	1
	IA-TC_DN5013_c0_g1_i1.p1	549	1.28	7	PF00083.23;PF07690.15			KOG2615	P25351
	IA-TC_DN5071_c0_g1_i1.p2	62	4.84	3
	IA-TC_DN5040_c0_g1_i1.p2	221	3.17	7
	IA-TC_DN5050_c0_g1_i1.p3	50	0	0
	IA-TC_DN5029_c0_g1_i1.p1	416	1.44	6
	IA-TC_DN5029_c0_g1_i1.p5	51	9.8	5
	IA-TC_DN5036_c0_g1_i2.p1	60	6.67	4
	IA-TC_DN5036_c0_g1_i2.p2	49	0	0
	IA-TC_DN5081_c0_g3_i1.p2	238	2.52	6
	IA-TC_DN5081_c0_g3_i1.p4	106	0.94	1
	IA-TC_DN5089_c0_g1_i1.p2	68	5.88	4
	IA-TC_DN5089_c0_g1_i2.p2	124	2.42	3
	IA-TC_DN5021_c0_g1_i1.p1	732	0.55	4	PF01553.20	K13507			P32784
	IA-TC_DN5021_c0_g1_i1.p3	81	4.94	4
	IA-TC_DN5057_c0_g1_i1.p6	59	1.69	1
	IA-TC_DN5057_c0_g1_i1.p8	51	3.92	2
	IA-TC_DN5039_c0_g2_i1.p3	102	2.94	3
	IA-TC_DN5039_c0_g2_i1.p4	64	3.13	2
	IA-TC_DN5023_c0_g1_i1.p11	71	0	0
	IA-TC_DN5009_c0_g1_i1.p3	53	1.89	1
	IA-TC_DN5049_c0_g1_i2.p2	99	1.01	1
	IA-TC_DN5016_c0_g1_i1.p2	88	5.68	5
	IA-TC_DN5016_c0_g1_i1.p3	74	2.7	2
	IA-TC_DN5083_c0_g1_i1.p1	89	0	0	PF12051.7				P46950
	IA-TC_DN5083_c0_g1_i2.p1	54	0	0
	IA-TC_DN5028_c0_g3_i1.p2	61	4.92	3
	IA-TC_DN5030_c0_g2_i1.p2	51	1.96	1
	IA-TC_DN5092_c0_g2_i1.p1	118	3.39	4
	IA-TC_DN5010_c0_g1_i1.p6	51	5.88	3
	IA-TC_DN5010_c0_g1_i2.p1	425	0	0
	IA-TC_DN5003_c0_g1_i1.p2	185	1.62	3
	IA-TC_DN5003_c0_g1_i1.p4	118	1.69	2
	IA-TC_DN5003_c0_g1_i2.p3	126	2.38	3
	IA-TC_DN5003_c0_g1_i2.p5	118	1.69	2
	IA-TC_DN5058_c0_g1_i1.p4	67	4.48	3
	IA-TC_DN5058_c0_g2_i1.p8	73	4.11	3
	IA-TC_DN5064_c0_g1_i1.p2	64	4.69	3
	IA-TC_DN5047_c0_g2_i1.p2	72	5.56	4
	IA-TC_DN5062_c0_g1_i1.p2	74	2.7	2
	IA-TC_DN5151_c0_g1_i1.p1	100	0	0
	IA-TC_DN5185_c0_g1_i1.p1	56	1.79	1
	IA-TC_DN5193_c0_g2_i1.p3	57	8.77	5
	IA-TC_DN5144_c0_g1_i1.p3	110	1.82	2
	IA-TC_DN5144_c0_g1_i1.p4	89	3.37	3
	IA-TC_DN5141_c0_g2_i1.p1	322	2.8	9	PF01529.19	K20028		KOG1315	C8VCL4
	IA-TC_DN5160_c0_g1_i1.p2	126	3.17	4
	IA-TC_DN5160_c0_g1_i1.p4	68	1.47	1
	IA-TC_DN5176_c0_g1_i1.p1	346	0.29	1						F8QD19|Putative uncharacterized protein (Fragment) (SERLA73DRAFT_189185) (sp: Serpula lacrymans var. lacrymans) [Secreted (highly likely)]
	IA-TC_DN5176_c0_g1_i2.p1	346	0.29	1						F8QD19|Putative uncharacterized protein (Fragment) (SERLA73DRAFT_189185) (sp: Serpula lacrymans var. lacrymans) [Secreted (highly likely)]
	IA-TC_DN5177_c0_g1_i1.p5	54	1.85	1
	IA-TC_DN5177_c0_g1_i2.p4	54	1.85	1
	IA-TC_DN5165_c0_g1_i1.p2	63	3.17	2
	IA-TC_DN5112_c0_g1_i1.p1	349	2.01	7	PF02265.15				Q8LDW6	M5C1T3|Nuclease S1 (ENDO3) (sp: Rhizoctonia solani AG-1 IB) [Secreted (highly likely)]
	IA-TC_DN5112_c0_g1_i1.p3	67	2.99	2
	IA-TC_DN5112_c0_g1_i1.p5	56	0	0
	IA-TC_DN5162_c0_g1_i1.p6	116	1.72	2
	IA-TC_DN5127_c0_g2_i1.p2	57	0	0
	IA-TC_DN5142_c0_g1_i1.p1	422	0.71	3	PF00635.25	K10707		KOG0439	O60119
	IA-TC_DN5142_c0_g1_i3.p1	393	0.76	3	PF00635.25	K10707		KOG0439	O60119
	IA-TC_DN5143_c0_g2_i1.p1	322	0.62	2	PF04869.13;PF04871.12;PF13851.5	K20361		KOG0946	P25386
	IA-TC_DN5143_c0_g2_i2.p1	343	1.17	4	PF04869.13;PF04871.12			KOG0946	P25386	C5FCK9|Fibronectin type III domain-containing protein (MCYG_00431) (sp: Arthroderma otae) [Secreted (highly likely)]
	IA-TC_DN5121_c0_g1_i1.p4	50	4	2
	IA-TC_DN5103_c0_g1_i4.p2	75	4	3
	IA-TC_DN5103_c0_g1_i1.p2	78	3.85	3
	IA-TC_DN5103_c0_g1_i3.p2	75	4	3
	IA-TC_DN5113_c0_g1_i1.p3	70	2.86	2
	IA-TC_DN5155_c0_g1_i1.p2	119	1.68	2
	IA-TC_DN5119_c0_g1_i1.p2	106	0	0	PF13369.5
	IA-TC_DN5145_c0_g1_i1.p2	160	0.63	1	PF17237.1
	IA-TC_DN5148_c0_g1_i1.p1	189	1.59	3
	IA-TC_DN5148_c0_g1_i1.p3	81	4.94	4
	IA-TC_DN5148_c0_g1_i1.p4	75	4	3
	IA-TC_DN5148_c0_g2_i1.p6	54	5.56	3
	IA-TC_DN5139_c0_g1_i1.p5	73	4.11	3
	IA-TC_DN5174_c0_g1_i1.p2	62	4.84	3
	IA-TC_DN5174_c0_g1_i2.p2	62	4.84	3
	IA-TC_DN5175_c0_g3_i1.p3	58	3.45	2
	IA-TC_DN5138_c0_g2_i1.p2	138	3.62	5
	IA-TC_DN5150_c0_g2_i1.p2	90	0	0
	IA-TC_DN5101_c0_g1_i1.p3	123	4.07	5
	IA-TC_DN5101_c0_g2_i1.p3	127	2.36	3
	IA-TC_DN5101_c0_g2_i1.p6	63	4.76	3
	IA-TC_DN5279_c0_g1_i1.p2	97	4.12	4
	IA-TC_DN5223_c0_g1_i1.p6	50	0	0
	IA-TC_DN5230_c0_g1_i1.p1	74	2.7	2
	IA-TC_DN5230_c0_g1_i1.p2	50	8	4
	IA-TC_DN5235_c0_g1_i1.p4	66	4.55	3
	IA-TC_DN5283_c0_g1_i1.p2	60	8.33	5
	IA-TC_DN5221_c0_g2_i1.p2	80	0	0
	IA-TC_DN5272_c0_g2_i1.p2	79	1.27	1
	IA-TC_DN5211_c1_g1_i1.p4	51	3.92	2
	IA-TC_DN5243_c0_g1_i1.p1	85	2.35	2
	IA-TC_DN5243_c0_g1_i1.p2	71	8.45	6
	IA-TC_DN5243_c0_g2_i1.p2	174	1.72	3
	IA-TC_DN5243_c0_g2_i1.p3	141	0	0
	IA-TC_DN5250_c0_g1_i1.p2	56	1.79	1
	IA-TC_DN5267_c0_g2_i1.p2	56	12.5	7
	IA-TC_DN5274_c0_g2_i1.p2	65	0	0
	IA-TC_DN5231_c0_g1_i1.p2	134	8.21	11
	IA-TC_DN5262_c0_g1_i1.p1	108	2.78	3						L8WJ61|Uncharacterized protein (AG1IA_09137) (sp: Rhizoctonia solani AG-1 IA) [Secreted (highly likely)]
	IA-TC_DN5239_c0_g1_i1.p3	56	0	0
	IA-TC_DN5282_c0_g2_i1.p9	61	1.64	1
	IA-TC_DN5219_c0_g1_i1.p2	57	1.75	1
	IA-TC_DN5352_c0_g2_i1.p3	64	3.13	2
	IA-TC_DN5385_c0_g1_i1.p2	66	4.55	3
	IA-TC_DN5359_c0_g1_i1.p5	52	3.85	2
	IA-TC_DN5366_c0_g1_i1.p2	96	3.13	3
	IA-TC_DN5389_c0_g1_i1.p1	349	0.86	3	PF13426.6				Q01371
	IA-TC_DN5316_c0_g1_i1.p2	113	3.54	4
	IA-TC_DN5328_c0_g1_i1.p5	72	6.94	5
	IA-TC_DN5328_c0_g2_i1.p2	102	1.96	2
	IA-TC_DN5340_c0_g1_i1.p5	66	1.52	1
	IA-TC_DN5346_c0_g1_i1.p3	51	3.92	2
	IA-TC_DN5356_c0_g1_i1.p4	111	1.8	2
	IA-TC_DN5394_c0_g1_i1.p3	50	2	1
	IA-TC_DN5386_c0_g4_i1.p1	56	3.57	2
	IA-TC_DN5393_c0_g1_i1.p1	356	4.78	17	PF13813.5
	IA-TC_DN5393_c0_g1_i1.p5	58	6.9	4
	IA-TC_DN5393_c0_g1_i2.p5	58	6.9	4
	IA-TC_DN5393_c0_g2_i1.p1	53	0	0
	IA-TC_DN5317_c0_g2_i1.p3	55	9.09	5
	IA-TC_DN5331_c0_g1_i1.p2	69	4.35	3
	IA-TC_DN5342_c0_g1_i1.p1	67	0	0
	IA-TC_DN5342_c0_g2_i1.p3	84	0	0
	IA-TC_DN5384_c0_g2_i1.p2	97	2.06	2
	IA-TC_DN5319_c0_g1_i3.p1	103	0.97	1	PF00378.19	K05607		KOG1679	Q54HG7
	IA-TC_DN5419_c0_g1_i1.p2	120	5.83	7
	IA-TC_DN5413_c0_g1_i1.p1	79	3.8	3
	IA-TC_DN5466_c0_g1_i1.p1	100	3	3
	IA-TC_DN5466_c0_g1_i1.p3	85	0	0
	IA-TC_DN5443_c0_g1_i1.p3	50	0	0
	IA-TC_DN5407_c0_g2_i1.p3	53	1.89	1
	IA-TC_DN5465_c0_g1_i1.p1	112	8.04	9
	IA-TC_DN5492_c0_g1_i1.p2	121	0.83	1	PF08636.9				Q03880
	IA-TC_DN5492_c0_g1_i1.p3	68	4.41	3
	IA-TC_DN5494_c0_g1_i1.p4	54	3.7	2
	IA-TC_DN5472_c0_g1_i1.p3	61	6.56	4
	IA-TC_DN5481_c0_g1_i2.p2	81	12.35	10						F9GFW7|Uncharacterized protein (FOXB_17551) (sp: Fusarium oxysporum) [Secreted (highly likely)]
	IA-TC_DN5448_c0_g2_i1.p3	66	0	0
	IA-TC_DN5408_c0_g1_i3.p1	92	4.35	4
	IA-TC_DN5426_c0_g1_i1.p1	57	1.75	1
	IA-TC_DN5405_c0_g1_i1.p1	379	1.85	7	PF09994.8
	IA-TC_DN5405_c0_g1_i2.p1	396	1.77	7	PF09994.8
	IA-TC_DN5463_c0_g1_i1.p3	53	7.55	4
	IA-TC_DN5402_c0_g2_i1.p3	81	1.23	1
	IA-TC_DN5402_c0_g2_i1.p5	56	5.36	3
	IA-TC_DN5458_c0_g3_i1.p3	103	2.91	3
	IA-TC_DN5484_c0_g1_i1.p4	67	0	0
	IA-TC_DN5484_c0_g1_i2.p3	67	0	0
	IA-TC_DN5484_c0_g1_i3.p2	67	0	0
	IA-TC_DN5416_c0_g1_i1.p2	67	0	0
	IA-TC_DN5480_c0_g1_i1.p5	64	1.56	1
	IA-TC_DN5414_c0_g1_i1.p3	77	5.19	4
	IA-TC_DN5417_c0_g3_i1.p1	136	4.41	6	PF11951.7
	IA-TC_DN5431_c0_g1_i1.p2	50	4	2
	IA-TC_DN5586_c0_g1_i1.p2	114	0.88	1
	IA-TC_DN5586_c0_g1_i1.p3	113	5.31	6
	IA-TC_DN5522_c0_g1_i1.p2	57	0	0
	IA-TC_DN5592_c0_g1_i1.p1	580	0.86	5	PF00324.20;PF13520.5	K16261		KOG1286	P04817
	IA-TC_DN5580_c0_g1_i1.p2	121	0.83	1
	IA-TC_DN5580_c0_g1_i1.p4	85	3.53	3
	IA-TC_DN5580_c0_g1_i1.p6	50	2	1
	IA-TC_DN5520_c0_g1_i1.p4	113	0.88	1	PF12513.7			KOG0953
	IA-TC_DN5543_c0_g2_i1.p3	94	2.13	2
	IA-TC_DN5543_c0_g2_i2.p2	94	2.13	2
	IA-TC_DN5505_c0_g1_i1.p2	71	2.82	2
	IA-TC_DN5505_c0_g1_i1.p3	51	3.92	2
	IA-TC_DN5574_c0_g3_i1.p2	95	1.05	1
	IA-TC_DN5574_c0_g3_i1.p5	51	1.96	1
	IA-TC_DN5568_c0_g1_i1.p1	601	1.16	7						M3A735|Uncharacterized protein (MYCFIDRAFT_216226) (sp: Pseudocercospora fijiensis CIRAD86) [Secreted (highly likely)]
	IA-TC_DN5568_c0_g1_i1.p4	96	2.08	2
	IA-TC_DN5568_c0_g2_i1.p2	72	4.17	3
	IA-TC_DN5518_c0_g1_i1.p2	77	0	0
	IA-TC_DN5551_c0_g1_i1.p1	384	1.04	4
	IA-TC_DN5513_c0_g1_i1.p3	91	3.3	3
	IA-TC_DN5503_c0_g3_i1.p2	50	2	1
	IA-TC_DN5554_c0_g1_i1.p1	55	5.45	3
	IA-TC_DN5554_c0_g2_i1.p4	78	5.13	4
	IA-TC_DN5556_c0_g1_i1.p2	108	0.93	1
	IA-TC_DN5556_c0_g1_i1.p10	53	3.77	2
	IA-TC_DN5541_c0_g1_i4.p1	207	0	0	PF08592.10
	IA-TC_DN5541_c0_g1_i1.p1	123	1.63	2
	IA-TC_DN5534_c0_g1_i2.p1	133	0	0
	IA-TC_DN5562_c0_g1_i1.p3	90	2.22	2
	IA-TC_DN5572_c0_g2_i1.p3	70	1.43	1
	IA-TC_DN5501_c0_g1_i1.p1	232	6.9	16	PF00314.16		GH152		Q9FSG7	L8WJK2|Thaumatin-like protein (AG1IA_09062) (sp: Rhizoctonia solani AG-1 IA) [Secreted (highly likely)]
	IA-TC_DN5529_c0_g1_i1.p2	71	2.82	2
	IA-TC_DN5529_c0_g2_i1.p1	140	2.86	4	PF13520.5				P50276
	IA-TC_DN5598_c0_g1_i1.p3	56	1.79	1
	IA-TC_DN5511_c0_g2_i1.p2	59	0	0
	IA-TC_DN5533_c0_g1_i1.p2	106	3.77	4
	IA-TC_DN5533_c0_g3_i1.p1	62	0	0
	IA-TC_DN5542_c0_g1_i1.p2	67	1.49	1
	IA-TC_DN5542_c0_g2_i1.p3	55	5.45	3
	IA-TC_DN5596_c0_g1_i1.p3	72	4.17	3
	IA-TC_DN5525_c0_g2_i1.p2	75	4	3
	IA-TC_DN5635_c0_g1_i1.p1	285	2.11	6	PF04515.11
	IA-TC_DN5686_c0_g4_i1.p4	74	1.35	1
	IA-TC_DN5662_c0_g1_i1.p2	82	6.1	5
	IA-TC_DN5651_c0_g3_i1.p3	70	4.29	3
	IA-TC_DN5669_c0_g2_i1.p2	78	3.85	3
	IA-TC_DN5652_c0_g1_i1.p1	215	1.86	4	PF07510.10				D4AK18	N1QKF8|Uncharacterized protein (SEPMUDRAFT_46084) (sp: Mycosphaerella populorum SO2202) [Secreted (highly likely)]
	IA-TC_DN5612_c0_g1_i1.p1	481	1.04	5	PF00005.26;PF00664.22;PF02463.18			KOG0054	P32386
	IA-TC_DN5602_c0_g1_i1.p2	128	3.91	5
	IA-TC_DN5625_c0_g1_i1.p1	521	0.58	3	PF00083.23;PF07690.15	K08150		KOG0254	P07921	L8G5X4|Uncharacterized protein (Fragment) (GMDG_08391) (sp: Geomyces destructans) [Secreted (highly likely)]
	IA-TC_DN5632_c0_g1_i1.p3	68	2.94	2
	IA-TC_DN5632_c0_g1_i1.p7	59	3.39	2
	IA-TC_DN5632_c0_g1_i2.p3	68	2.94	2
	IA-TC_DN5632_c0_g1_i2.p7	59	3.39	2
	IA-TC_DN5632_c0_g1_i3.p1	68	2.94	2
	IA-TC_DN5654_c0_g1_i1.p8	63	1.59	1
	IA-TC_DN5699_c0_g1_i1.p2	53	7.55	4
	IA-TC_DN5603_c0_g1_i1.p1	371	1.08	4	PF00892.19;PF03151.15	K15279		KOG1442	Q8BLX4
	IA-TC_DN5627_c0_g1_i1.p3	72	1.39	1
	IA-TC_DN5636_c0_g2_i1.p4	74	2.7	2
	IA-TC_DN5643_c0_g2_i1.p2	87	2.3	2
	IA-TC_DN5643_c0_g3_i1.p5	49	0	0
	IA-TC_DN5623_c0_g1_i1.p2	65	0	0
	IA-TC_DN5648_c0_g1_i1.p5	81	0	0
	IA-TC_DN5648_c0_g1_i1.p8	73	1.37	1
	IA-TC_DN5648_c0_g1_i1.p9	64	7.81	5
	IA-TC_DN5648_c0_g1_i2.p5	81	0	0
	IA-TC_DN5648_c0_g1_i2.p8	73	1.37	1
	IA-TC_DN5648_c0_g1_i2.p10	64	7.81	5
	IA-TC_DN5642_c0_g1_i1.p2	150	4	6
	IA-TC_DN5720_c0_g3_i1.p2	57	1.75	1
	IA-TC_DN5710_c0_g1_i1.p1	399	1.5	6	PF01490.17	K14209		KOG1304	Q10074
	IA-TC_DN5774_c0_g1_i1.p1	310	0.32	1	PF01095.18	K01051	CE8		A1DBT4	M5BQU2|Putative pectinesterase A (BN14_03567) (sp: Rhizoctonia solani AG-1 IB) [Secreted (highly likely)]
	IA-TC_DN5756_c1_g1_i1.p1	343	0.58	2	PF00067.21	K07422		KOG0156	Q4WAZ6	G5EJV8|Cytochrome P450 (PcCYP_83d) (sp: Phanerochaete chrysosporium) [Secreted (highly likely)]
	IA-TC_DN5742_c0_g2_i1.p2	108	3.7	4
	IA-TC_DN5706_c0_g1_i1.p4	136	1.47	2
	IA-TC_DN5706_c0_g1_i1.p8	100	8	8
	IA-TC_DN5706_c0_g1_i1.p16	49	2.04	1
	IA-TC_DN5706_c0_g1_i2.p4	74	1.35	1
	IA-TC_DN5706_c0_g1_i2.p6	49	2.04	1
	IA-TC_DN5748_c0_g2_i1.p4	63	3.17	2
	IA-TC_DN5729_c0_g1_i1.p1	626	1.6	10	PF00654.19	K05012		KOG0475	P51794
	IA-TC_DN5718_c0_g1_i1.p2	128	3.91	5
	IA-TC_DN5737_c0_g2_i1.p3	192	0.52	1	PF08172.11;PF10205.8;PF10482.8	K09313		KOG0963	Q9LS42
	IA-TC_DN5737_c0_g2_i2.p3	192	0.52	1	PF08172.11;PF10205.8;PF10482.8	K09313		KOG0963	Q9LS42
	IA-TC_DN5746_c0_g1_i1.p5	76	2.63	2
	IA-TC_DN5762_c0_g2_i1.p3	65	1.54	1
	IA-TC_DN5792_c0_g1_i1.p2	50	4	2
	IA-TC_DN5790_c0_g2_i1.p1	56	7.14	4
	IA-TC_DN5783_c0_g1_i1.p2	96	6.25	6
	IA-TC_DN5783_c0_g1_i1.p4	67	4.48	3
	IA-TC_DN5781_c0_g2_i1.p4	64	3.13	2
	IA-TC_DN5765_c0_g3_i1.p3	72	4.17	3
	IA-TC_DN5788_c0_g1_i1.p3	88	3.41	3
	IA-TC_DN5780_c0_g1_i1.p3	157	2.55	4
	IA-TC_DN5780_c0_g1_i1.p5	74	2.7	2
	IA-TC_DN5724_c0_g1_i1.p2	112	0.89	1
	IA-TC_DN5724_c0_g1_i1.p6	56	7.14	4
	IA-TC_DN5724_c0_g1_i1.p7	52	3.85	2
	IA-TC_DN5776_c0_g1_i2.p3	247	1.21	3
	IA-TC_DN5798_c0_g1_i1.p1	116	10.34	12
	IA-TC_DN5798_c0_g1_i1.p2	60	3.33	2
	IA-TC_DN5769_c0_g1_i1.p4	64	1.56	1
	IA-TC_DN5722_c0_g1_i1.p2	88	2.27	2
	IA-TC_DN5709_c0_g2_i1.p2	77	6.49	5
	IA-TC_DN5732_c0_g1_i1.p2	124	4.84	6
	IA-TC_DN5732_c0_g1_i1.p4	63	0	0					A0A023PYD7
	IA-TC_DN5744_c0_g3_i1.p1	354	2.26	8
	IA-TC_DN5744_c0_g3_i1.p3	73	4.11	3
	IA-TC_DN5734_c0_g1_i1.p3	155	7.1	11
	IA-TC_DN5760_c0_g1_i1.p3	83	4.82	4
	IA-TC_DN5760_c0_g1_i2.p2	87	4.6	4
	IA-TC_DN5760_c0_g1_i2.p4	83	4.82	4
	IA-TC_DN5787_c0_g1_i1.p5	53	3.77	2
	IA-TC_DN5787_c0_g1_i2.p6	53	3.77	2
	IA-TC_DN5717_c0_g1_i1.p7	55	0	0
	IA-TC_DN5708_c0_g1_i1.p1	165	0.61	1
	IA-TC_DN5736_c0_g2_i1.p1	143	0.7	1	PF00939.18	K14430		KOG1281	P27514
	IA-TC_DN5785_c0_g1_i1.p10	52	9.62	5
	IA-TC_DN5745_c0_g2_i1.p1	228	1.32	3	PF07690.15				Q08280
	IA-TC_DN5771_c0_g1_i1.p2	76	1.32	1
	IA-TC_DN5799_c0_g1_i1.p4	55	1.82	1
	IA-TC_DN5861_c0_g1_i1.p1	97	6.19	6
	IA-TC_DN5861_c0_g1_i1.p2	83	2.41	2
	IA-TC_DN5823_c0_g1_i1.p3	79	3.8	3
	IA-TC_DN5816_c0_g1_i1.p2	57	7.02	4
	IA-TC_DN5822_c0_g1_i1.p2	96	5.21	5
	IA-TC_DN5801_c0_g1_i1.p1	427	1.64	7	PF07690.15				Q9P6J7
	IA-TC_DN5801_c0_g1_i3.p1	483	1.66	8	PF07690.15				Q9P6J7
	IA-TC_DN5881_c0_g2_i1.p1	225	0	0
	IA-TC_DN5895_c0_g1_i1.p3	60	1.67	1
	IA-TC_DN5888_c0_g1_i1.p1	78	2.56	2
	IA-TC_DN5886_c0_g1_i1.p1	95	5.26	5						R1G078|Putative glycosyl transferase protein (UCRNP2_8497) (sp: Neofusicoccum parvum UCRNP2) [Secreted (highly likely)]
	IA-TC_DN5839_c0_g1_i1.p1	69	4.35	3
	IA-TC_DN5807_c0_g2_i1.p3	98	3.06	3
	IA-TC_DN5830_c0_g2_i1.p4	109	2.75	3
	IA-TC_DN5833_c0_g1_i1.p2	85	2.35	2
	IA-TC_DN5833_c0_g1_i2.p2	103	1.94	2
	IA-TC_DN5866_c0_g1_i1.p2	98	2.04	2
	IA-TC_DN5814_c0_g1_i1.p1	189	2.12	4
	IA-TC_DN5800_c0_g3_i1.p4	62	4.84	3
	IA-TC_DN5800_c0_g3_i1.p6	56	3.57	2
	IA-TC_DN5812_c0_g2_i1.p3	92	6.52	6
	IA-TC_DN5812_c0_g2_i1.p4	62	1.61	1
	IA-TC_DN5812_c0_g2_i2.p3	92	6.52	6
	IA-TC_DN5812_c0_g2_i2.p4	62	1.61	1
	IA-TC_DN5894_c0_g1_i1.p2	52	5.77	3
	IA-TC_DN5805_c0_g2_i1.p1	245	1.63	4
	IA-TC_DN5909_c0_g2_i1.p2	49	2.04	1
	IA-TC_DN5943_c0_g1_i1.p4	64	3.13	2
	IA-TC_DN5982_c1_g1_i1.p3	92	4.35	4
	IA-TC_DN5942_c0_g1_i1.p2	117	0.85	1
	IA-TC_DN5915_c0_g3_i1.p3	61	1.64	1
	IA-TC_DN5990_c0_g1_i4.p5	122	3.28	4
	IA-TC_DN5990_c0_g1_i4.p6	105	2.86	3
	IA-TC_DN5990_c0_g1_i1.p6	105	2.86	3
	IA-TC_DN5990_c0_g1_i2.p5	115	3.48	4
	IA-TC_DN5990_c0_g1_i2.p6	105	2.86	3
	IA-TC_DN5990_c0_g1_i3.p5	115	3.48	4
	IA-TC_DN5990_c0_g1_i3.p6	105	2.86	3
	IA-TC_DN5904_c0_g1_i1.p1	163	0.61	1
	IA-TC_DN5904_c0_g1_i1.p4	64	4.69	3
	IA-TC_DN5904_c0_g2_i1.p3	55	1.82	1
	IA-TC_DN5977_c0_g2_i1.p1	101	0	0
	IA-TC_DN5962_c0_g1_i1.p1	74	2.7	2
	IA-TC_DN5939_c0_g1_i1.p2	59	1.69	1
	IA-TC_DN5975_c0_g2_i1.p1	366	2.19	8
	IA-TC_DN5919_c0_g1_i1.p3	72	8.33	6
	IA-TC_DN5949_c0_g1_i1.p1	108	2.78	3
	IA-TC_DN5976_c0_g1_i1.p2	57	1.75	1
	IA-TC_DN5941_c0_g1_i1.p1	241	2.07	5
	IA-TC_DN5941_c0_g1_i1.p2	88	6.82	6
	IA-TC_DN5968_c0_g1_i1.p5	51	0	0
	IA-TC_DN5967_c0_g2_i1.p2	96	2.08	2
	IA-TC_DN5928_c0_g2_i1.p2	111	0	0
	IA-TC_DN5928_c0_g2_i1.p4	69	0	0
	IA-TC_DN5928_c0_g2_i1.p5	58	6.9	4
	IA-TC_DN5959_c0_g1_i1.p1	632	0.95	6	PF00520.30				Q5A2J7
	IA-TC_DN5959_c0_g1_i1.p4	71	2.82	2
	IA-TC_DN5959_c0_g1_i1.p7	62	11.29	7
	IA-TC_DN5935_c0_g3_i1.p2	78	1.28	1
	IA-TC_DN5935_c0_g3_i1.p3	59	5.08	3
	IA-TC_DN6038_c0_g1_i1.p2	66	0	0
	IA-TC_DN6065_c0_g2_i1.p3	59	3.39	2
	IA-TC_DN6028_c0_g2_i1.p2	95	1.05	1
	IA-TC_DN6023_c0_g1_i1.p2	64	1.56	1
	IA-TC_DN6089_c0_g2_i1.p2	49	0	0
	IA-TC_DN6080_c0_g2_i1.p1	889	0.79	7	PF01302.24
	IA-TC_DN6080_c0_g2_i1.p2	120	1.67	2
	IA-TC_DN6053_c0_g1_i1.p1	159	3.77	6	PF00566.17	K02179		KOG4567	P36618
	IA-TC_DN6000_c0_g1_i1.p1	91	3.3	3
	IA-TC_DN6000_c0_g1_i2.p1	92	2.17	2
	IA-TC_DN6075_c0_g2_i1.p7	49	6.12	3
	IA-TC_DN6019_c0_g2_i1.p2	67	1.49	1
	IA-TC_DN6051_c0_g4_i2.p1	168	2.98	5						J4I968|Uncharacterized protein (FIBRA_02673) (sp: Fibroporia radiculosa) [Secreted (highly likely)]
	IA-TC_DN6051_c0_g1_i1.p5	64	3.13	2
	IA-TC_DN6047_c0_g1_i1.p2	90	6.67	6
	IA-TC_DN6063_c0_g2_i1.p4	54	0	0
	IA-TC_DN6063_c0_g2_i2.p3	54	0	0
	IA-TC_DN6074_c0_g1_i1.p2	74	4.05	3
	IA-TC_DN6036_c0_g2_i1.p2	179	3.35	6
	IA-TC_DN6056_c0_g1_i1.p2	54	7.41	4
	IA-TC_DN6044_c0_g1_i1.p6	68	1.47	1
	IA-TC_DN6044_c0_g1_i1.p7	67	5.97	4
	IA-TC_DN6130_c0_g4_i1.p3	65	0	0
	IA-TC_DN6130_c0_g1_i1.p4	49	0	0
	IA-TC_DN6130_c0_g1_i1.p5	49	2.04	1
	IA-TC_DN6120_c0_g2_i1.p2	49	4.08	2
	IA-TC_DN6178_c0_g1_i1.p1	148	0	0						M5BN45|Uncharacterized protein (BN14_03035) (sp: Rhizoctonia solani AG-1 IB) [Secreted (highly likely)]
	IA-TC_DN6100_c0_g1_i1.p2	50	2	1
	IA-TC_DN6142_c0_g3_i1.p2	49	0	0
	IA-TC_DN6128_c0_g2_i1.p3	76	0	0
	IA-TC_DN6179_c0_g1_i1.p3	51	3.92	2
	IA-TC_DN6179_c0_g1_i1.p4	50	6	3
	IA-TC_DN6167_c0_g1_i1.p3	60	3.33	2
	IA-TC_DN6139_c0_g1_i1.p5	56	1.79	1
	IA-TC_DN6141_c0_g2_i1.p5	66	0	0
	IA-TC_DN6163_c0_g1_i1.p1	89	1.12	1	PF04145.14				Q7YXD4
	IA-TC_DN6176_c0_g2_i1.p1	87	0	0
	IA-TC_DN6126_c0_g1_i1.p1	118	1.69	2	PF11951.7
	IA-TC_DN6243_c0_g2_i1.p2	85	3.53	3
	IA-TC_DN6277_c0_g1_i1.p3	115	0.87	1
	IA-TC_DN6261_c0_g1_i2.p1	81	0	0
	IA-TC_DN6261_c0_g1_i2.p2	60	1.67	1
	IA-TC_DN6223_c0_g2_i1.p3	71	4.23	3
	IA-TC_DN6234_c0_g2_i1.p3	123	2.44	3
	IA-TC_DN6234_c0_g2_i1.p8	73	8.22	6
	IA-TC_DN6265_c0_g1_i1.p2	67	4.48	3	PF07690.15
	IA-TC_DN6287_c0_g1_i2.p1	320	1.56	5
	IA-TC_DN6276_c0_g1_i1.p3	124	1.61	2
	IA-TC_DN6276_c0_g1_i2.p3	124	1.61	2
	IA-TC_DN6279_c0_g1_i1.p4	50	4	2
	IA-TC_DN6279_c0_g1_i2.p4	50	4	2
	IA-TC_DN6257_c0_g2_i1.p3	50	10	5
	IA-TC_DN6298_c0_g1_i1.p3	72	2.78	2
	IA-TC_DN6211_c0_g1_i1.p3	58	0	0
	IA-TC_DN6248_c0_g1_i1.p2	60	0	0
	IA-TC_DN6248_c0_g1_i1.p3	56	5.36	3
	IA-TC_DN6245_c0_g3_i1.p2	54	5.56	3
	IA-TC_DN6297_c0_g1_i1.p3	103	2.91	3
	IA-TC_DN6297_c0_g1_i1.p7	62	3.23	2
	IA-TC_DN6297_c0_g1_i1.p9	53	1.89	1
	IA-TC_DN6284_c0_g1_i1.p2	134	1.49	2
	IA-TC_DN6280_c0_g1_i1.p2	75	0	0
	IA-TC_DN6262_c1_g1_i1.p4	58	5.17	3
	IA-TC_DN6285_c0_g1_i2.p2	57	1.75	1	PF01679.16			KOG1773	Q871V2
	IA-TC_DN6291_c0_g4_i1.p2	61	1.64	1
	IA-TC_DN6282_c0_g2_i1.p2	74	2.7	2	PF06870.11			KOG4183	O14086	J4H508|Uncharacterized protein (FIBRA_08152) (sp: Fibroporia radiculosa) [Secreted (highly likely)]
	IA-TC_DN6290_c0_g1_i1.p2	57	7.02	4
	IA-TC_DN6278_c0_g1_i1.p2	128	3.13	4
	IA-TC_DN6230_c0_g2_i1.p2	51	0	0
	IA-TC_DN6379_c1_g1_i1.p2	249	2.01	5
	IA-TC_DN6379_c1_g1_i1.p4	121	2.48	3
	IA-TC_DN6335_c0_g1_i1.p3	64	12.5	8
	IA-TC_DN6380_c0_g1_i1.p2	68	1.47	1
	IA-TC_DN6381_c0_g1_i1.p5	49	4.08	2
	IA-TC_DN6337_c0_g1_i1.p2	86	3.49	3
	IA-TC_DN6320_c0_g1_i1.p3	75	0	0
	IA-TC_DN6365_c0_g1_i1.p3	84	1.19	1
	IA-TC_DN6365_c0_g1_i2.p3	84	1.19	1
	IA-TC_DN6318_c0_g1_i1.p1	232	4.74	11	PF03227.15					L8X8Z7|GILT domain-containing protein (AG1IA_00431) (sp: Rhizoctonia solani AG-1 IA) [Secreted (highly likely)]
	IA-TC_DN6317_c0_g1_i2.p1	209	1.44	3	PF04191.12	K00551		KOG4142	P05375
	IA-TC_DN6393_c0_g1_i1.p1	446	0.9	4	PF07690.15			KOG2533	Q9US44
	IA-TC_DN6338_c1_g1_i1.p2	54	0	0
	IA-TC_DN6363_c0_g1_i1.p2	79	7.59	6
	IA-TC_DN6363_c0_g2_i1.p4	61	3.28	2
	IA-TC_DN6363_c0_g2_i2.p4	61	3.28	2
	IA-TC_DN6369_c0_g1_i1.p8	54	5.56	3
	IA-TC_DN6369_c0_g1_i2.p7	54	5.56	3
	IA-TC_DN6364_c0_g1_i1.p1	293	1.37	4	PF02517.15	K08658		KOG4130	O94448
	IA-TC_DN6364_c0_g1_i1.p5	66	4.55	3
	IA-TC_DN6364_c0_g1_i1.p6	62	0	0
	IA-TC_DN6360_c0_g1_i1.p2	70	4.29	3
	IA-TC_DN6333_c0_g1_i1.p2	78	6.41	5
	IA-TC_DN6366_c0_g1_i1.p3	75	2.67	2
	IA-TC_DN6331_c0_g1_i1.p2	171	2.92	5
	IA-TC_DN6354_c0_g2_i2.p1	95	4.21	4
	IA-TC_DN6310_c0_g1_i1.p4	69	2.9	2
	IA-TC_DN6313_c0_g6_i1.p5	96	6.25	6
	IA-TC_DN6372_c0_g1_i1.p1	71	0	0	PF15932.4
	IA-TC_DN6372_c0_g1_i2.p1	76	0	0	PF15932.4
	IA-TC_DN6395_c0_g1_i1.p2	88	4.55	4
	IA-TC_DN6356_c0_g2_i1.p2	116	5.17	6
	IA-TC_DN6356_c0_g3_i1.p4	56	5.36	3
	IA-TC_DN6383_c0_g1_i1.p6	53	3.77	2
	IA-TC_DN6384_c0_g2_i1.p3	52	5.77	3
	IA-TC_DN6375_c0_g2_i1.p1	67	5.97	4
	IA-TC_DN6350_c0_g1_i1.p2	76	5.26	4
	IA-TC_DN6350_c0_g1_i1.p6	55	1.82	1
	IA-TC_DN6327_c0_g1_i1.p2	116	0.86	1
	IA-TC_DN6357_c0_g1_i1.p2	60	1.67	1
	IA-TC_DN6349_c0_g1_i1.p1	610	0.98	6
	IA-TC_DN6349_c0_g1_i1.p7	52	5.77	3
	IA-TC_DN6377_c0_g2_i1.p3	71	1.41	1
	IA-TC_DN6475_c0_g1_i1.p2	138	2.17	3
	IA-TC_DN6409_c0_g1_i1.p1	49	2.04	1
	IA-TC_DN6468_c0_g1_i1.p1	174	1.72	3	PF09811.8			KOG4595	Q8WV07
	IA-TC_DN6442_c0_g1_i1.p4	61	6.56	4
	IA-TC_DN6442_c0_g1_i1.p5	59	5.08	3
	IA-TC_DN6442_c0_g1_i2.p3	61	6.56	4
	IA-TC_DN6442_c0_g1_i2.p4	59	5.08	3
	IA-TC_DN6438_c0_g1_i1.p3	72	2.78	2
	IA-TC_DN6470_c0_g1_i1.p1	241	2.07	5
	IA-TC_DN6470_c0_g1_i1.p2	60	1.67	1
	IA-TC_DN6470_c0_g1_i2.p1	234	1.71	4
	IA-TC_DN6470_c0_g1_i2.p2	60	1.67	1
	IA-TC_DN6484_c0_g2_i1.p2	63	3.17	2
	IA-TC_DN6457_c0_g1_i1.p3	105	5.71	6
	IA-TC_DN6473_c1_g1_i1.p4	61	3.28	2
	IA-TC_DN6473_c1_g1_i1.p7	54	7.41	4
	IA-TC_DN6472_c0_g3_i2.p1	301	0.66	2	PF00067.21	K20660		KOG0157	Q9ASR3	M2QLI6|Uncharacterized protein (CERSUDRAFT_99004) (sp: Ceriporiopsis subvermispora B) [Secreted (highly likely)]
	IA-TC_DN6472_c0_g3_i2.p5	62	4.84	3
	IA-TC_DN6400_c0_g1_i1.p2	82	2.44	2
	IA-TC_DN6400_c0_g1_i1.p5	63	7.94	5
	IA-TC_DN6489_c0_g1_i1.p1	404	2.23	9	PF02133.14	K03457		KOG2466	Q9P6J5
	IA-TC_DN6443_c0_g1_i2.p2	51	1.96	1
	IA-TC_DN6419_c0_g3_i1.p1	74	2.7	2				KOG1347	Q8L616
	IA-TC_DN6450_c0_g1_i1.p4	78	1.28	1
	IA-TC_DN6450_c0_g1_i1.p5	59	5.08	3
	IA-TC_DN6427_c0_g1_i1.p4	69	8.7	6
	IA-TC_DN6462_c0_g1_i1.p1	88	4.55	4
	IA-TC_DN6469_c0_g1_i1.p2	100	5	5
	IA-TC_DN6469_c0_g1_i2.p1	118	4.24	5
	IA-TC_DN6492_c0_g1_i1.p1	516	0.78	4	PF10348.8;PF10355.8				O59714
	IA-TC_DN6479_c0_g1_i1.p4	51	1.96	1
	IA-TC_DN6482_c0_g1_i1.p1	333	1.2	4	PF01040.17				D4GTV9
	IA-TC_DN6471_c0_g1_i2.p4	95	1.05	1
	IA-TC_DN6465_c0_g1_i1.p1	181	3.87	7
	IA-TC_DN6486_c0_g1_i1.p2	196	2.55	5
	IA-TC_DN6467_c0_g1_i2.p2	65	3.08	2
	IA-TC_DN6439_c0_g1_i1.p7	55	3.64	2
	IA-TC_DN6404_c0_g3_i1.p4	64	3.13	2
	IA-TC_DN6478_c0_g2_i1.p1	811	0.86	7					Q9Y719
	IA-TC_DN6478_c0_g2_i1.p3	97	4.12	4
	IA-TC_DN6478_c0_g2_i1.p4	81	1.23	1
	IA-TC_DN6480_c0_g2_i1.p2	216	2.31	5						Q4P9J6|Putative uncharacterized protein (UM03217.1) (sp: Ustilago maydis) [Secreted (highly likely)]
	IA-TC_DN6445_c0_g1_i1.p7	49	2.04	1
	IA-TC_DN6445_c0_g1_i3.p4	49	2.04	1
	IA-TC_DN6487_c0_g1_i1.p4	91	0	0
	IA-TC_DN6487_c0_g1_i2.p3	91	0	0
	IA-TC_DN6446_c0_g2_i1.p6	57	7.02	4
	IA-TC_DN6422_c0_g2_i1.p2	198	7.07	14
	IA-TC_DN6455_c0_g1_i1.p1	425	2.12	9	PF07970.11;PF13850.5	K20367		KOG2667	Q6NVS2
	IA-TC_DN6496_c0_g1_i3.p1	55	7.27	4
	IA-TC_DN6440_c0_g1_i1.p4	118	5.08	6
	IA-TC_DN6440_c0_g2_i1.p3	55	1.82	1
	IA-TC_DN6526_c0_g2_i1.p1	50	0	0
	IA-TC_DN6501_c0_g2_i1.p2	118	3.39	4
	IA-TC_DN6567_c0_g1_i1.p2	104	1.92	2
	IA-TC_DN6520_c0_g2_i1.p2	54	7.41	4
	IA-TC_DN6545_c0_g2_i1.p2	49	0	0
	IA-TC_DN6516_c0_g1_i1.p3	54	1.85	1
	IA-TC_DN6591_c0_g1_i1.p1	391	0.26	1
	IA-TC_DN6591_c0_g1_i2.p2	149	0.67	1
	IA-TC_DN6562_c0_g1_i1.p4	54	3.7	2
	IA-TC_DN6584_c0_g1_i1.p2	86	11.63	10
	IA-TC_DN6555_c0_g1_i1.p4	56	1.79	1
	IA-TC_DN6546_c0_g1_i1.p1	71	0	0
	IA-TC_DN6582_c0_g2_i1.p3	51	7.84	4
	IA-TC_DN6508_c0_g2_i1.p1	67	4.48	3
	IA-TC_DN6508_c0_g3_i1.p2	94	3.19	3
	IA-TC_DN6518_c0_g2_i1.p3	81	6.17	5
	IA-TC_DN6500_c0_g1_i1.p2	158	1.27	2
	IA-TC_DN6500_c0_g1_i1.p3	147	2.04	3		K16942		KOG2655	Q5R481
	IA-TC_DN6500_c0_g1_i2.p3	158	1.27	2
	IA-TC_DN6579_c0_g1_i1.p2	61	0	0
	IA-TC_DN6512_c0_g1_i1.p2	126	6.35	8
	IA-TC_DN6512_c0_g1_i1.p6	59	3.39	2
	IA-TC_DN6531_c0_g2_i1.p4	52	3.85	2
	IA-TC_DN6531_c0_g2_i1.p7	49	0	0
	IA-TC_DN6592_c0_g1_i1.p2	71	1.41	1
	IA-TC_DN6570_c0_g1_i1.p2	122	4.92	6
	IA-TC_DN6589_c0_g1_i1.p1	414	1.93	8	PF04869.13				Q0CL79
	IA-TC_DN6589_c0_g2_i1.p3	50	4	2
	IA-TC_DN6542_c0_g3_i1.p2	51	1.96	1
	IA-TC_DN6596_c0_g2_i1.p2	62	3.23	2
	IA-TC_DN6561_c0_g1_i1.p2	80	2.5	2
	IA-TC_DN6574_c0_g2_i1.p1	106	1.89	2	PF01569.20	K18693		KOG3030	Q8NEB5
	IA-TC_DN6626_c0_g1_i1.p3	146	2.74	4
	IA-TC_DN6685_c0_g1_i1.p4	121	4.13	5
	IA-TC_DN6606_c0_g1_i3.p1	172	1.74	3
	IA-TC_DN6664_c0_g3_i1.p1	78	3.85	3
	IA-TC_DN6607_c0_g1_i1.p2	93	5.38	5
	IA-TC_DN6618_c0_g1_i1.p2	136	2.94	4
	IA-TC_DN6618_c0_g1_i1.p5	75	10.67	8
	IA-TC_DN6618_c0_g1_i1.p7	66	3.03	2
	IA-TC_DN6611_c0_g2_i2.p1	152	0	0	PF00106.24;PF08659.9;PF13561.5	K08081		KOG0725	O49332	Q0UAZ1|Putative uncharacterized protein (SNOG_11073) (sp: Phaeosphaeria nodorum) [Secreted (highly likely)]
	IA-TC_DN6642_c0_g1_i1.p4	58	6.9	4
	IA-TC_DN6642_c0_g1_i1.p5	54	1.85	1
	IA-TC_DN6642_c0_g2_i1.p2	69	7.25	5
	IA-TC_DN6677_c0_g2_i1.p3	53	0	0
	IA-TC_DN6662_c0_g1_i1.p1	160	1.87	3	PF00083.23	K08139		KOG0254	P15325
	IA-TC_DN6605_c0_g1_i1.p1	186	1.08	2	PF01529.19				Q9C0W9
	IA-TC_DN6612_c0_g1_i1.p4	89	4.49	4
	IA-TC_DN6612_c0_g2_i1.p2	57	7.02	4
	IA-TC_DN6652_c0_g1_i1.p2	137	2.92	4	PF01522.20		CE4		D4B5F9	L8WM74|Carbohydrate esterase family 4 protein (AG1IA_06917) (sp: Rhizoctonia solani AG-1 IA) [Secreted (highly likely)]
	IA-TC_DN6652_c0_g1_i2.p1	252	1.98	5	PF01522.20		CE4		D4B5F9	L8WM74|Carbohydrate esterase family 4 protein (AG1IA_06917) (sp: Rhizoctonia solani AG-1 IA) [Secreted (highly likely)]
	IA-TC_DN6635_c0_g1_i1.p1	234	2.14	5		K10578		KOG0428	Q9JJZ4
	IA-TC_DN6635_c0_g1_i1.p5	80	6.25	5
	IA-TC_DN6635_c0_g1_i2.p5	78	6.41	5
	IA-TC_DN6609_c0_g1_i1.p1	161	3.11	5
	IA-TC_DN6661_c0_g1_i1.p2	134	3.73	5
	IA-TC_DN6661_c0_g3_i1.p10	51	7.84	4
	IA-TC_DN6665_c0_g1_i1.p7	52	1.92	1
	IA-TC_DN6633_c0_g1_i1.p4	81	1.23	1
	IA-TC_DN6633_c0_g1_i1.p8	68	1.47	1
	IA-TC_DN6651_c0_g1_i1.p3	77	3.9	3
	IA-TC_DN6651_c0_g2_i1.p6	65	6.15	4
	IA-TC_DN6621_c0_g2_i1.p1	233	0	0	PF01454.18
	IA-TC_DN6699_c0_g1_i4.p2	150	0.67	1	PF05739.18	K08489		KOG0809	O65359
	IA-TC_DN6699_c0_g1_i2.p1	150	0.67	1	PF05739.18	K08489		KOG0809	O65359
	IA-TC_DN6671_c0_g1_i1.p2	127	1.57	2
	IA-TC_DN6671_c0_g1_i2.p2	127	1.57	2
	IA-TC_DN6600_c0_g1_i1.p3	73	9.59	7
	IA-TC_DN6600_c0_g1_i1.p9	52	3.85	2
	IA-TC_DN6658_c0_g2_i1.p3	80	6.25	5
	IA-TC_DN6637_c0_g2_i1.p2	190	1.05	2
	IA-TC_DN6666_c0_g1_i1.p4	127	2.36	3
	IA-TC_DN6613_c0_g1_i1.p1	374	1.6	6	PF14226.5					J9VNI5|Uncharacterized protein (CNAG_03755) (sp: Cryptococcus neoformans var. grubii serotype A) [Secreted (highly likely)]
	IA-TC_DN6645_c0_g1_i1.p9	61	4.92	3
	IA-TC_DN6645_c0_g1_i2.p10	61	4.92	3
	IA-TC_DN6663_c0_g1_i1.p3	118	0.85	1
	IA-TC_DN6663_c0_g1_i1.p4	116	6.03	7
	IA-TC_DN6696_c0_g1_i1.p1	95	1.05	1
	IA-TC_DN6675_c0_g1_i1.p7	78	2.56	2
	IA-TC_DN6687_c0_g1_i1.p2	77	1.3	1
	IA-TC_DN6628_c0_g1_i2.p4	62	1.61	1
	IA-TC_DN6646_c0_g1_i1.p1	188	1.06	2	PF00999.20
	IA-TC_DN6679_c0_g1_i1.p4	60	3.33	2
	IA-TC_DN6640_c0_g1_i1.p1	283	1.06	3	PF01566.17	K12346		KOG1291	Q10177
	IA-TC_DN6640_c0_g1_i2.p1	253	1.19	3	PF01566.17	K12346		KOG1291	Q10177
	IA-TC_DN6622_c0_g2_i1.p1	225	0	0	PF04193.13	K12386		KOG3145	Q9VCR7
	IA-TC_DN6659_c0_g1_i2.p2	79	0	0
	IA-TC_DN6714_c0_g2_i1.p2	148	3.38	5
	IA-TC_DN6714_c0_g2_i1.p4	54	3.7	2
	IA-TC_DN6718_c0_g2_i1.p3	107	0	0
	IA-TC_DN6718_c0_g2_i1.p5	86	3.49	3
	IA-TC_DN6724_c0_g1_i1.p3	77	3.9	3
	IA-TC_DN6740_c0_g2_i1.p2	110	2.73	3
	IA-TC_DN6746_c0_g2_i1.p3	133	2.26	3	PF00083.23			KOG0254	B8MYS7	D5KY60|Sugar transporter (pyrG) (sp: Tremella fuciformis) [Secreted (highly likely)]
	IA-TC_DN6746_c0_g2_i1.p5	82	3.66	3
	IA-TC_DN6720_c0_g1_i1.p1	360	1.11	4	PF10067.8
	IA-TC_DN6725_c0_g2_i1.p1	301	1.99	6	PF03151.15	K15279		KOG1442	Q8BLX4
	IA-TC_DN6725_c0_g2_i1.p6	59	1.69	1
	IA-TC_DN6745_c0_g1_i1.p2	139	4.32	6
	IA-TC_DN6745_c0_g1_i1.p3	81	7.41	6
	IA-TC_DN6773_c0_g1_i2.p2	62	1.61	1
	IA-TC_DN6715_c0_g1_i1.p5	56	1.79	1
	IA-TC_DN6721_c0_g1_i1.p2	168	2.98	5
	IA-TC_DN6741_c0_g2_i1.p4	66	9.09	6
	IA-TC_DN6789_c0_g2_i1.p2	78	5.13	4
	IA-TC_DN6762_c0_g3_i1.p3	50	4	2
	IA-TC_DN6794_c0_g1_i1.p2	71	1.41	1						K5WJ75|Uncharacterized protein (PHACADRAFT_249435) (sp: Phanerochaete carnosa) [Secreted (highly likely)]
	IA-TC_DN6761_c0_g1_i1.p5	79	7.59	6
	IA-TC_DN6761_c0_g2_i1.p4	87	4.6	4
	IA-TC_DN6782_c0_g1_i1.p1	123	1.63	2
	IA-TC_DN6712_c0_g1_i1.p8	70	1.43	1
	IA-TC_DN6882_c0_g1_i1.p4	54	3.7	2
	IA-TC_DN6803_c0_g2_i1.p2	49	6.12	3
	IA-TC_DN6877_c0_g4_i1.p1	202	0.99	2
	IA-TC_DN6852_c0_g1_i1.p2	114	6.14	7
	IA-TC_DN6852_c0_g1_i1.p3	93	5.38	5
	IA-TC_DN6891_c0_g1_i1.p3	65	0	0
	IA-TC_DN6874_c0_g1_i1.p2	108	1.85	2
	IA-TC_DN6829_c0_g1_i1.p2	105	5.71	6
	IA-TC_DN6868_c0_g1_i1.p3	49	4.08	2
	IA-TC_DN6850_c0_g1_i1.p3	60	0	0
	IA-TC_DN6845_c0_g1_i1.p3	62	1.61	1
	IA-TC_DN6886_c0_g4_i1.p1	68	2.94	2
	IA-TC_DN6886_c0_g2_i1.p1	81	2.47	2
	IA-TC_DN6886_c0_g3_i1.p1	67	4.48	3
	IA-TC_DN6835_c0_g1_i1.p3	80	2.5	2
	IA-TC_DN6802_c0_g1_i1.p2	88	1.14	1
	IA-TC_DN6860_c0_g2_i1.p4	52	1.92	1
	IA-TC_DN6867_c0_g1_i1.p3	80	0	0
	IA-TC_DN6890_c0_g1_i1.p3	50	2	1
	IA-TC_DN6890_c0_g1_i1.p4	50	0	0
	IA-TC_DN6857_c0_g1_i1.p2	76	1.32	1
	IA-TC_DN6893_c0_g2_i1.p2	69	2.9	2
	IA-TC_DN6893_c0_g2_i1.p3	68	7.35	5
	IA-TC_DN6818_c0_g1_i1.p1	175	1.71	3						C4YB02|Putative uncharacterized protein (CLUG_05467) (sp: Clavispora lusitaniae) [Secreted (highly likely)]
	IA-TC_DN6846_c0_g2_i1.p2	77	2.6	2
	IA-TC_DN6832_c0_g1_i1.p1	122	0	0
	IA-TC_DN6899_c0_g3_i1.p2	99	2.02	2
	IA-TC_DN6899_c0_g3_i1.p6	60	3.33	2
	IA-TC_DN6878_c0_g1_i1.p2	123	4.88	6
	IA-TC_DN6805_c0_g3_i1.p6	76	0	0
	IA-TC_DN6805_c0_g3_i1.p7	72	9.72	7
	IA-TC_DN6888_c0_g4_i1.p2	89	2.25	2
	IA-TC_DN6888_c0_g1_i1.p2	64	4.69	3
	IA-TC_DN6888_c0_g2_i1.p1	67	1.49	1
	IA-TC_DN6888_c0_g3_i1.p1	136	1.47	2	PF00083.23	K08139		KOG0254	P10870
	IA-TC_DN6827_c0_g1_i1.p2	86	4.65	4
	IA-TC_DN6833_c0_g2_i1.p2	124	4.84	6
	IA-TC_DN6930_c0_g2_i1.p5	49	0	0
	IA-TC_DN6937_c0_g1_i1.p5	49	16.33	8
	IA-TC_DN6937_c0_g2_i1.p1	123	0.81	1
	IA-TC_DN6985_c1_g1_i1.p2	98	3.06	3
	IA-TC_DN6929_c0_g4_i1.p2	102	0.98	1
	IA-TC_DN6909_c0_g1_i1.p2	88	2.27	2
	IA-TC_DN6909_c0_g1_i2.p3	88	2.27	2
	IA-TC_DN6912_c0_g2_i1.p2	60	5	3
	IA-TC_DN6992_c0_g2_i1.p1	75	1.33	1	PF01733.17
	IA-TC_DN6920_c0_g1_i1.p2	74	2.7	2						Q75UG2|Secretory phospholipase A2 (spaA) (sp: Aspergillus oryzae) [Secreted (highly likely)]
	IA-TC_DN6908_c0_g1_i1.p2	93	3.23	3
	IA-TC_DN6903_c0_g5_i1.p2	180	2.22	4
	IA-TC_DN6903_c0_g1_i1.p2	94	0	0
	IA-TC_DN6903_c0_g1_i1.p5	60	3.33	2
	IA-TC_DN6947_c0_g2_i1.p2	116	4.31	5
	IA-TC_DN6926_c0_g1_i1.p2	79	1.27	1
	IA-TC_DN6933_c0_g2_i1.p2	76	1.32	1
	IA-TC_DN6974_c0_g1_i1.p2	169	1.18	2	PF07690.15				Q5ATG7
	IA-TC_DN6988_c0_g3_i1.p2	73	2.74	2
	IA-TC_DN6970_c0_g1_i2.p3	51	9.8	5
	IA-TC_DN6970_c0_g2_i1.p2	132	2.27	3
	IA-TC_DN6981_c0_g1_i1.p3	87	3.45	3
	IA-TC_DN6951_c0_g2_i1.p2	137	2.92	4
	IA-TC_DN6951_c0_g2_i1.p5	57	7.02	4
	IA-TC_DN6959_c0_g1_i1.p2	74	5.41	4
	IA-TC_DN6959_c0_g2_i1.p4	52	1.92	1
	IA-TC_DN6907_c0_g2_i1.p2	120	3.33	4
	IA-TC_DN6934_c0_g1_i1.p2	95	0	0
	IA-TC_DN6955_c0_g3_i1.p3	56	7.14	4
	IA-TC_DN6924_c0_g4_i1.p6	59	0	0
	IA-TC_DN6986_c0_g1_i1.p2	105	6.67	7
	IA-TC_DN6987_c0_g1_i1.p3	86	2.33	2
	IA-TC_DN7025_c0_g1_i1.p3	97	4.12	4
	IA-TC_DN7051_c0_g3_i1.p2	60	8.33	5
	IA-TC_DN7067_c0_g2_i1.p5	63	0	0
	IA-TC_DN7037_c0_g2_i1.p3	60	5	3
	IA-TC_DN7084_c0_g3_i1.p2	146	2.74	4
	IA-TC_DN7094_c0_g2_i1.p3	56	8.93	5	PF13567.5
	IA-TC_DN7038_c0_g4_i1.p2	54	5.56	3
	IA-TC_DN7038_c0_g4_i1.p3	50	10	5
	IA-TC_DN7017_c0_g1_i1.p1	215	1.4	3	PF01713.20;PF08590.9	K15720			Q9UTP4	Q55QS6|Putative uncharacterized protein (CNBF2620) (sp: Cryptococcus neoformans var. neoformans serotype D) [Secreted (highly likely)]
	IA-TC_DN7013_c0_g3_i1.p3	62	1.61	1
	IA-TC_DN7036_c0_g1_i1.p2	61	1.64	1
	IA-TC_DN7077_c0_g1_i1.p2	57	3.51	2
	IA-TC_DN7033_c0_g2_i1.p3	58	5.17	3
	IA-TC_DN7041_c0_g1_i1.p3	60	5	3
	IA-TC_DN7095_c0_g1_i1.p2	70	4.29	3
	IA-TC_DN7022_c0_g1_i1.p4	101	2.97	3
	IA-TC_DN7031_c0_g2_i1.p6	56	5.36	3
	IA-TC_DN7031_c0_g3_i1.p2	80	5	4
	IA-TC_DN7088_c0_g1_i1.p2	71	5.63	4
	IA-TC_DN7073_c0_g1_i1.p2	108	2.78	3
	IA-TC_DN7073_c0_g1_i1.p4	55	3.64	2
	IA-TC_DN7081_c0_g1_i1.p1	95	0	0
	IA-TC_DN7098_c0_g3_i1.p4	84	2.38	2
	IA-TC_DN7165_c0_g1_i1.p5	52	0	0
	IA-TC_DN7134_c0_g1_i1.p6	56	0	0
	IA-TC_DN7172_c0_g1_i1.p5	53	7.55	4
	IA-TC_DN7172_c0_g1_i2.p5	53	7.55	4
	IA-TC_DN7132_c0_g2_i1.p1	140	2.14	3	PF11951.7
	IA-TC_DN7123_c0_g1_i1.p3	49	0	0
	IA-TC_DN7118_c0_g1_i1.p1	391	0.77	3	PF00491.20	K01480		KOG2964	O42887	L8X5A4|Arginase (AG1IA_00455) (sp: Rhizoctonia solani AG-1 IA) [Secreted (highly likely)]
	IA-TC_DN7118_c0_g1_i2.p1	339	0.88	3	PF00491.20	K01480		KOG2964	O42887	L8X5A4|Arginase (AG1IA_00455) (sp: Rhizoctonia solani AG-1 IA) [Secreted (highly likely)]
	IA-TC_DN7120_c0_g2_i1.p2	104	2.88	3
	IA-TC_DN7171_c0_g5_i1.p4	52	1.92	1
	IA-TC_DN7171_c0_g1_i1.p6	55	9.09	5
	IA-TC_DN7171_c0_g2_i1.p2	66	0	0
	IA-TC_DN7173_c0_g1_i1.p1	208	1.92	4	PF02537.14				Q5AFH3
	IA-TC_DN7173_c0_g1_i1.p3	55	0	0
	IA-TC_DN7104_c0_g2_i1.p2	209	0.48	1
	IA-TC_DN7104_c0_g2_i1.p3	80	0	0	PF03125.17
	IA-TC_DN7113_c0_g2_i1.p2	60	0	0
	IA-TC_DN7170_c0_g3_i1.p3	95	2.11	2					S0DW25
	IA-TC_DN7170_c0_g3_i1.p5	56	0	0
	IA-TC_DN7102_c0_g3_i1.p2	62	6.45	4
	IA-TC_DN7119_c0_g2_i1.p2	85	0	0
	IA-TC_DN7160_c0_g1_i1.p5	81	0	0
	IA-TC_DN7160_c0_g1_i1.p8	65	0	0
	IA-TC_DN7160_c0_g1_i1.p9	59	3.39	2
	IA-TC_DN7160_c0_g1_i2.p6	81	0	0
	IA-TC_DN7160_c0_g1_i2.p9	65	0	0
	IA-TC_DN7160_c0_g1_i2.p10	59	3.39	2
	IA-TC_DN7193_c0_g2_i1.p1	436	1.15	5	PF03062.18	K13519		KOG2704	O42916
	IA-TC_DN7152_c0_g1_i1.p1	96	2.08	2	PF07690.15			KOG2504
	IA-TC_DN7152_c0_g1_i2.p1	96	2.08	2	PF07690.15			KOG2504
	IA-TC_DN7103_c0_g1_i1.p5	55	1.82	1
	IA-TC_DN7288_c0_g2_i1.p1	152	5.92	9	PF01753.17
	IA-TC_DN7288_c0_g2_i2.p1	152	5.92	9	PF01753.17
	IA-TC_DN7201_c1_g1_i1.p3	71	5.63	4
	IA-TC_DN7230_c0_g3_i1.p2	61	1.64	1
	IA-TC_DN7213_c0_g3_i1.p3	61	0	0
	IA-TC_DN7249_c0_g2_i1.p3	68	4.41	3
	IA-TC_DN7245_c0_g1_i1.p6	68	4.41	3
	IA-TC_DN7245_c0_g1_i1.p7	67	7.46	5
	IA-TC_DN7245_c0_g1_i2.p7	68	4.41	3
	IA-TC_DN7245_c0_g1_i2.p8	67	7.46	5
	IA-TC_DN7212_c0_g2_i1.p1	101	0	0
	IA-TC_DN7212_c0_g2_i1.p2	101	1.98	2
	IA-TC_DN7212_c0_g2_i2.p1	131	1.53	2
	IA-TC_DN7212_c0_g2_i2.p2	101	0	0
	IA-TC_DN7277_c0_g1_i2.p1	83	1.2	1	PF04419.13
	IA-TC_DN7294_c0_g1_i2.p2	91	2.2	2
	IA-TC_DN7294_c0_g1_i2.p3	79	0	0
	IA-TC_DN7256_c0_g1_i1.p2	90	8.89	8
	IA-TC_DN7256_c0_g1_i1.p3	88	4.55	4
	IA-TC_DN7256_c0_g1_i1.p4	85	8.24	7
	IA-TC_DN7256_c0_g1_i1.p11	49	0	0
	IA-TC_DN7253_c0_g1_i1.p2	58	3.45	2
	IA-TC_DN7290_c0_g1_i1.p4	118	2.54	3
	IA-TC_DN7290_c0_g1_i1.p6	58	1.72	1
	IA-TC_DN7290_c0_g1_i2.p3	118	2.54	3
	IA-TC_DN7290_c0_g1_i2.p6	58	1.72	1
	IA-TC_DN7257_c0_g3_i1.p4	63	6.35	4
	IA-TC_DN7280_c0_g2_i1.p2	127	2.36	3
	IA-TC_DN7260_c0_g1_i1.p1	118	0	0
	IA-TC_DN7260_c0_g1_i1.p3	50	2	1
	IA-TC_DN7250_c0_g1_i1.p1	107	0.93	1					P25297
	IA-TC_DN7250_c0_g3_i1.p1	96	1.04	1	PF00083.23	K08176		KOG0252	Q7RVX9
	IA-TC_DN7263_c0_g1_i1.p5	53	5.66	3
	IA-TC_DN7220_c0_g1_i1.p4	76	1.32	1
	IA-TC_DN7220_c0_g1_i1.p5	51	1.96	1
	IA-TC_DN7287_c0_g1_i1.p2	76	2.63	2
	IA-TC_DN7287_c0_g2_i1.p1	300	1.33	4	PF04632.11;PF10334.8				Q10495
	IA-TC_DN7246_c0_g1_i1.p1	600	2.5	15	PF12799.6;PF13855.5				Q7G768	N4VKQ0|Leucine-rich repeat family protein (Cob_09963) (sp: Colletotrichum orbiculare) [Secreted (highly likely)]
	IA-TC_DN7232_c0_g1_i1.p2	53	1.89	1
	IA-TC_DN7235_c0_g2_i1.p1	71	1.41	1	PF12430.7
	IA-TC_DN7381_c0_g1_i1.p2	125	1.6	2
	IA-TC_DN7381_c0_g1_i1.p3	124	7.26	9
	IA-TC_DN7381_c0_g1_i1.p4	85	3.53	3
	IA-TC_DN7379_c0_g1_i1.p3	73	2.74	2
	IA-TC_DN7321_c0_g1_i1.p1	698	1.15	8	PF07690.15	K15378		KOG0637	O14091
	IA-TC_DN7373_c0_g1_i1.p2	92	7.61	7
	IA-TC_DN7390_c0_g1_i1.p4	51	1.96	1
	IA-TC_DN7368_c0_g1_i1.p1	128	0.78	1
	IA-TC_DN7333_c0_g3_i1.p1	601	1.5	9	PF04632.11;PF10334.8;PF11744.7;PF13515.5				P53120
	IA-TC_DN7333_c0_g3_i1.p2	115	2.61	3
	IA-TC_DN7371_c0_g2_i1.p2	74	2.7	2
	IA-TC_DN7376_c0_g1_i1.p6	97	0	0
	IA-TC_DN7376_c0_g1_i2.p6	97	0	0
	IA-TC_DN7300_c0_g2_i1.p2	59	1.69	1
	IA-TC_DN7320_c0_g1_i1.p4	74	2.7	2
	IA-TC_DN7320_c0_g1_i2.p5	74	2.7	2
	IA-TC_DN7326_c0_g1_i1.p2	158	0.63	1
	IA-TC_DN7326_c0_g1_i2.p3	181	0.55	1
	IA-TC_DN7384_c0_g1_i1.p1	498	2.01	10	PF00909.20	K03320		KOG0682	Q9C0V1
	IA-TC_DN7384_c0_g1_i1.p5	57	1.75	1
	IA-TC_DN7369_c0_g1_i1.p2	118	2.54	3
	IA-TC_DN7386_c0_g1_i4.p3	83	0	0
	IA-TC_DN7386_c0_g1_i4.p5	74	2.7	2
	IA-TC_DN7386_c0_g1_i2.p3	83	0	0
	IA-TC_DN7386_c0_g1_i2.p5	74	2.7	2
	IA-TC_DN7386_c0_g1_i3.p3	83	0	0
	IA-TC_DN7386_c0_g1_i3.p5	74	2.7	2
	IA-TC_DN7345_c0_g6_i1.p2	83	7.23	6
	IA-TC_DN7345_c0_g6_i1.p3	57	1.75	1
	IA-TC_DN7345_c0_g3_i1.p2	51	9.8	5
	IA-TC_DN7383_c0_g1_i1.p2	161	4.97	8
	IA-TC_DN7314_c0_g1_i1.p1	318	1.26	4	PF04193.13			KOG2913	Q12010
	IA-TC_DN7354_c0_g1_i1.p1	128	3.13	4
	IA-TC_DN7354_c0_g1_i2.p2	128	3.13	4
	IA-TC_DN7356_c0_g1_i1.p2	66	1.52	1
	IA-TC_DN7316_c0_g1_i1.p4	82	1.22	1
	IA-TC_DN7316_c0_g2_i1.p7	52	0	0
	IA-TC_DN7336_c0_g1_i1.p1	303	1.98	6	PF03062.18;PF13813.5	K11155		KOG0380	Q876L2
	IA-TC_DN7339_c0_g1_i2.p1	112	0.89	1
	IA-TC_DN7357_c0_g1_i1.p1	97	1.03	1	PF02487.16				Q4P4U7
	IA-TC_DN7357_c0_g2_i1.p1	282	1.42	4	PF02487.16	K12389		KOG3880	Q4P4U7	K1VPJ2|Basic amino acid transporter (A1Q2_03142) (sp: Trichosporon asahii var. asahii) [Secreted (highly likely)]
	IA-TC_DN7318_c0_g1_i1.p1	154	1.95	3	PF04178.11			KOG2887	Q8VD57
	IA-TC_DN7328_c0_g1_i1.p2	62	1.61	1
	IA-TC_DN7366_c0_g1_i1.p2	94	2.13	2
	IA-TC_DN7332_c0_g4_i1.p2	58	3.45	2
	IA-TC_DN7332_c0_g2_i1.p3	53	1.89	1
	IA-TC_DN7382_c0_g1_i1.p2	76	2.63	2
	IA-TC_DN7374_c1_g1_i1.p1	187	2.14	4	PF07690.15				P53322
	IA-TC_DN7313_c0_g1_i1.p1	115	0	0	PF01699.23	K07300		KOG1397	O59768
	IA-TC_DN7334_c1_g2_i1.p2	111	1.8	2
	IA-TC_DN7365_c0_g3_i1.p4	52	5.77	3
	IA-TC_DN7387_c0_g1_i1.p1	418	2.63	11						K9HQ52|Uncharacterized protein (AGABI2DRAFT_191384) (sp: Agaricus bisporus var. bisporus) [Secreted (highly likely)]
	IA-TC_DN7387_c0_g1_i1.p2	171	0	0
	IA-TC_DN7387_c0_g1_i1.p4	80	5	4
	IA-TC_DN7325_c0_g1_i1.p3	95	3.16	3
	IA-TC_DN7353_c0_g1_i1.p3	71	0	0
	IA-TC_DN7353_c0_g1_i2.p3	71	0	0
	IA-TC_DN7418_c0_g3_i1.p4	65	4.62	3
	IA-TC_DN7401_c0_g4_i1.p1	484	0.83	4	PF10351.8			KOG1910	Q14667
	IA-TC_DN7432_c0_g2_i1.p3	99	11.11	11
	IA-TC_DN7468_c0_g1_i1.p3	106	4.72	5
	IA-TC_DN7407_c0_g2_i1.p3	67	2.99	2
	IA-TC_DN7408_c0_g1_i1.p5	49	2.04	1
	IA-TC_DN7498_c0_g1_i1.p2	90	1.11	1
	IA-TC_DN7473_c0_g3_i1.p2	63	3.17	2
	IA-TC_DN7461_c0_g2_i1.p3	55	5.45	3
	IA-TC_DN7400_c0_g2_i1.p2	56	3.57	2
	IA-TC_DN7462_c0_g3_i2.p3	51	1.96	1
	IA-TC_DN7462_c0_g3_i1.p4	51	1.96	1
	IA-TC_DN7433_c0_g2_i1.p1	80	1.25	1	PF00005.26				Q9UT95
	IA-TC_DN7404_c0_g1_i1.p3	62	6.45	4
	IA-TC_DN7492_c0_g1_i1.p5	66	6.06	4
	IA-TC_DN7492_c0_g1_i1.p6	66	6.06	4
	IA-TC_DN7492_c0_g1_i2.p6	66	6.06	4
	IA-TC_DN7489_c0_g1_i1.p2	93	4.3	4
	IA-TC_DN7437_c0_g3_i1.p3	66	3.03	2
	IA-TC_DN7479_c0_g1_i1.p1	99	3.03	3
	IA-TC_DN7458_c0_g1_i1.p1	76	0	0	PF03798.15
	IA-TC_DN7478_c0_g1_i1.p1	241	0.41	1	PF02076.14				Q05659
	IA-TC_DN7476_c0_g4_i1.p2	56	3.57	2
	IA-TC_DN7490_c0_g3_i1.p3	51	1.96	1
	IA-TC_DN7465_c0_g1_i1.p1	161	0	0
	IA-TC_DN7465_c0_g1_i2.p1	135	1.48	2
	IA-TC_DN7465_c0_g1_i3.p1	122	0.82	1
	IA-TC_DN7414_c0_g2_i1.p3	100	5	5
	IA-TC_DN7441_c0_g1_i2.p4	59	1.69	1
	IA-TC_DN7422_c0_g1_i1.p4	76	1.32	1
	IA-TC_DN7422_c0_g1_i1.p5	70	1.43	1
	IA-TC_DN7422_c0_g1_i1.p6	70	1.43	1
	IA-TC_DN7426_c0_g2_i1.p2	60	1.67	1
	IA-TC_DN7550_c0_g1_i1.p2	90	1.11	1
	IA-TC_DN7505_c0_g2_i1.p2	63	1.59	1
	IA-TC_DN7594_c0_g1_i1.p5	70	5.71	4
	IA-TC_DN7594_c0_g1_i1.p9	55	1.82	1
	IA-TC_DN7594_c0_g3_i1.p5	50	4	2
	IA-TC_DN7565_c0_g2_i1.p6	83	3.61	3
	IA-TC_DN7565_c0_g2_i1.p11	50	8	4
	IA-TC_DN7553_c0_g1_i1.p2	51	3.92	2
	IA-TC_DN7569_c0_g1_i1.p2	152	2.63	4
	IA-TC_DN7569_c0_g1_i1.p12	52	1.92	1
	IA-TC_DN7569_c0_g1_i2.p2	152	2.63	4
	IA-TC_DN7586_c0_g2_i1.p2	80	2.5	2
	IA-TC_DN7566_c0_g1_i1.p3	102	3.92	4
	IA-TC_DN7570_c0_g2_i1.p2	50	10	5
	IA-TC_DN7574_c0_g1_i2.p1	193	0	0					Q58838
	IA-TC_DN7578_c0_g4_i1.p5	51	0	0
	IA-TC_DN7578_c0_g2_i1.p1	158	1.27	2		K10586		KOG0895	O88738
	IA-TC_DN7578_c0_g2_i1.p2	59	0	0
	IA-TC_DN7578_c0_g3_i1.p2	63	4.76	3
	IA-TC_DN7508_c0_g3_i1.p2	88	2.27	2
	IA-TC_DN7548_c0_g2_i1.p10	66	3.03	2
	IA-TC_DN7567_c0_g1_i1.p4	81	2.47	2
	IA-TC_DN7567_c0_g1_i1.p5	64	1.56	1
	IA-TC_DN7583_c0_g2_i1.p6	55	7.27	4
	IA-TC_DN7583_c0_g2_i1.p7	52	0	0
	IA-TC_DN7583_c0_g8_i1.p2	71	1.41	1
	IA-TC_DN7583_c0_g8_i1.p4	57	1.75	1
	IA-TC_DN7516_c0_g1_i2.p2	95	5.26	5
	IA-TC_DN7529_c0_g1_i1.p1	78	2.56	2
	IA-TC_DN7577_c1_g1_i1.p3	86	3.49	3					P87288
	IA-TC_DN7596_c0_g1_i1.p2	95	2.11	2	PF04418.11	K17784		KOG4604	Q7RYI0
	IA-TC_DN7581_c0_g2_i1.p3	92	3.26	3
	IA-TC_DN7572_c0_g1_i1.p3	59	6.78	4
	IA-TC_DN7517_c0_g2_i1.p1	161	0	0
	IA-TC_DN7582_c0_g1_i1.p9	59	10.17	6
	IA-TC_DN7526_c0_g2_i1.p2	63	3.17	2
	IA-TC_DN7557_c0_g1_i1.p1	174	1.72	3
	IA-TC_DN7549_c0_g3_i1.p2	62	1.61	1
	IA-TC_DN7663_c0_g1_i1.p1	77	0	0
	IA-TC_DN7667_c0_g2_i1.p4	49	0	0
	IA-TC_DN7660_c0_g2_i1.p2	83	3.61	3
	IA-TC_DN7689_c0_g1_i1.p2	94	1.06	1
	IA-TC_DN7651_c0_g4_i1.p1	63	3.17	2
	IA-TC_DN7651_c0_g2_i1.p5	59	8.47	5
	IA-TC_DN7626_c0_g1_i1.p2	110	2.73	3
	IA-TC_DN7657_c0_g2_i1.p2	62	3.23	2				KOG1967	Q9D071
	IA-TC_DN7688_c0_g1_i1.p4	133	2.26	3
	IA-TC_DN7688_c0_g1_i1.p7	88	1.14	1
	IA-TC_DN7688_c0_g1_i1.p14	58	3.45	2
	IA-TC_DN7692_c0_g1_i1.p1	110	5.45	6
	IA-TC_DN7692_c0_g2_i1.p1	247	1.62	4
	IA-TC_DN7692_c0_g2_i2.p1	247	1.62	4
	IA-TC_DN7672_c0_g4_i1.p2	121	1.65	2
	IA-TC_DN7672_c0_g2_i1.p3	57	3.51	2
	IA-TC_DN7630_c0_g1_i1.p2	66	0	0
	IA-TC_DN7664_c0_g1_i1.p2	67	0	0
	IA-TC_DN7678_c0_g1_i1.p4	83	3.61	3
	IA-TC_DN7678_c0_g3_i1.p2	80	2.5	2
	IA-TC_DN7620_c0_g2_i1.p3	71	7.04	5
	IA-TC_DN7647_c0_g2_i1.p2	100	3	3
	IA-TC_DN7693_c0_g1_i1.p1	166	3.61	6	PF00335.19
	IA-TC_DN7693_c0_g1_i2.p1	237	2.11	5	PF00335.19
	IA-TC_DN7680_c0_g1_i1.p1	119	5.88	7						L8X4I1|Uncharacterized protein (AG1IA_00763) (sp: Rhizoctonia solani AG-1 IA) [Secreted (highly likely)]
	IA-TC_DN7605_c0_g1_i1.p2	121	2.48	3
	IA-TC_DN7655_c0_g1_i1.p2	70	0	0
	IA-TC_DN7645_c0_g2_i1.p2	149	1.34	2
	IA-TC_DN7618_c0_g1_i1.p1	60	8.33	5
	IA-TC_DN7618_c0_g1_i2.p1	99	4.04	4
	IA-TC_DN7618_c0_g1_i2.p2	60	8.33	5
	IA-TC_DN7670_c0_g4_i1.p3	79	6.33	5
	IA-TC_DN7670_c0_g2_i1.p2	61	4.92	3
	IA-TC_DN7675_c0_g1_i1.p3	75	4	3
	IA-TC_DN7639_c0_g1_i1.p2	69	2.9	2
	IA-TC_DN7789_c0_g1_i1.p2	70	2.86	2
	IA-TC_DN7789_c0_g1_i1.p3	68	0	0
	IA-TC_DN7761_c0_g1_i1.p2	75	1.33	1
	IA-TC_DN7761_c0_g1_i2.p2	88	1.14	1
	IA-TC_DN7732_c0_g2_i1.p2	157	6.37	10
	IA-TC_DN7732_c0_g2_i1.p3	58	3.45	2
	IA-TC_DN7740_c0_g3_i1.p2	90	2.22	2
	IA-TC_DN7780_c0_g1_i1.p1	372	0.81	3	PF00004.28;PF01078.20;PF05496.11;PF07724.13;PF07728.13;PF13173.5;PF13191.5;PF13238.5;PF13401.5	K22530		KOG0737	Q9P7J5	K1VCI8|ATP-dependent Zn protease (A1Q2_04006) (sp: Trichosporon asahii var. asahii) [Secreted (highly likely)]
	IA-TC_DN7780_c0_g1_i2.p2	115	1.74	2					Q9P7J5
	IA-TC_DN7713_c0_g1_i1.p1	168	0.6	1	PF01532.19	K01230		KOG2204	O02773	M5BLR3|Mannosyl-oligosaccharide alpha-1,2-mannosidase (BN14_01154) (sp: Rhizoctonia solani AG-1 IB) [Secreted (highly likely)]
	IA-TC_DN7795_c1_g1_i1.p2	67	5.97	4
	IA-TC_DN7795_c1_g1_i1.p3	64	1.56	1
	IA-TC_DN7795_c0_g1_i1.p3	98	2.04	2
	IA-TC_DN7744_c0_g1_i1.p2	144	4.17	6
	IA-TC_DN7744_c0_g1_i1.p3	135	2.22	3
	IA-TC_DN7794_c0_g1_i1.p3	64	1.56	1
	IA-TC_DN7794_c0_g1_i2.p1	422	1.42	6		K01045			Q91090	G0SZZ5|Serum paraoxonase/arylesterase (RTG_02522) (sp: Rhodotorula glutinis) [Secreted (highly likely)]
	IA-TC_DN7794_c0_g1_i2.p2	77	0	0
	IA-TC_DN7794_c0_g1_i2.p4	64	1.56	1
	IA-TC_DN7704_c0_g3_i1.p2	188	3.72	7
	IA-TC_DN7704_c0_g3_i1.p4	102	0.98	1
	IA-TC_DN7787_c0_g1_i1.p2	98	5.1	5
	IA-TC_DN7721_c0_g1_i1.p1	356	1.12	4	PF00264.19				B8NM74	M5BXB8|Uncharacterized protein (R2) (sp: Rhizoctonia solani AG-1 IB) [Secreted (highly likely)]
	IA-TC_DN7721_c0_g2_i1.p1	533	1.13	6	PF00083.23;PF07690.15	K08139		KOG0254	P53387	L8G5X4|Uncharacterized protein (Fragment) (GMDG_08391) (sp: Geomyces destructans) [Secreted (highly likely)]
	IA-TC_DN7772_c0_g1_i1.p5	92	4.35	4
	IA-TC_DN7772_c0_g1_i1.p7	61	6.56	4
	IA-TC_DN7716_c0_g1_i1.p3	56	3.57	2
	IA-TC_DN7730_c0_g4_i1.p3	72	0	0
	IA-TC_DN7753_c0_g1_i2.p2	119	4.2	5						M5GH60|Uncharacterized protein (DACRYDRAFT_19724) (sp: Dacryopinax sp.) [Secreted (highly likely)]
	IA-TC_DN7753_c0_g1_i2.p4	95	4.21	4
	IA-TC_DN7753_c0_g1_i2.p5	93	4.3	4
	IA-TC_DN7754_c0_g2_i1.p5	57	5.26	3
	IA-TC_DN7799_c0_g1_i1.p3	57	3.51	2
	IA-TC_DN7799_c0_g2_i1.p2	51	5.88	3
	IA-TC_DN7777_c0_g2_i1.p2	111	3.6	4
	IA-TC_DN7738_c0_g1_i1.p1	71	0	0	PF00083.23				P07921
	IA-TC_DN7738_c0_g2_i1.p1	74	2.7	2
	IA-TC_DN7785_c0_g4_i1.p4	115	0.87	1
	IA-TC_DN7785_c0_g1_i1.p3	133	0	0
	IA-TC_DN7736_c0_g2_i1.p5	64	3.13	2
	IA-TC_DN7724_c1_g1_i1.p1	614	0.81	5	PF00205.21;PF02775.20;PF02776.17	K01568		KOG1184	Q6FJA3
	IA-TC_DN7724_c1_g1_i2.p1	614	0.98	6	PF00205.21;PF02775.20;PF02776.17	K01568		KOG1184	Q6FJA3
	IA-TC_DN7792_c0_g1_i1.p3	112	3.57	4
	IA-TC_DN7792_c0_g1_i1.p14	54	3.7	2
	IA-TC_DN7792_c0_g1_i1.p16	49	2.04	1
	IA-TC_DN7715_c0_g1_i1.p3	67	4.48	3
	IA-TC_DN7731_c0_g1_i1.p2	69	4.35	3
	IA-TC_DN7758_c0_g2_i1.p3	54	7.41	4
	IA-TC_DN7702_c0_g1_i1.p3	60	3.33	2
	IA-TC_DN7735_c0_g2_i1.p3	78	2.56	2
	IA-TC_DN7895_c0_g1_i1.p4	51	1.96	1
	IA-TC_DN7853_c0_g1_i1.p2	57	3.51	2
	IA-TC_DN7847_c0_g2_i1.p3	51	3.92	2
	IA-TC_DN7821_c0_g3_i1.p4	61	1.64	1
	IA-TC_DN7896_c0_g1_i2.p2	103	5.83	6
	IA-TC_DN7806_c0_g1_i1.p1	83	2.41	2	PF00067.21					E4V3K6|Putative uncharacterized protein (MGYG_07586) (sp: Arthroderma gypseum) [Secreted (highly likely)]
	IA-TC_DN7828_c0_g3_i1.p5	58	5.17	3
	IA-TC_DN7814_c0_g1_i1.p2	81	2.47	2
	IA-TC_DN7814_c0_g1_i1.p4	59	3.39	2
	IA-TC_DN7824_c0_g1_i1.p3	82	4.88	4
	IA-TC_DN7824_c0_g1_i1.p5	54	0	0
	IA-TC_DN7824_c0_g1_i2.p1	54	0	0
	IA-TC_DN7887_c0_g1_i1.p4	49	0	0
	IA-TC_DN7800_c0_g3_i1.p3	51	1.96	1
	IA-TC_DN7856_c0_g2_i1.p6	49	2.04	1
	IA-TC_DN7810_c0_g1_i1.p3	50	0	0
	IA-TC_DN7842_c0_g2_i1.p3	52	1.92	1
	IA-TC_DN7865_c0_g1_i1.p1	118	1.69	2	PF00067.21			KOG0156	Q4WAZ6	J4H562|Uncharacterized protein (FIBRA_08426) (sp: Fibroporia radiculosa) [Secreted (highly likely)]
	IA-TC_DN7865_c0_g1_i1.p3	74	4.05	3
	IA-TC_DN7867_c0_g2_i1.p1	131	6.11	8	PF00097.24;PF12678.6;PF12861.6;PF13445.5;PF13639.5;PF13923.5;PF14447.5;PF14634.5;PF17123.4			KOG0828	O43085	A7E986|Putative uncharacterized protein (SS1G_01866) (sp: Sclerotinia sclerotiorum) [Secreted (highly likely)]
	IA-TC_DN7812_c0_g1_i1.p2	71	4.23	3
	IA-TC_DN7812_c0_g1_i2.p2	71	4.23	3
	IA-TC_DN7876_c0_g3_i1.p2	106	0	0
	IA-TC_DN7899_c0_g1_i1.p2	92	1.09	1
	IA-TC_DN7818_c0_g1_i1.p1	411	0.97	4	PF00173.27;PF04116.12	K19703		KOG0539	Q03529	A2QW99|Remark: A novel type of RNA editing (An11g04370) (sp: Aspergillus niger) [Secreted (curated)]
	IA-TC_DN7818_c0_g1_i2.p1	473	0.85	4	PF00173.27;PF04116.12	K19703		KOG0539	Q03529	A2QW99|Remark: A novel type of RNA editing (An11g04370) (sp: Aspergillus niger) [Secreted (curated)]
	IA-TC_DN7803_c0_g1_i1.p1	295	0.68	2	PF00920.20	K01687		KOG2448	Q10318	R9P8I1|Dihydroxy-acid dehydratase (PHSY_005153) (sp: Pseudozyma hubeiensis SY62) [Secreted (highly likely)]
	IA-TC_DN7801_c0_g1_i1.p1	302	0.66	2	PF08238.11	K14026		KOG1550	Q3V172	I1CMQ3|Uncharacterized protein (RO3G_14444) (sp: Rhizopus delemar) [Secreted (highly likely)]
	IA-TC_DN7801_c0_g1_i1.p6	56	0	0
	IA-TC_DN7850_c0_g1_i1.p4	60	0	0
	IA-TC_DN7850_c0_g2_i1.p5	59	5.08	3
	IA-TC_DN7868_c0_g2_i1.p4	61	4.92	3
	IA-TC_DN7849_c0_g1_i1.p7	54	1.85	1
	IA-TC_DN7869_c0_g3_i1.p3	62	8.06	5
	IA-TC_DN7891_c0_g1_i1.p1	91	2.2	2
	IA-TC_DN7872_c0_g3_i1.p1	550	1.45	8
	IA-TC_DN7872_c0_g3_i1.p2	259	3.86	10
	IA-TC_DN7841_c0_g1_i1.p2	81	2.47	2
	IA-TC_DN7841_c0_g3_i1.p3	98	6.12	6
	IA-TC_DN7889_c0_g2_i1.p4	107	0	0
	IA-TC_DN7843_c0_g2_i1.p4	62	1.61	1
	IA-TC_DN7879_c0_g2_i1.p2	84	2.38	2
	IA-TC_DN7879_c0_g2_i2.p2	77	3.9	3
	IA-TC_DN7830_c1_g1_i1.p2	175	4	7
	IA-TC_DN7830_c0_g2_i1.p2	52	1.92	1
	IA-TC_DN7836_c0_g2_i1.p5	65	6.15	4
	IA-TC_DN7836_c0_g3_i1.p2	115	3.48	4
	IA-TC_DN7804_c0_g1_i1.p4	56	3.57	2
	IA-TC_DN7991_c0_g2_i1.p5	59	5.08	3
	IA-TC_DN7928_c0_g2_i1.p1	383	1.83	7
	IA-TC_DN7928_c0_g2_i1.p2	365	1.1	4	PF03443.13		AA9		O14405	M5BL07|Uncharacterized protein (BN14_01470) (sp: Rhizoctonia solani AG-1 IB) [Secreted (highly likely)]
	IA-TC_DN7915_c0_g2_i1.p3	63	1.59	1
	IA-TC_DN7915_c0_g2_i2.p1	325	0	0	PF01544.17	K16075		KOG2662	Q6C8H7
	IA-TC_DN7983_c0_g2_i1.p1	345	0.87	3	PF00083.23	K08139		KOG0254	A2QQV6
	IA-TC_DN7984_c0_g2_i1.p1	209	0.48	1						M9LQV1|Uncharacterized protein (PANT_14c00021) (sp: Pseudozyma antarctica T-34) [Secreted (highly likely)]
	IA-TC_DN7984_c0_g2_i1.p2	71	1.41	1
	IA-TC_DN7946_c0_g1_i1.p2	99	2.02	2
	IA-TC_DN7946_c0_g3_i1.p3	62	1.61	1
	IA-TC_DN7965_c0_g1_i1.p5	54	1.85	1
	IA-TC_DN7922_c0_g1_i1.p1	94	0	0
	IA-TC_DN7962_c0_g1_i1.p3	77	3.9	3
	IA-TC_DN7950_c0_g1_i1.p2	144	0	0
	IA-TC_DN7950_c0_g1_i1.p4	106	2.83	3
	IA-TC_DN7961_c0_g1_i1.p3	73	1.37	1
	IA-TC_DN7961_c0_g1_i2.p1	114	2.63	3		K19791			Q09920	R9P5Z6|Potential multicopper ferro-O2-oxidoreductase (PHSY_004255) (sp: Pseudozyma hubeiensis SY62) [Secreted (highly likely)]
	IA-TC_DN7951_c0_g1_i1.p1	271	1.48	4	PF04893.16			KOG2946	Q9P6P8
	IA-TC_DN7951_c0_g1_i1.p3	56	3.57	2
	IA-TC_DN7914_c0_g2_i1.p3	64	3.13	2
	IA-TC_DN7957_c0_g2_i1.p2	103	2.91	3
	IA-TC_DN7937_c0_g1_i1.p2	86	1.16	1
	IA-TC_DN7948_c0_g3_i2.p1	293	3.07	9	PF05093.12;PF16803.4	K22746		KOG4020	B0CRU6
	IA-TC_DN7994_c0_g1_i1.p2	52	0	0
	IA-TC_DN7900_c0_g1_i2.p4	54	1.85	1
	IA-TC_DN7939_c0_g1_i3.p1	83	4.82	4
	IA-TC_DN7939_c0_g2_i1.p1	189	1.06	2						L8WPD9|Uncharacterized protein (AG1IA_05938) (sp: Rhizoctonia solani AG-1 IA) [Secreted (highly likely)]
	IA-TC_DN7939_c0_g2_i1.p3	54	1.85	1
	IA-TC_DN7978_c0_g1_i1.p2	75	2.67	2
	IA-TC_DN7949_c0_g1_i1.p5	81	3.7	3
	IA-TC_DN7975_c0_g1_i1.p3	69	5.8	4
	IA-TC_DN7985_c0_g1_i1.p2	107	3.74	4
	IA-TC_DN7964_c0_g1_i1.p4	77	2.6	2
	IA-TC_DN7947_c0_g3_i1.p2	129	0.78	1
	IA-TC_DN7977_c0_g4_i1.p2	135	1.48	2
	IA-TC_DN7933_c1_g1_i1.p1	110	2.73	3	PF05875.11				Q9D099
	IA-TC_DN7911_c0_g1_i1.p2	145	6.9	10
	IA-TC_DN7960_c0_g1_i1.p1	237	0.42	1	PF00153.26	K15084		KOG0752	O13805	J3PQ86|Uncharacterized protein (PTTG_01302) (sp: Puccinia triticina) [Secreted (highly likely)]
	IA-TC_DN7960_c0_g1_i2.p1	278	0.36	1	PF00153.26	K15084		KOG0752	O13805	M2QYB7|Uncharacterized protein (CERSUDRAFT_147722) (sp: Ceriporiopsis subvermispora B) [Secreted (highly likely)]
	IA-TC_DN7952_c0_g1_i1.p6	75	4	3
	IA-TC_DN7953_c0_g1_i1.p1	76	7.89	6
	IA-TC_DN7953_c0_g1_i1.p2	70	2.86	2
	IA-TC_DN7966_c0_g1_i1.p1	154	0.65	1	PF04193.13			KOG2913	Q8N2U9
	IA-TC_DN7974_c0_g1_i4.p2	101	0.99	1	PF03982.12	K11160		KOG0831	Q9DCV3
	IA-TC_DN7974_c0_g1_i5.p1	308	1.3	4	PF03982.12	K14457		KOG0831	Q96UY1
	IA-TC_DN7903_c0_g2_i1.p2	57	22.81	13
	IA-TC_DN7988_c0_g1_i1.p1	191	1.57	3	PF00080.19	K04565		KOG0441	Q8HXP8	M5BXM4|Cu/Zn superoxide dismutase (sod1) (sp: Rhizoctonia solani AG-1 IB) [Secreted (highly likely)]
	IA-TC_DN7969_c1_g1_i1.p3	86	3.49	3
	IA-TC_DN7932_c0_g1_i1.p1	570	0	0						M5BTI1|Uncharacterized protein (BN14_04553) (sp: Rhizoctonia solani AG-1 IB) [Secreted (highly likely)]
	IA-TC_DN7932_c0_g1_i1.p3	134	1.49	2
	IA-TC_DN7932_c0_g1_i2.p1	610	0	0						M5BTI1|Uncharacterized protein (BN14_04553) (sp: Rhizoctonia solani AG-1 IB) [Secreted (highly likely)]
	IA-TC_DN7932_c0_g1_i2.p3	134	1.49	2
	IA-TC_DN7982_c0_g1_i1.p10	54	0	0
	IA-TC_DN7944_c0_g1_i1.p3	169	1.78	3
	IA-TC_DN7944_c0_g1_i1.p4	115	0	0
	IA-TC_DN7944_c0_g1_i1.p6	83	1.2	1
	IA-TC_DN7944_c0_g1_i2.p3	169	1.78	3
	IA-TC_DN7944_c0_g1_i2.p5	115	0	0
	IA-TC_DN7944_c0_g1_i2.p7	83	1.2	1
	IA-TC_DN7971_c0_g1_i1.p3	77	0	0
	IA-TC_DN7912_c0_g1_i1.p3	68	0	0
	IA-TC_DN7904_c0_g1_i1.p1	118	1.69	2					J9W453
	IA-TC_DN7917_c0_g1_i1.p2	80	1.25	1
	IA-TC_DN7924_c0_g1_i1.p1	342	1.46	5	PF01699.23	K07300		KOG1397	O59768
	IA-TC_DN7924_c0_g1_i1.p4	93	3.23	3	PF01699.23	K07300		KOG1397	Q99385
	IA-TC_DN7924_c0_g1_i1.p8	53	3.77	2
	IA-TC_DN7924_c0_g1_i2.p1	422	1.66	7	PF01699.23	K07300		KOG1397	O59768
	IA-TC_DN7924_c0_g1_i2.p7	53	3.77	2
	IA-TC_DN7936_c0_g2_i1.p3	75	6.67	5
	IA-TC_DN7992_c0_g2_i2.p1	345	1.45	5	PF00067.21	K07422		KOG0156	Q4WAZ6	C8VN98|Cytochrome P450, putative (Eurofung) (ANIA_01601) (sp: Emericella nidulans) [Secreted (highly likely)]
	IA-TC_DN8059_c0_g1_i1.p4	49	4.08	2
	IA-TC_DN8059_c0_g2_i1.p2	123	1.63	2
	IA-TC_DN8005_c0_g1_i1.p1	491	0.81	4	PF00324.20;PF13520.5	K16261		KOG1286	P53388
	IA-TC_DN8006_c0_g1_i1.p2	90	2.22	2						M5C2N2|Uncharacterized protein (BN14_04161) (sp: Rhizoctonia solani AG-1 IB) [Secreted (highly likely)]
	IA-TC_DN8006_c0_g1_i2.p1	195	3.08	6						M5C2N2|Uncharacterized protein (BN14_04161) (sp: Rhizoctonia solani AG-1 IB) [Secreted (highly likely)]
	IA-TC_DN8006_c0_g1_i3.p1	195	3.08	6						M5C2N2|Uncharacterized protein (BN14_04161) (sp: Rhizoctonia solani AG-1 IB) [Secreted (highly likely)]
	IA-TC_DN8076_c0_g1_i1.p1	103	3.88	4
	IA-TC_DN8020_c0_g1_i4.p9	63	3.17	2
	IA-TC_DN8020_c0_g1_i4.p11	51	1.96	1
	IA-TC_DN8020_c0_g1_i5.p7	51	1.96	1
	IA-TC_DN8020_c0_g1_i2.p9	63	3.17	2
	IA-TC_DN8020_c0_g1_i2.p11	51	1.96	1
	IA-TC_DN8031_c0_g1_i1.p3	138	0.72	1	PF13813.5				G3Y421
	IA-TC_DN8031_c0_g1_i1.p5	67	8.96	6
	IA-TC_DN8031_c0_g1_i1.p6	58	5.17	3
	IA-TC_DN8096_c0_g1_i1.p3	86	2.33	2
	IA-TC_DN8089_c0_g2_i1.p1	61	6.56	4
	IA-TC_DN8027_c0_g1_i1.p2	53	0	0
	IA-TC_DN8027_c0_g1_i2.p1	54	3.7	2
	IA-TC_DN8027_c0_g1_i2.p2	53	0	0
	IA-TC_DN8065_c0_g1_i2.p3	90	6.67	6
	IA-TC_DN8001_c0_g1_i1.p3	119	1.68	2
	IA-TC_DN8004_c0_g1_i4.p1	102	0.98	1
	IA-TC_DN8004_c0_g1_i1.p1	105	0.95	1
	IA-TC_DN8004_c0_g1_i3.p1	102	0.98	1
	IA-TC_DN8085_c0_g1_i1.p3	57	1.75	1						L8X139|Uncharacterized protein (AG1IA_02024) (sp: Rhizoctonia solani AG-1 IA) [Secreted (highly likely)]
	IA-TC_DN8013_c0_g1_i1.p3	93	0	0
	IA-TC_DN8018_c0_g1_i1.p1	139	1.44	2
	IA-TC_DN8018_c0_g1_i1.p2	78	6.41	5
	IA-TC_DN8018_c0_g1_i2.p1	103	0	0
	IA-TC_DN8033_c0_g1_i1.p1	82	1.22	1
	IA-TC_DN8090_c0_g1_i1.p1	342	1.17	4
	IA-TC_DN8090_c0_g1_i1.p4	105	0.95	1
	IA-TC_DN8025_c0_g1_i1.p6	70	1.43	1
	IA-TC_DN8025_c0_g1_i1.p7	61	3.28	2
	IA-TC_DN8025_c0_g1_i2.p7	61	3.28	2
	IA-TC_DN8007_c0_g1_i1.p4	56	1.79	1
	IA-TC_DN8035_c1_g1_i1.p3	85	4.71	4
	IA-TC_DN8015_c0_g1_i1.p7	78	3.85	3
	IA-TC_DN8017_c0_g1_i1.p2	84	1.19	1
	IA-TC_DN8003_c0_g1_i1.p1	259	1.16	3	PF04930.14
	IA-TC_DN8003_c0_g1_i2.p1	259	1.16	3	PF04930.14
	IA-TC_DN8042_c0_g1_i1.p1	522	1.15	6	PF00067.21	K07419		KOG0156	Q4WAZ6	K5WJ75|Uncharacterized protein (PHACADRAFT_249435) (sp: Phanerochaete carnosa) [Secreted (highly likely)]
	IA-TC_DN8078_c0_g2_i1.p5	50	0	0
	IA-TC_DN8036_c0_g2_i1.p1	89	0	0	PF00026.22					B6Q2T2|Aspartyl protease, putative (PMAA_038130) (sp: Penicillium marneffei) [Secreted (highly likely)]
	IA-TC_DN8066_c0_g1_i1.p3	57	1.75	1
	IA-TC_DN8066_c0_g3_i1.p4	56	0	0
	IA-TC_DN8044_c0_g1_i1.p3	88	1.14	1
	IA-TC_DN8044_c0_g1_i3.p2	88	1.14	1
	IA-TC_DN8073_c0_g1_i1.p3	97	6.19	6
	IA-TC_DN8094_c0_g1_i1.p2	125	5.6	7
	IA-TC_DN8094_c0_g1_i2.p2	125	5.6	7
	IA-TC_DN8094_c0_g1_i3.p2	125	5.6	7
	IA-TC_DN8043_c0_g1_i1.p2	74	4.05	3
	IA-TC_DN8039_c0_g1_i1.p1	254	0.39	1	PF00009.26;PF00025.20;PF01926.22;PF04670.11;PF09439.9	K12272		KOG0090	Q4FZX7	E6R604|Putative uncharacterized protein (CGB_E5480C) (sp: Cryptococcus gattii serotype B) [Secreted (highly likely)]
	IA-TC_DN8038_c0_g1_i1.p1	66	1.52	1
	IA-TC_DN8055_c0_g2_i1.p1	560	1.79	10	PF02366.17;PF02815.18;PF16192.4	K00728	GT39	KOG3359	P31382	F4P9I5|Putative uncharacterized protein (BATDEDRAFT_26916) (sp: Batrachochytrium dendrobatidis) [Secreted (highly likely)]
	IA-TC_DN8048_c0_g1_i1.p1	253	1.58	4	PF00179.25	K04554		KOG0894	P33296	G7E9F1|Uncharacterized protein (Mo05964) (sp: Mixia osmundae) [Secreted (highly likely)]
	IA-TC_DN8021_c0_g4_i1.p2	94	5.32	5
	IA-TC_DN8019_c0_g1_i1.p1	515	0.39	2	PF10510.8	K05291		KOG2459	Q3SZL5
	IA-TC_DN8074_c0_g1_i1.p1	73	5.48	4
	IA-TC_DN8074_c0_g3_i1.p1	75	6.67	5
	IA-TC_DN8045_c0_g1_i1.p3	73	4.11	3
	IA-TC_DN8084_c0_g1_i1.p2	108	0.93	1
	IA-TC_DN8057_c0_g1_i3.p7	54	5.56	3
	IA-TC_DN8041_c0_g2_i1.p2	116	2.59	3
	IA-TC_DN8166_c0_g1_i4.p2	61	3.28	2
	IA-TC_DN8166_c0_g1_i5.p2	87	1.15	1
	IA-TC_DN8189_c0_g1_i1.p2	51	0	0
	IA-TC_DN8121_c0_g1_i1.p1	142	1.41	2	PF00254.27	K09569		KOG0549	P0CP97	E6R6Z3|Peptidyl-prolyl cis-trans isomerase (CGB_E3160W) (sp: Cryptococcus gattii serotype B) [Secreted (highly likely)]
	IA-TC_DN8158_c0_g1_i2.p4	62	1.61	1
	IA-TC_DN8158_c0_g1_i3.p2	60	3.33	2
	IA-TC_DN8138_c0_g2_i1.p3	52	7.69	4
	IA-TC_DN8169_c0_g1_i1.p2	63	1.59	1
	IA-TC_DN8186_c0_g1_i1.p1	226	2.65	6	PF06687.11				Q7SFN5
	IA-TC_DN8186_c0_g1_i1.p3	117	0.85	1
	IA-TC_DN8186_c0_g1_i2.p3	101	1.98	2	PF06687.11
	IA-TC_DN8186_c0_g1_i2.p4	94	0	0
	IA-TC_DN8197_c0_g1_i1.p2	105	4.76	5
	IA-TC_DN8197_c0_g1_i2.p3	105	4.76	5
	IA-TC_DN8145_c0_g1_i2.p2	91	5.49	5
	IA-TC_DN8115_c0_g1_i1.p1	126	1.59	2						A1CFQ8|Putative uncharacterized protein (ACLA_094060) (sp: Aspergillus clavatus) [Secreted (highly likely)]
	IA-TC_DN8185_c0_g1_i1.p1	158	0.63	1	PF03169.14			KOG2262	O14031
	IA-TC_DN8143_c0_g3_i1.p3	49	0	0
	IA-TC_DN8162_c0_g1_i1.p4	91	0	0
	IA-TC_DN8119_c0_g2_i2.p2	66	1.52	1
	IA-TC_DN8116_c0_g2_i1.p1	212	0.47	1	PF12063.7				P0CP70
	IA-TC_DN8117_c0_g1_i4.p4	69	0	0
	IA-TC_DN8117_c0_g2_i1.p3	86	8.14	7
	IA-TC_DN8108_c0_g2_i1.p4	55	3.64	2
	IA-TC_DN8163_c0_g1_i1.p9	78	2.56	2
	IA-TC_DN8106_c0_g1_i1.p1	458	0.44	2	PF00190.21;PF02311.18;PF03079.13;PF05899.11;PF07883.10	K01569			O34714	M5C291|Oxalate decarboxylase (oxdC) (sp: Rhizoctonia solani AG-1 IB) [Secreted (highly likely)]
	IA-TC_DN8106_c0_g1_i1.p3	85	4.71	4
[truncated: 5,888 more rows]

## Sheet: Table S10B
	Table S10B. Secretome proteins in IB-TCs (classical pathway).
	Contig ID	Length (bp)	Content of Cys (%)	Number of Cys	Annotation
					Pfam domain	KO ID	dbCAN	KOG	SwissProt	FunSecKB2
	IB-TC_DN33_c0_g1_i1.p2	59	5.08	3
	IB-TC_DN36_c0_g1_i1.p2	68	8.82	6
	IB-TC_DN48_c0_g1_i1.p5	52	0	0
	IB-TC_DN39_c0_g1_i1.p2	57	5.26	3
	IB-TC_DN7_c0_g1_i1.p1	113	2.65	3
	IB-TC_DN29_c0_g1_i1.p6	52	0	0
	IB-TC_DN15_c0_g1_i2.p1	287	0	0	PF04511.14	K13989		KOG0858	Q5RC74
	IB-TC_DN35_c0_g1_i1.p4	70	4.29	3
	IB-TC_DN14_c0_g1_i1.p3	52	0	0
	IB-TC_DN81_c0_g1_i1.p3	70	2.86	2
	IB-TC_DN162_c0_g1_i1.p2	100	5	5
	IB-TC_DN162_c0_g1_i1.p3	83	2.41	2
	IB-TC_DN162_c0_g1_i1.p4	75	0	0
	IB-TC_DN169_c0_g2_i1.p1	122	0	0				KOG2504
	IB-TC_DN160_c0_g1_i2.p2	122	0.82	1
	IB-TC_DN160_c0_g1_i2.p3	96	6.25	6
	IB-TC_DN160_c0_g1_i2.p4	85	3.53	3
	IB-TC_DN145_c0_g1_i1.p3	60	1.67	1
	IB-TC_DN145_c0_g1_i1.p4	57	1.75	1
	IB-TC_DN101_c0_g2_i1.p1	83	6.02	5
	IB-TC_DN167_c0_g1_i1.p3	56	1.79	1
	IB-TC_DN148_c0_g1_i1.p3	50	0	0
	IB-TC_DN152_c0_g1_i1.p5	80	1.25	1
	IB-TC_DN127_c0_g1_i1.p2	59	1.69	1
	IB-TC_DN144_c0_g1_i1.p6	69	0	0
	IB-TC_DN128_c0_g1_i1.p1	66	9.09	6
	IB-TC_DN128_c0_g1_i2.p1	66	9.09	6
	IB-TC_DN159_c0_g1_i1.p2	101	0.99	1
	IB-TC_DN235_c0_g1_i1.p2	59	3.39	2
	IB-TC_DN215_c0_g1_i1.p3	55	7.27	4
	IB-TC_DN215_c0_g1_i1.p4	50	6	3
	IB-TC_DN223_c0_g1_i1.p1	117	2.56	3					D4AK18	M5BQK2|Uncharacterized protein (SCC8A.06) (sp: Rhizoctonia solani AG-1 IB) [Secreted (highly likely)]
	IB-TC_DN223_c0_g1_i2.p1	241	1.66	4	PF07510.10				D4AK18	N1QKF8|Uncharacterized protein (SEPMUDRAFT_46084) (sp: Mycosphaerella populorum SO2202) [Secreted (highly likely)]
	IB-TC_DN202_c0_g1_i1.p2	80	5	4
	IB-TC_DN250_c0_g1_i1.p2	74	1.35	1
	IB-TC_DN210_c0_g1_i1.p4	92	0	0
	IB-TC_DN275_c0_g1_i1.p2	67	2.99	2
	IB-TC_DN335_c0_g1_i1.p1	89	0	0
	IB-TC_DN339_c0_g1_i2.p1	177	1.13	2	PF09451.9				Q6CBS9	Q5BF19|Putative uncharacterized protein (AN0861.2) (sp: Emericella nidulans) [Secreted (highly likely)]
	IB-TC_DN339_c0_g1_i2.p2	158	3.16	5	PF09451.9					Q5KBU0|Expressed protein (CNI01420) (sp: Cryptococcus neoformans var. neoformans serotype D) [Secreted (highly likely)]
	IB-TC_DN339_c0_g1_i2.p4	80	2.5	2
	IB-TC_DN388_c0_g1_i1.p1	143	2.1	3
	IB-TC_DN394_c0_g1_i1.p1	115	1.74	2					G3XMC9
	IB-TC_DN301_c0_g1_i1.p1	760	0.92	7	PF03169.14				Q6R3K9
	IB-TC_DN301_c0_g1_i1.p3	114	2.63	3
	IB-TC_DN301_c0_g1_i1.p6	75	1.33	1
	IB-TC_DN395_c0_g1_i1.p2	60	8.33	5
	IB-TC_DN420_c0_g1_i1.p1	129	2.33	3	PF00107.25;PF16912.4				Q4R0J7	F0X9Z8|Xylitol dehydrogenase (CMQ_4041) (sp: Grosmannia clavigera) [Secreted (highly likely)]
	IB-TC_DN420_c0_g1_i2.p2	118	0	0
	IB-TC_DN420_c0_g1_i2.p9	49	4.08	2						R7SQX5|Uncharacterized protein (DICSQDRAFT_110674) (sp: Dichomitus squalens) [Secreted (highly likely)]
	IB-TC_DN410_c0_g1_i1.p4	51	3.92	2
	IB-TC_DN439_c0_g1_i1.p2	77	6.49	5
	IB-TC_DN458_c0_g1_i1.p2	57	7.02	4
	IB-TC_DN428_c0_g1_i1.p4	49	6.12	3
	IB-TC_DN428_c0_g1_i2.p1	111	2.7	3
	IB-TC_DN531_c0_g1_i1.p3	76	5.26	4
	IB-TC_DN596_c0_g1_i1.p1	103	2.91	3				KOG4332
	IB-TC_DN573_c0_g1_i1.p2	57	1.75	1
	IB-TC_DN573_c0_g1_i1.p3	56	3.57	2
	IB-TC_DN576_c0_g1_i1.p1	129	0	0
	IB-TC_DN549_c0_g1_i1.p3	110	2.73	3
	IB-TC_DN549_c0_g1_i1.p4	55	7.27	4
	IB-TC_DN549_c0_g1_i1.p5	54	1.85	1
	IB-TC_DN688_c0_g1_i1.p3	73	5.48	4
	IB-TC_DN628_c0_g1_i1.p2	51	3.92	2
	IB-TC_DN693_c0_g1_i1.p3	83	6.02	5
	IB-TC_DN660_c0_g1_i1.p1	125	3.2	4	PF11368.7
	IB-TC_DN634_c0_g1_i1.p2	71	2.82	2
	IB-TC_DN665_c0_g2_i1.p2	108	4.63	5
	IB-TC_DN692_c0_g1_i1.p1	112	0.89	1
	IB-TC_DN706_c0_g1_i1.p2	206	3.4	7
	IB-TC_DN769_c0_g1_i1.p3	49	6.12	3
	IB-TC_DN744_c0_g2_i1.p1	61	1.64	1
	IB-TC_DN738_c0_g1_i1.p2	74	4.05	3
	IB-TC_DN725_c0_g1_i1.p2	96	2.08	2
	IB-TC_DN777_c0_g1_i1.p2	66	0	0
	IB-TC_DN749_c0_g1_i1.p4	49	0	0
	IB-TC_DN748_c0_g1_i1.p2	60	10	6
	IB-TC_DN788_c0_g1_i1.p2	127	4.72	6
	IB-TC_DN761_c0_g2_i1.p1	79	2.53	2	PF01699.23				O59768
	IB-TC_DN766_c0_g1_i1.p2	100	0	0
	IB-TC_DN791_c0_g1_i1.p1	61	4.92	3
	IB-TC_DN710_c0_g1_i1.p1	345	1.16	4	PF10104.8			KOG4503	P38770
	IB-TC_DN886_c0_g1_i1.p3	80	3.75	3
	IB-TC_DN839_c0_g1_i1.p1	213	0.94	2	PF10615.8;PF14934.5
	IB-TC_DN832_c0_g1_i1.p3	68	2.94	2
	IB-TC_DN857_c0_g1_i1.p1	64	3.13	2	PF00083.23			KOG0254	A2QQV6	D5KY60|Sugar transporter (pyrG) (sp: Tremella fuciformis) [Secreted (highly likely)]
	IB-TC_DN815_c0_g1_i1.p1	797	0.63	5
	IB-TC_DN815_c0_g1_i1.p5	80	7.5	6
	IB-TC_DN815_c0_g1_i1.p9	55	1.82	1
	IB-TC_DN815_c0_g1_i2.p1	723	0.41	3
	IB-TC_DN815_c0_g1_i2.p6	80	7.5	6
	IB-TC_DN815_c0_g1_i2.p9	55	1.82	1
	IB-TC_DN894_c0_g2_i1.p3	79	1.27	1
	IB-TC_DN883_c0_g1_i1.p2	57	1.75	1
	IB-TC_DN854_c0_g2_i1.p2	53	5.66	3
	IB-TC_DN804_c0_g1_i1.p1	148	4.05	6
	IB-TC_DN896_c0_g1_i1.p2	102	2.94	3
	IB-TC_DN903_c0_g1_i1.p3	87	4.6	4
	IB-TC_DN921_c0_g1_i1.p1	406	1.97	8	PF00069.24
	IB-TC_DN921_c0_g1_i1.p3	50	4	2
	IB-TC_DN921_c0_g1_i2.p1	238	2.1	5
	IB-TC_DN921_c0_g1_i2.p4	50	4	2
	IB-TC_DN948_c0_g1_i1.p3	55	3.64	2
	IB-TC_DN948_c0_g2_i1.p2	103	0.97	1						K5WHZ5|Uncharacterized protein (PHACADRAFT_253235) (sp: Phanerochaete carnosa) [Secreted (highly likely)]
	IB-TC_DN948_c0_g2_i1.p5	55	1.82	1
	IB-TC_DN996_c0_g1_i1.p2	68	2.94	2
	IB-TC_DN971_c0_g1_i1.p1	81	4.94	4
	IB-TC_DN937_c0_g2_i1.p3	74	2.7	2
	IB-TC_DN967_c0_g1_i1.p1	81	0	0	PF02238.14
	IB-TC_DN917_c0_g1_i1.p1	65	4.62	3
	IB-TC_DN929_c0_g1_i1.p3	64	1.56	1
	IB-TC_DN982_c0_g1_i1.p3	71	4.23	3
	IB-TC_DN927_c0_g1_i1.p3	49	0	0
	IB-TC_DN908_c0_g1_i1.p1	78	0	0	PF14880.5
	IB-TC_DN1090_c0_g1_i1.p5	81	7.41	6
	IB-TC_DN1030_c0_g1_i1.p1	298	1.68	5
	IB-TC_DN1078_c0_g1_i1.p4	71	8.45	6
	IB-TC_DN1007_c0_g1_i1.p1	117	1.71	2	PF07690.15			KOG2504
	IB-TC_DN1036_c0_g2_i1.p1	56	5.36	3
	IB-TC_DN1023_c0_g1_i1.p4	78	3.85	3
	IB-TC_DN1062_c0_g1_i1.p1	230	0.43	1				KOG2741	A0A024SMV2
	IB-TC_DN1068_c0_g2_i1.p1	67	0	0						M5FPS9|Cytochrome P450 (DACRYDRAFT_112619) (sp: Dacryopinax sp.) [Secreted (highly likely)]
	IB-TC_DN1085_c0_g1_i1.p4	66	3.03	2
	IB-TC_DN1085_c0_g1_i2.p4	66	3.03	2
	IB-TC_DN1038_c0_g1_i1.p2	63	3.17	2
	IB-TC_DN1153_c0_g1_i1.p1	117	0.85	1	PF01184.18	K07034			P32907
	IB-TC_DN1164_c0_g1_i1.p1	136	2.21	3	PF00083.23			KOG0254	P39932	D5KY60|Sugar transporter (pyrG) (sp: Tremella fuciformis) [Secreted (highly likely)]
	IB-TC_DN1117_c0_g1_i1.p1	248	0.4	1	PF02656.14			KOG4580	Q9UR17
	IB-TC_DN1196_c0_g1_i1.p2	112	0.89	1
	IB-TC_DN1196_c0_g1_i1.p4	74	6.76	5
	IB-TC_DN1110_c0_g1_i1.p3	61	1.64	1
	IB-TC_DN1137_c0_g1_i1.p2	100	2	2
	IB-TC_DN1100_c0_g1_i1.p1	246	2.03	5	PF00106.24;PF08659.9;PF13561.5	K00059		KOG0725	P87219	A1CUL3|Oxidoreductase, short chain dehydrogenase/reductase family (ACLA_087030) (sp: Aspergillus clavatus) [Secreted (highly likely)]
	IB-TC_DN1187_c0_g1_i1.p3	90	4.44	4
	IB-TC_DN1187_c0_g1_i1.p6	51	3.92	2
	IB-TC_DN1171_c0_g1_i1.p2	78	3.85	3
	IB-TC_DN1270_c0_g1_i1.p2	81	1.23	1
	IB-TC_DN1224_c0_g1_i1.p1	87	1.15	1
	IB-TC_DN1209_c0_g1_i1.p1	76	1.32	1
	IB-TC_DN1257_c0_g1_i1.p1	401	1	4	PF00264.19				B8NM74	L8X5P8|Tyrosinase domain-containing protein (AG1IA_01548) (sp: Rhizoctonia solani AG-1 IA) [Secreted (highly likely)]
	IB-TC_DN1257_c0_g1_i1.p2	82	1.22	1						L8X5P8|Tyrosinase domain-containing protein (AG1IA_01548) (sp: Rhizoctonia solani AG-1 IA) [Secreted (highly likely)]
	IB-TC_DN1238_c0_g1_i1.p1	324	1.23	4	PF01975.16	K03787			P30887	M5BZ24|Uncharacterized protein (BN14_06519) (sp: Rhizoctonia solani AG-1 IB) [Secreted (highly likely)]
	IB-TC_DN1299_c0_g1_i1.p2	71	2.82	2
	IB-TC_DN1219_c0_g1_i2.p2	107	1.87	2
	IB-TC_DN1262_c0_g1_i1.p6	70	1.43	1
	IB-TC_DN1367_c0_g1_i2.p2	67	1.49	1
	IB-TC_DN1351_c0_g1_i1.p1	101	0.99	1	PF01632.18				B1MAY2
	IB-TC_DN1343_c0_g1_i1.p4	55	1.82	1
	IB-TC_DN1339_c0_g2_i1.p2	122	4.1	5
	IB-TC_DN1386_c0_g1_i1.p2	89	2.25	2
	IB-TC_DN1462_c0_g1_i1.p2	67	1.49	1
	IB-TC_DN1438_c0_g1_i2.p2	77	2.6	2
	IB-TC_DN1463_c0_g1_i1.p2	54	5.56	3
	IB-TC_DN1414_c0_g1_i1.p4	51	1.96	1
	IB-TC_DN1485_c0_g1_i1.p2	59	3.39	2
	IB-TC_DN1401_c0_g1_i1.p6	50	10	5
	IB-TC_DN1477_c0_g1_i1.p1	357	1.68	6	PF03798.15
	IB-TC_DN1477_c0_g1_i1.p4	63	7.94	5
	IB-TC_DN1472_c0_g1_i1.p5	50	0	0
	IB-TC_DN1461_c0_g1_i1.p1	181	0	0	PF07904.12
	IB-TC_DN1461_c0_g1_i1.p3	63	3.17	2
	IB-TC_DN1490_c0_g1_i1.p2	301	4.32	13
	IB-TC_DN1585_c0_g1_i1.p1	226	0	0	PF01184.18	K07034			O14201
	IB-TC_DN1585_c0_g1_i1.p3	64	6.25	4
	IB-TC_DN1585_c0_g1_i2.p1	226	0	0	PF01184.18	K07034			O14201
	IB-TC_DN1585_c0_g1_i2.p3	64	6.25	4
	IB-TC_DN1556_c0_g1_i1.p1	656	1.83	12	PF00069.24;PF07714.16	K08287		KOG0671	Q10156	F7VSE1|WGS project CABT00000000 data, contig 2.5 (SMAC_01971) (sp: Sordaria macrospora) [Secreted (highly likely)]
	IB-TC_DN1556_c0_g1_i2.p1	651	1.84	12	PF00069.24;PF07714.16	K08287		KOG0671	Q10156	F7VSE1|WGS project CABT00000000 data, contig 2.5 (SMAC_01971) (sp: Sordaria macrospora) [Secreted (highly likely)]
	IB-TC_DN1515_c0_g1_i1.p1	88	2.27	2	PF03901.16	K05286		KOG1771	Q6CN76
	IB-TC_DN1553_c0_g1_i1.p2	112	0.89	1
	IB-TC_DN1553_c0_g1_i2.p2	112	0.89	1
	IB-TC_DN1511_c0_g1_i1.p6	52	7.69	4
	IB-TC_DN1595_c0_g2_i2.p3	96	4.17	4
	IB-TC_DN1579_c0_g1_i1.p1	205	2.44	5
	IB-TC_DN1571_c0_g1_i1.p3	87	1.15	1
	IB-TC_DN1549_c0_g1_i1.p2	70	1.43	1
	IB-TC_DN1531_c0_g1_i1.p2	52	1.92	1
	IB-TC_DN1540_c0_g1_i1.p5	81	2.47	2
	IB-TC_DN1516_c0_g2_i1.p2	75	2.67	2
	IB-TC_DN1517_c0_g1_i1.p2	84	2.38	2
	IB-TC_DN1599_c0_g1_i1.p2	110	5.45	6
	IB-TC_DN1567_c0_g1_i1.p4	51	1.96	1
	IB-TC_DN1588_c0_g1_i1.p4	80	1.25	1
	IB-TC_DN1588_c0_g1_i1.p7	66	1.52	1
	IB-TC_DN1615_c0_g1_i1.p1	289	0.69	2	PF01027.19	K06890		KOG2322	O74888
	IB-TC_DN1616_c0_g1_i1.p3	85	5.88	5
	IB-TC_DN1616_c0_g1_i1.p5	56	3.57	2
	IB-TC_DN1616_c0_g1_i2.p3	85	5.88	5
	IB-TC_DN1616_c0_g1_i2.p4	56	3.57	2
	IB-TC_DN1612_c0_g2_i1.p2	197	0.51	1
	IB-TC_DN1612_c0_g2_i1.p4	93	5.38	5
	IB-TC_DN1612_c0_g2_i1.p5	90	4.44	4
	IB-TC_DN1695_c0_g1_i1.p2	65	9.23	6
	IB-TC_DN1605_c0_g1_i1.p1	414	1.69	7	PF03151.15;PF04142.14;PF08449.10			KOG3912	Q5RFT1	G8JUR2|Uncharacterized protein (Ecym_6471) (sp: Eremothecium cymbalariae) [Secreted (highly likely)]
	IB-TC_DN1605_c0_g1_i2.p1	357	1.96	7	PF03151.15;PF04142.14;PF08449.10			KOG3912	Q09875	G8JUR2|Uncharacterized protein (Ecym_6471) (sp: Eremothecium cymbalariae) [Secreted (highly likely)]
	IB-TC_DN1636_c0_g1_i1.p2	66	0	0						L8X664|Glycoside hydrolase family 79 protein (AG1IA_01834) (sp: Rhizoctonia solani AG-1 IA) [Secreted (highly likely)]
	IB-TC_DN1629_c0_g1_i1.p2	58	3.45	2
	IB-TC_DN1694_c0_g2_i1.p1	105	1.9	2	PF01184.18	K07034			P32907
	IB-TC_DN1625_c0_g1_i1.p3	57	3.51	2
	IB-TC_DN1617_c0_g2_i1.p3	90	5.56	5
	IB-TC_DN1691_c0_g1_i1.p1	80	0	0	PF08122.11				Q9M9R9
	IB-TC_DN1685_c0_g1_i1.p3	67	1.49	1
	IB-TC_DN1685_c0_g2_i1.p4	56	10.71	6
	IB-TC_DN1628_c0_g1_i1.p2	74	0	0
	IB-TC_DN1774_c0_g1_i1.p3	58	5.17	3
	IB-TC_DN1719_c0_g2_i1.p2	89	0	0
	IB-TC_DN1752_c0_g1_i1.p2	149	3.36	5
	IB-TC_DN1789_c0_g1_i1.p3	85	4.71	4
	IB-TC_DN1795_c0_g1_i1.p1	209	0.48	1	PF03248.12			KOG1688	Q10358
	IB-TC_DN1795_c0_g1_i1.p2	98	6.12	6
	IB-TC_DN1745_c0_g1_i1.p1	181	0.55	1	PF04573.11	K12948		KOG3372	Q6C4R5	F8PUB0|Putative uncharacterized protein (SERLA73DRAFT_136282) (sp: Serpula lacrymans var. lacrymans) [Secreted (highly likely)]
	IB-TC_DN1758_c0_g1_i1.p1	84	11.9	10						L8WI09|Uncharacterized protein (AG1IA_09956) (sp: Rhizoctonia solani AG-1 IA) [Secreted (highly likely)]
	IB-TC_DN1832_c0_g1_i1.p2	95	1.05	1
	IB-TC_DN1898_c0_g1_i1.p1	191	1.57	3	PF03876.16;PF08292.11	K03022		KOG3297	O94285
	IB-TC_DN1898_c0_g1_i1.p2	86	2.33	2
	IB-TC_DN1869_c0_g1_i1.p1	522	0.57	3	PF00067.21	K07422		KOG0156	Q4WAZ6	K5WJ75|Uncharacterized protein (PHACADRAFT_249435) (sp: Phanerochaete carnosa) [Secreted (highly likely)]
	IB-TC_DN1869_c0_g1_i1.p3	84	4.76	4
	IB-TC_DN1986_c0_g1_i1.p2	54	1.85	1
	IB-TC_DN1950_c0_g1_i1.p2	173	4.05	7
	IB-TC_DN1945_c0_g1_i1.p3	50	2	1
	IB-TC_DN1962_c0_g1_i1.p1	243	1.23	3
	IB-TC_DN1917_c0_g1_i1.p2	102	3.92	4
	IB-TC_DN1999_c0_g1_i1.p10	49	4.08	2
	IB-TC_DN2063_c0_g1_i1.p2	107	3.74	4
	IB-TC_DN2066_c0_g1_i1.p7	49	4.08	2
	IB-TC_DN2064_c0_g1_i1.p2	81	2.47	2
	IB-TC_DN2097_c0_g1_i1.p1	172	0	0						M5C6R5|Uncharacterized protein (BN14_09127) (sp: Rhizoctonia solani AG-1 IB) [Secreted (highly likely)]
	IB-TC_DN2097_c0_g1_i1.p2	72	4.17	3
	IB-TC_DN2017_c0_g1_i2.p1	131	0.76	1
	IB-TC_DN2072_c0_g1_i1.p2	161	2.48	4
	IB-TC_DN2028_c0_g2_i1.p1	265	1.89	5	PF00067.21	K07422		KOG0156	Q4WAZ6	G5EJM7|Cytochrome P450 (PcCYP_11a) (sp: Phanerochaete chrysosporium) [Secreted (highly likely)]
	IB-TC_DN2001_c0_g1_i1.p3	55	1.82	1
	IB-TC_DN2179_c0_g1_i2.p2	124	0.81	1
	IB-TC_DN2176_c0_g1_i1.p1	233	0.86	2	PF11563.7
	IB-TC_DN2141_c0_g1_i1.p2	105	5.71	6
	IB-TC_DN2141_c0_g1_i1.p5	58	1.72	1
	IB-TC_DN2134_c0_g1_i1.p2	63	1.59	1
	IB-TC_DN2155_c0_g1_i1.p1	348	1.44	5
	IB-TC_DN2172_c0_g1_i1.p3	83	1.2	1
	IB-TC_DN2171_c0_g1_i1.p2	103	2.91	3
	IB-TC_DN2132_c0_g1_i1.p2	79	5.06	4						M7V1Q3|Putative endoglucanase 1 protein (BcDW1_1199) (sp: Botryotinia fuckeliana BcDW1) [Secreted (highly likely)]
	IB-TC_DN2132_c0_g1_i2.p1	79	5.06	4						M7V1Q3|Putative endoglucanase 1 protein (BcDW1_1199) (sp: Botryotinia fuckeliana BcDW1) [Secreted (highly likely)]
	IB-TC_DN2116_c0_g1_i1.p4	114	3.51	4
	IB-TC_DN2116_c0_g1_i1.p8	75	4	3
	IB-TC_DN2167_c0_g1_i1.p1	71	1.41	1
	IB-TC_DN2225_c0_g1_i1.p2	103	1.94	2
	IB-TC_DN2225_c0_g1_i1.p4	53	5.66	3
	IB-TC_DN2244_c0_g1_i1.p1	73	1.37	1
	IB-TC_DN2246_c0_g2_i1.p1	142	0	0
	IB-TC_DN2283_c0_g1_i1.p2	107	3.74	4
	IB-TC_DN2286_c0_g1_i1.p2	96	0	0	PF09803.8				A1XQS1
	IB-TC_DN2264_c0_g2_i1.p1	274	0.73	2	PF00892.19;PF01384.19;PF08449.10	K15356		KOG1444	A8N9T6
	IB-TC_DN2220_c0_g2_i1.p4	57	3.51	2
	IB-TC_DN2292_c0_g1_i1.p2	70	2.86	2
	IB-TC_DN2243_c0_g2_i1.p2	51	0	0
	IB-TC_DN2236_c0_g1_i1.p2	85	8.24	7
	IB-TC_DN2236_c0_g1_i1.p3	84	2.38	2
	IB-TC_DN2257_c0_g1_i1.p3	83	4.82	4
	IB-TC_DN2313_c0_g1_i1.p1	165	0	0
	IB-TC_DN2316_c0_g1_i1.p2	62	0	0
	IB-TC_DN2373_c0_g1_i1.p4	51	1.96	1
	IB-TC_DN2310_c0_g1_i1.p2	116	0.86	1		K17686		KOG0207	O59666	C4YB42|Putative uncharacterized protein (CLUG_05334) (sp: Clavispora lusitaniae) [Secreted (highly likely)]
	IB-TC_DN2345_c0_g1_i1.p1	138	1.45	2	PF08214.10
	IB-TC_DN2308_c0_g1_i1.p2	52	1.92	1
	IB-TC_DN2339_c0_g1_i1.p1	70	5.71	4
	IB-TC_DN2328_c0_g1_i1.p3	56	0	0
	IB-TC_DN2330_c0_g1_i1.p4	54	5.56	3
	IB-TC_DN2337_c0_g1_i1.p2	60	0	0	PF10914.7
	IB-TC_DN2307_c0_g1_i1.p1	193	5.7	11
	IB-TC_DN2350_c0_g1_i1.p2	171	2.92	5
	IB-TC_DN2350_c0_g1_i1.p3	85	2.35	2
	IB-TC_DN2358_c0_g2_i1.p1	189	1.59	3	PF07690.15				Q59XM0
	IB-TC_DN2390_c0_g2_i1.p2	90	4.44	4
	IB-TC_DN2466_c0_g1_i1.p2	51	1.96	1
	IB-TC_DN2466_c0_g1_i2.p2	51	1.96	1
	IB-TC_DN2440_c0_g1_i1.p1	93	1.08	1		K08197			P38724
	IB-TC_DN2420_c0_g1_i1.p4	69	4.35	3
	IB-TC_DN2497_c0_g1_i1.p3	71	4.23	3
	IB-TC_DN2403_c0_g1_i1.p4	81	2.47	2
	IB-TC_DN2485_c0_g1_i1.p2	120	3.33	4
	IB-TC_DN2485_c0_g1_i1.p3	55	1.82	1
	IB-TC_DN2485_c0_g1_i2.p2	55	1.82	1
	IB-TC_DN2406_c0_g1_i1.p2	120	2.5	3
	IB-TC_DN2414_c0_g1_i1.p2	171	1.17	2
	IB-TC_DN2404_c0_g1_i1.p1	450	0.89	4	PF07690.15	K08192		KOG2533	O94491	Q2TYT2|Probable exo-1,4-beta-xylosidase bxlB (bxlB) (sp: Aspergillus oryzae) [Secreted (curated)]
	IB-TC_DN2439_c0_g1_i1.p1	206	1.46	3	PF05255.10			KOG3393	O43073
	IB-TC_DN2441_c0_g1_i1.p1	424	0.94	4	PF00892.19			KOG4510	Q08980
	IB-TC_DN2441_c0_g1_i1.p4	79	2.53	2
	IB-TC_DN2463_c0_g1_i1.p2	77	6.49	5
	IB-TC_DN2598_c0_g1_i1.p1	154	1.95	3	PF04178.11			KOG2887	Q8VD57
	IB-TC_DN2509_c0_g1_i1.p2	118	2.54	3
	IB-TC_DN2576_c0_g1_i1.p1	1024	1.17	12	PF00122.19;PF00689.20;PF00690.25;PF00702.25;PF08282.11;PF12710.6;PF13246.5	K05853		KOG0202	Q7PPA5	C4YB42|Putative uncharacterized protein (CLUG_05334) (sp: Clavispora lusitaniae) [Secreted (highly likely)]
	IB-TC_DN2576_c0_g1_i1.p7	81	2.47	2
	IB-TC_DN2576_c0_g1_i2.p1	1002	1.2	12	PF00122.19;PF00689.20;PF00690.25;PF00702.25;PF08282.11;PF12710.6;PF13246.5	K05853		KOG0202	Q7PPA5	C4YB42|Putative uncharacterized protein (CLUG_05334) (sp: Clavispora lusitaniae) [Secreted (highly likely)]
	IB-TC_DN2576_c0_g1_i2.p7	81	2.47	2
	IB-TC_DN2511_c0_g2_i1.p1	110	3.64	4						M5C2I1|Rhizoctonia solani AG1-IB WGS project CAOJ00000000 data, isolate 7/3/14, contig 16997 (BN14_07663) (sp: Rhizoctonia solani AG-1 IB) [Secreted (highly likely)]
	IB-TC_DN2539_c0_g1_i1.p2	134	2.24	3
	IB-TC_DN2506_c0_g1_i1.p1	126	6.35	8	PF00097.24;PF12678.6;PF12861.6;PF13639.5;PF13923.5;PF14447.5;PF14634.5;PF17123.4			KOG0828	O43085	A7E986|Putative uncharacterized protein (SS1G_01866) (sp: Sclerotinia sclerotiorum) [Secreted (highly likely)]
	IB-TC_DN2687_c0_g1_i1.p2	93	4.3	4
	IB-TC_DN2697_c0_g1_i1.p3	79	6.33	5
	IB-TC_DN2693_c0_g1_i1.p3	64	0	0
	IB-TC_DN2691_c0_g1_i1.p1	97	1.03	1
	IB-TC_DN2691_c0_g1_i2.p1	93	1.08	1
	IB-TC_DN2692_c0_g2_i1.p1	172	1.16	2	PF06417.11			KOG3318	O94520
	IB-TC_DN2657_c0_g1_i1.p3	120	2.5	3
	IB-TC_DN2657_c0_g1_i1.p5	102	2.94	3
	IB-TC_DN2600_c0_g1_i1.p1	488	0.41	2	PF00153.26			KOG0752	Q9UTF8
	IB-TC_DN2663_c0_g1_i1.p1	72	5.56	4
	IB-TC_DN2612_c0_g1_i1.p1	277	2.53	7	PF04114.13			KOG3566	P39012
	IB-TC_DN2726_c0_g1_i1.p1	160	2.5	4					O42922
	IB-TC_DN2726_c0_g1_i2.p1	72	5.56	4
	IB-TC_DN2799_c0_g1_i1.p3	65	0	0
	IB-TC_DN2794_c0_g1_i1.p2	53	3.77	2
	IB-TC_DN2794_c0_g1_i2.p2	53	3.77	2
	IB-TC_DN2766_c0_g1_i1.p2	185	1.08	2	PF13664.5			KOG2886	A1L2F6
	IB-TC_DN2766_c0_g1_i1.p5	66	4.55	3
	IB-TC_DN2711_c0_g1_i1.p1	88	0	0
	IB-TC_DN2793_c0_g1_i1.p1	78	5.13	4
	IB-TC_DN2784_c0_g1_i1.p3	53	0	0
	IB-TC_DN2784_c0_g1_i2.p2	132	0.76	1
	IB-TC_DN2784_c0_g1_i3.p2	132	0.76	1
	IB-TC_DN2773_c0_g1_i1.p3	69	1.45	1
	IB-TC_DN2797_c0_g1_i1.p3	74	0	0
	IB-TC_DN2797_c0_g1_i1.p8	50	0	0
	IB-TC_DN2767_c0_g1_i1.p1	156	0	0
	IB-TC_DN2792_c0_g1_i1.p1	210	1.9	4	PF05241.11			KOG4826	Q9D0P0
	IB-TC_DN2792_c0_g1_i1.p2	168	11.31	19
	IB-TC_DN2755_c0_g1_i1.p5	79	1.27	1
	IB-TC_DN2747_c0_g1_i1.p3	82	6.1	5
	IB-TC_DN2743_c0_g1_i1.p2	74	8.11	6
	IB-TC_DN2746_c0_g1_i1.p1	88	0	0
	IB-TC_DN2760_c0_g1_i1.p3	86	2.33	2
	IB-TC_DN2810_c0_g2_i2.p1	174	2.3	4	PF00188.25	K13449		KOG3017	P04284	H6U752|PR-1 protein (PR-1e) (sp: Moniliophthora perniciosa) [Secreted (highly likely)]
	IB-TC_DN2810_c0_g2_i2.p2	60	1.67	1
	IB-TC_DN2881_c0_g1_i1.p3	61	0	0
	IB-TC_DN2876_c0_g1_i1.p3	86	1.16	1
	IB-TC_DN2818_c0_g1_i1.p7	53	3.77	2
	IB-TC_DN2899_c0_g1_i1.p2	70	10	7
	IB-TC_DN2839_c0_g1_i1.p1	434	1.84	8	PF00295.16	K01184	GH28		Q0CXI3	L8X3V9|Glycosyltransferase family 1 protein (AG1IA_02200) (sp: Rhizoctonia solani AG-1 IA) [Secreted (highly likely)]
	IB-TC_DN2816_c0_g1_i1.p1	290	1.72	5	PF00722.20		GH16		P23904	M5CER3|Beta-glucanase (BN14_11859) (sp: Rhizoctonia solani AG-1 IB) [Secreted (highly likely)]
	IB-TC_DN2870_c0_g1_i1.p4	103	2.91	3
	IB-TC_DN2801_c0_g1_i1.p1	139	1.44	2	PF10247.8			KOG4096	Q02889
	IB-TC_DN2801_c0_g1_i1.p3	85	5.88	5
	IB-TC_DN2811_c0_g1_i1.p1	67	1.49	1
	IB-TC_DN2811_c0_g2_i1.p1	242	1.65	4
	IB-TC_DN2811_c0_g2_i1.p2	114	0.88	1
	IB-TC_DN2848_c0_g1_i1.p2	60	1.67	1
	IB-TC_DN2889_c0_g1_i2.p2	86	5.81	5
	IB-TC_DN2889_c0_g2_i1.p4	83	3.61	3
	IB-TC_DN2806_c0_g1_i1.p1	248	0	0	PF05546.10	K17983			P0CR46
	IB-TC_DN2842_c0_g1_i1.p1	367	0.54	2	PF00487.23	K21734		KOG4232	Q6CMK7
	IB-TC_DN2833_c0_g1_i1.p1	96	0	0	PF07690.15
	IB-TC_DN2861_c0_g1_i2.p3	53	3.77	2
	IB-TC_DN2992_c0_g1_i1.p1	175	2.29	4	PF03330.17				P86242	M5BS58|Uncharacterized protein (BN14_04055) (sp: Rhizoctonia solani AG-1 IB) [Secreted (highly likely)]
	IB-TC_DN2981_c0_g1_i1.p1	534	0.37	2	PF00067.21	K07419		KOG0156	Q4WAZ6	K5WJ75|Uncharacterized protein (PHACADRAFT_249435) (sp: Phanerochaete carnosa) [Secreted (highly likely)]
	IB-TC_DN2949_c0_g1_i1.p2	118	2.54	3
	IB-TC_DN2962_c0_g1_i1.p2	54	5.56	3
	IB-TC_DN2962_c0_g1_i2.p2	54	5.56	3
	IB-TC_DN2977_c0_g1_i1.p1	113	7.08	8
	IB-TC_DN2903_c0_g1_i1.p3	69	2.9	2
	IB-TC_DN2982_c0_g1_i1.p2	86	3.49	3
	IB-TC_DN2982_c0_g1_i1.p3	62	9.68	6
	IB-TC_DN2922_c0_g3_i1.p2	77	3.9	3
	IB-TC_DN2983_c0_g1_i1.p1	367	0.27	1
	IB-TC_DN2983_c0_g1_i1.p2	103	0	0
	IB-TC_DN2983_c0_g1_i1.p3	76	5.26	4
	IB-TC_DN2990_c0_g1_i1.p1	73	2.74	2
	IB-TC_DN2963_c0_g1_i1.p1	248	4.03	10	PF00967.16;PF03330.17				P73455	B0CSJ6|Expansin family protein (LACBIDRAFT_306030) (sp: Laccaria bicolor) [Secreted (highly likely)]
	IB-TC_DN2934_c0_g2_i1.p2	52	1.92	1
	IB-TC_DN2994_c0_g1_i1.p1	778	2.83	22	PF00172.17;PF04082.17				P28349	R1E8W1|Putative glutamate carboxypeptidase protein (UCRNP2_9074) (sp: Neofusicoccum parvum UCRNP2) [Secreted (highly likely)]
	IB-TC_DN2980_c0_g1_i1.p3	60	0	0
	IB-TC_DN2913_c0_g1_i2.p1	131	2.29	3
	IB-TC_DN2964_c0_g1_i1.p2	82	3.66	3
	IB-TC_DN2964_c0_g2_i1.p2	72	6.94	5
	IB-TC_DN2961_c0_g1_i1.p3	80	7.5	6
	IB-TC_DN2985_c0_g1_i1.p1	84	0	0	PF04145.14				Q7YXD4
	IB-TC_DN2953_c0_g1_i1.p3	95	3.16	3
	IB-TC_DN2953_c0_g1_i2.p2	95	3.16	3
	IB-TC_DN2939_c0_g1_i1.p2	76	0	0
	IB-TC_DN2973_c0_g1_i1.p1	571	0.88	5	PF06609.12;PF07690.15	K08157		KOG0255	A0A0B5EMG9
	IB-TC_DN2973_c0_g1_i1.p2	90	1.11	1
	IB-TC_DN2973_c0_g1_i2.p2	253	0.4	1	PF00083.23;PF07690.15			KOG0255	Q10084
	IB-TC_DN2973_c0_g1_i2.p4	90	1.11	1
	IB-TC_DN2907_c0_g1_i1.p1	466	0.21	1					Q8BLH7
	IB-TC_DN2907_c0_g1_i1.p4	76	1.32	1
	IB-TC_DN3053_c0_g1_i1.p1	182	0.55	1	PF01554.17	K03327		KOG1347	Q86VL8
	IB-TC_DN3027_c0_g1_i1.p2	68	4.41	3
	IB-TC_DN3027_c0_g1_i1.p3	65	0	0
	IB-TC_DN3044_c0_g2_i1.p4	54	3.7	2
	IB-TC_DN3050_c0_g1_i1.p2	80	1.25	1
	IB-TC_DN3083_c0_g1_i1.p1	139	1.44	2
	IB-TC_DN3083_c0_g1_i1.p2	116	8.62	10						M5BUK3|Uncharacterized protein (BN14_04922) (sp: Rhizoctonia solani AG-1 IB) [Secreted (highly likely)]
	IB-TC_DN3037_c0_g2_i1.p2	64	0	0
	IB-TC_DN3059_c0_g1_i1.p2	53	3.77	2
	IB-TC_DN3059_c0_g1_i2.p2	81	1.23	1
	IB-TC_DN3012_c0_g1_i1.p1	592	1.01	6	PF00561.19;PF10329.8;PF12697.6				O13912
	IB-TC_DN3013_c0_g1_i1.p2	52	7.69	4
	IB-TC_DN3013_c0_g2_i1.p1	90	1.11	1
	IB-TC_DN3015_c0_g1_i1.p3	84	4.76	4
	IB-TC_DN3075_c0_g1_i1.p1	244	0.82	2	PF05832.11			KOG3195	B0CQN9
	IB-TC_DN3075_c0_g1_i1.p2	144	1.39	2
	IB-TC_DN3075_c0_g1_i1.p3	130	3.08	4
	IB-TC_DN3075_c0_g1_i1.p4	117	5.13	6
	IB-TC_DN3075_c0_g1_i1.p5	78	5.13	4	PF13105.5
	IB-TC_DN3075_c0_g1_i2.p1	318	2.2	7
	IB-TC_DN3075_c0_g1_i2.p2	244	0.82	2	PF05832.11			KOG3195	B0CQN9
	IB-TC_DN3075_c0_g1_i2.p3	130	3.08	4
	IB-TC_DN3075_c0_g1_i2.p4	117	5.13	6
	IB-TC_DN3075_c0_g1_i2.p5	101	5.94	6
	IB-TC_DN3091_c0_g1_i1.p3	65	7.69	5
	IB-TC_DN3041_c0_g1_i1.p2	68	1.47	1
	IB-TC_DN3066_c0_g1_i1.p10	49	2.04	1
	IB-TC_DN3023_c0_g1_i1.p4	68	1.47	1
	IB-TC_DN3028_c0_g1_i1.p5	53	5.66	3
	IB-TC_DN3014_c0_g1_i1.p2	73	8.22	6
	IB-TC_DN3082_c0_g1_i1.p1	361	1.94	7	PF00108.22;PF02803.17	K08764		KOG1406	Q07598
	IB-TC_DN3089_c0_g1_i1.p1	295	1.69	5	PF05572.12;PF13582.5;PF13583.5;PF13688.5	K07762			C5P3X6	M5BLA5|Extracellular metalloprotease 1 (BN14_02211) (sp: Rhizoctonia solani AG-1 IB) [Secreted (highly likely)]
	IB-TC_DN3018_c0_g1_i1.p1	209	3.35	7						M5CGR4|Uncharacterized protein (BN14_10712) (sp: Rhizoctonia solani AG-1 IB) [Secreted (highly likely)]
	IB-TC_DN3054_c0_g1_i1.p5	83	2.41	2
	IB-TC_DN3054_c0_g1_i1.p7	67	2.99	2
	IB-TC_DN3054_c0_g1_i1.p13	52	0	0
	IB-TC_DN3078_c0_g1_i1.p2	156	5.13	8
	IB-TC_DN3029_c0_g1_i1.p2	201	4.48	9
	IB-TC_DN3058_c0_g1_i1.p1	52	7.69	4
	IB-TC_DN3097_c0_g1_i1.p2	127	2.36	3
	IB-TC_DN3187_c0_g2_i1.p2	136	2.21	3
	IB-TC_DN3101_c0_g1_i1.p1	49	2.04	1
	IB-TC_DN3124_c0_g3_i1.p2	74	0	0
	IB-TC_DN3128_c0_g2_i1.p4	73	2.74	2
	IB-TC_DN3128_c0_g2_i1.p7	58	1.72	1
	IB-TC_DN3128_c0_g2_i2.p4	73	2.74	2
	IB-TC_DN3128_c0_g2_i2.p6	58	1.72	1
	IB-TC_DN3155_c0_g1_i1.p2	128	5.47	7
	IB-TC_DN3155_c0_g1_i1.p3	49	2.04	1
	IB-TC_DN3126_c0_g1_i1.p2	311	0.96	3	PF07250.10	K20929	AA5_1		Q01772	L8X4A0|Copper radical oxidase (AG1IA_02150) (sp: Rhizoctonia solani AG-1 IA) [Secreted (highly likely)]
	IB-TC_DN3126_c0_g1_i1.p10	50	10	5
	IB-TC_DN3126_c0_g1_i2.p9	50	10	5
	IB-TC_DN3163_c0_g1_i1.p2	129	3.1	4
	IB-TC_DN3150_c0_g1_i1.p1	57	3.51	2	PF05739.18
	IB-TC_DN3134_c0_g1_i1.p1	334	1.8	6	PF03168.12
	IB-TC_DN3134_c0_g1_i1.p5	59	5.08	3
	IB-TC_DN3105_c0_g2_i1.p2	62	1.61	1
	IB-TC_DN3146_c0_g1_i1.p2	51	7.84	4
	IB-TC_DN3119_c0_g1_i1.p1	350	1.43	5
	IB-TC_DN3119_c0_g1_i1.p2	88	1.14	1
	IB-TC_DN3119_c0_g1_i2.p1	426	1.17	5	PF11710.7
	IB-TC_DN3158_c0_g1_i1.p2	76	2.63	2
	IB-TC_DN3122_c0_g1_i1.p6	64	1.56	1
	IB-TC_DN3180_c0_g1_i3.p1	176	2.84	5				KOG4686
	IB-TC_DN3180_c0_g1_i3.p2	95	2.11	2
	IB-TC_DN3147_c0_g1_i1.p2	64	1.56	1
	IB-TC_DN3147_c0_g2_i1.p2	66	0	0
	IB-TC_DN3175_c0_g1_i1.p3	63	1.59	1
	IB-TC_DN3110_c0_g1_i1.p2	86	1.16	1
	IB-TC_DN3116_c0_g1_i1.p4	59	0	0
	IB-TC_DN3154_c0_g1_i1.p1	213	0.94	2
	IB-TC_DN3111_c0_g1_i1.p4	54	3.7	2
	IB-TC_DN3292_c0_g1_i2.p1	90	2.22	2
	IB-TC_DN3208_c0_g1_i1.p1	130	3.08	4	PF06422.11			KOG0065	Q02785
	IB-TC_DN3229_c0_g1_i1.p4	52	1.92	1
	IB-TC_DN3227_c0_g1_i1.p2	111	4.5	5
	IB-TC_DN3291_c0_g1_i1.p2	70	4.29	3
	IB-TC_DN3235_c1_g1_i1.p1	387	0.78	3	PF00067.21	K07422		KOG0156	Q4WAZ6	C8VN98|Cytochrome P450, putative (Eurofung) (ANIA_01601) (sp: Emericella nidulans) [Secreted (highly likely)]
	IB-TC_DN3235_c1_g1_i1.p2	69	0	0
	IB-TC_DN3296_c0_g2_i1.p1	114	0.88	1	PF04193.13			KOG2913	Q12010
	IB-TC_DN3296_c0_g2_i1.p2	75	0	0
	IB-TC_DN3241_c0_g1_i1.p1	79	2.53	2
	IB-TC_DN3254_c0_g1_i1.p2	88	5.68	5
	IB-TC_DN3281_c0_g2_i1.p2	127	5.51	7
	IB-TC_DN3334_c0_g2_i1.p3	54	1.85	1
	IB-TC_DN3301_c0_g1_i1.p2	68	1.47	1
	IB-TC_DN3373_c0_g1_i1.p2	51	3.92	2
	IB-TC_DN3373_c0_g1_i1.p3	49	0	0
	IB-TC_DN3330_c0_g2_i1.p1	97	0	0
	IB-TC_DN3303_c0_g1_i1.p3	65	6.15	4
	IB-TC_DN3366_c0_g1_i1.p1	91	3.3	3
	IB-TC_DN3384_c0_g1_i1.p1	156	0	0	PF07690.15
	IB-TC_DN3386_c0_g1_i1.p3	70	5.71	4
	IB-TC_DN3322_c0_g1_i1.p2	53	1.89	1
	IB-TC_DN3322_c0_g1_i2.p1	78	2.56	2
	IB-TC_DN3322_c0_g1_i2.p5	53	1.89	1
	IB-TC_DN3327_c0_g1_i1.p2	50	0	0
	IB-TC_DN3327_c0_g3_i2.p2	107	2.8	3
	IB-TC_DN3327_c0_g3_i1.p1	127	3.15	4
	IB-TC_DN3398_c0_g1_i1.p1	182	0.55	1	PF01965.23			KOG2764	Q8G9F9	M5C8E5|Uncharacterized protein (BN14_09462) (sp: Rhizoctonia solani AG-1 IB) [Secreted (highly likely)]
	IB-TC_DN3318_c0_g1_i1.p4	69	1.45	1
	IB-TC_DN3318_c0_g1_i2.p4	69	1.45	1
	IB-TC_DN3343_c0_g1_i1.p4	60	6.67	4
	IB-TC_DN3328_c0_g1_i1.p2	100	5	5
	IB-TC_DN3337_c0_g1_i1.p5	85	3.53	3
	IB-TC_DN3400_c0_g1_i1.p2	49	2.04	1
	IB-TC_DN3428_c0_g1_i2.p2	74	2.7	2
	IB-TC_DN3484_c0_g1_i1.p3	57	1.75	1
	IB-TC_DN3476_c0_g1_i1.p1	212	1.42	3	PF00294.23					G4UD47|Ribokinase-like protein (NEUTE2DRAFT_82491) (sp: Neurospora tetrasperma) [Secreted (highly likely)]
	IB-TC_DN3425_c0_g2_i1.p2	62	0	0
	IB-TC_DN3417_c0_g1_i1.p2	65	6.15	4
	IB-TC_DN3462_c0_g1_i1.p1	401	0.75	3	PF01650.17	K05290		KOG1349	P49018	F8PKY4|Putative uncharacterized protein (SERLA73DRAFT_175181) (sp: Serpula lacrymans var. lacrymans) [Secreted (highly likely)]
	IB-TC_DN3469_c0_g1_i1.p2	57	7.02	4
	IB-TC_DN3407_c0_g1_i1.p2	130	1.54	2
	IB-TC_DN3456_c0_g1_i1.p1	511	1.57	8	PF11735.7		GT69		Q6U1Z4	L8G6S1|Uncharacterized protein (GMDG_03488) (sp: Geomyces destructans) [Secreted (highly likely)]
	IB-TC_DN3405_c0_g1_i1.p3	98	2.04	2
	IB-TC_DN3420_c0_g1_i1.p1	563	1.78	10	PF00083.23;PF07690.15	K08139		KOG0254	A1D2R3
	IB-TC_DN3404_c0_g1_i1.p4	78	1.28	1
	IB-TC_DN3404_c0_g1_i2.p3	78	1.28	1
	IB-TC_DN3404_c0_g2_i1.p2	71	4.23	3
	IB-TC_DN3401_c0_g1_i1.p1	100	2	2
	IB-TC_DN3442_c0_g3_i1.p4	74	0	0
	IB-TC_DN3479_c1_g1_i1.p2	61	0	0
	IB-TC_DN3488_c0_g2_i1.p2	61	3.28	2
	IB-TC_DN3408_c0_g1_i1.p2	115	2.61	3
	IB-TC_DN3432_c0_g1_i1.p4	67	0	0
	IB-TC_DN3510_c0_g1_i1.p5	49	2.04	1
	IB-TC_DN3599_c0_g1_i1.p2	93	4.3	4
	IB-TC_DN3558_c0_g1_i1.p2	69	0	0
	IB-TC_DN3536_c0_g2_i1.p3	71	1.41	1
	IB-TC_DN3549_c0_g1_i2.p2	172	7.56	13
	IB-TC_DN3525_c0_g1_i1.p1	80	1.25	1
	IB-TC_DN3525_c0_g1_i2.p1	82	1.22	1
	IB-TC_DN3509_c0_g1_i1.p4	77	12.99	10
	IB-TC_DN3509_c0_g1_i1.p5	68	0	0
	IB-TC_DN3597_c0_g1_i1.p3	52	9.62	5
	IB-TC_DN3573_c0_g1_i1.p2	92	4.35	4
	IB-TC_DN3505_c0_g2_i1.p3	160	2.5	4
	IB-TC_DN3566_c0_g1_i1.p6	74	2.7	2
	IB-TC_DN3504_c0_g1_i1.p1	61	4.92	3
	IB-TC_DN3520_c0_g1_i1.p3	58	5.17	3
	IB-TC_DN3531_c0_g1_i1.p1	50	6	3
	IB-TC_DN3600_c0_g1_i1.p3	76	1.32	1
	IB-TC_DN3625_c0_g1_i1.p3	74	10.81	8
	IB-TC_DN3639_c0_g1_i1.p4	52	5.77	3
	IB-TC_DN3684_c0_g1_i1.p2	78	2.56	2
	IB-TC_DN3696_c0_g2_i1.p2	82	2.44	2
	IB-TC_DN3695_c0_g1_i1.p4	50	0	0
	IB-TC_DN3687_c0_g1_i1.p3	103	1.94	2
	IB-TC_DN3626_c0_g1_i1.p2	71	0	0
	IB-TC_DN3631_c0_g1_i1.p3	57	1.75	1
	IB-TC_DN3608_c0_g1_i1.p1	292	1.03	3	PF06728.12	K05293		KOG2552	P41733
	IB-TC_DN3665_c0_g1_i1.p2	83	0	0
	IB-TC_DN3682_c0_g1_i1.p4	52	3.85	2
	IB-TC_DN3714_c0_g2_i1.p3	54	3.7	2
	IB-TC_DN3757_c0_g2_i1.p2	62	1.61	1
	IB-TC_DN3731_c0_g2_i1.p2	107	2.8	3
	IB-TC_DN3743_c0_g1_i1.p3	130	4.62	6
	IB-TC_DN3767_c0_g1_i1.p3	75	0	0
	IB-TC_DN3747_c0_g1_i1.p2	57	3.51	2
	IB-TC_DN3732_c0_g1_i1.p3	70	0	0
	IB-TC_DN3700_c0_g1_i1.p2	87	2.3	2
	IB-TC_DN3778_c0_g2_i1.p2	72	8.33	6
	IB-TC_DN3794_c0_g1_i1.p2	79	5.06	4
	IB-TC_DN3761_c0_g1_i1.p2	73	6.85	5
	IB-TC_DN3739_c0_g2_i1.p1	85	4.71	4						G4MMQ4|Uncharacterized protein (MGG_13116) (sp: Magnaporthe oryzae) [Secreted (highly likely)]
	IB-TC_DN3721_c0_g1_i1.p3	50	2	1
	IB-TC_DN3770_c0_g1_i1.p2	60	6.67	4
	IB-TC_DN3740_c0_g1_i1.p3	57	0	0
	IB-TC_DN3740_c0_g1_i2.p3	57	0	0
	IB-TC_DN3792_c0_g1_i1.p1	68	2.94	2
	IB-TC_DN3798_c0_g2_i1.p2	63	4.76	3
	IB-TC_DN3765_c0_g1_i1.p3	77	5.19	4
	IB-TC_DN3892_c0_g1_i1.p2	71	2.82	2
	IB-TC_DN3872_c0_g1_i1.p1	187	0	0
	IB-TC_DN3803_c0_g1_i1.p2	54	5.56	3
	IB-TC_DN3852_c0_g1_i1.p1	171	1.75	3
	IB-TC_DN3850_c0_g1_i1.p3	81	1.23	1
	IB-TC_DN3850_c0_g1_i1.p6	63	4.76	3
	IB-TC_DN3814_c1_g2_i1.p2	102	5.88	6
	IB-TC_DN3836_c0_g1_i1.p2	59	6.78	4
	IB-TC_DN3824_c0_g1_i1.p2	70	5.71	4
	IB-TC_DN3851_c0_g1_i1.p1	177	2.26	4	PF00188.25	K13449		KOG3017	P35794	M5CCM1|Fruiting body protein SC7 (SC7) (sp: Rhizoctonia solani AG-1 IB) [Secreted (highly likely)]
	IB-TC_DN3805_c0_g1_i1.p2	82	7.32	6
	IB-TC_DN3837_c0_g2_i1.p3	65	1.54	1
	IB-TC_DN3846_c0_g1_i1.p1	242	1.24	3	PF04511.14	K13989		KOG0858	Q8BNI4
	IB-TC_DN3818_c0_g1_i1.p1	78	0	0
	IB-TC_DN3899_c0_g1_i1.p1	73	1.37	1					P31320
	IB-TC_DN3899_c0_g1_i2.p5	100	0	0
	IB-TC_DN3806_c0_g1_i1.p2	67	1.49	1
	IB-TC_DN3806_c0_g2_i1.p2	58	5.17	3
	IB-TC_DN3895_c0_g2_i1.p3	70	10	7
	IB-TC_DN3885_c0_g1_i1.p2	81	3.7	3
	IB-TC_DN3829_c0_g1_i1.p1	70	1.43	1
	IB-TC_DN3877_c0_g2_i1.p2	59	1.69	1
	IB-TC_DN3890_c0_g1_i1.p1	247	1.62	4	PF01148.19	K00981		KOG1440	Q9P381
	IB-TC_DN3887_c0_g1_i1.p2	51	3.92	2
	IB-TC_DN3969_c0_g1_i1.p4	95	4.21	4
	IB-TC_DN3984_c0_g1_i1.p3	57	10.53	6
	IB-TC_DN3984_c0_g1_i2.p10	57	10.53	6
	IB-TC_DN3958_c0_g2_i1.p1	139	1.44	2
	IB-TC_DN3952_c0_g1_i1.p2	92	4.35	4
	IB-TC_DN3949_c0_g1_i1.p2	64	3.13	2
	IB-TC_DN3945_c0_g1_i1.p2	58	5.17	3
	IB-TC_DN3962_c0_g1_i1.p4	72	2.78	2
	IB-TC_DN3919_c0_g1_i1.p4	68	1.47	1
	IB-TC_DN3979_c0_g1_i1.p3	92	5.43	5
	IB-TC_DN3942_c0_g2_i1.p2	105	1.9	2
	IB-TC_DN3925_c0_g2_i2.p2	53	1.89	1
	IB-TC_DN3986_c0_g1_i1.p3	70	1.43	1
	IB-TC_DN3905_c0_g1_i1.p2	95	0	0
	IB-TC_DN3960_c0_g1_i1.p3	61	4.92	3
	IB-TC_DN3994_c0_g2_i1.p3	96	2.08	2
	IB-TC_DN3918_c0_g1_i1.p2	124	1.61	2
	IB-TC_DN4046_c0_g1_i1.p2	53	3.77	2
	IB-TC_DN4078_c0_g1_i1.p8	55	9.09	5
	IB-TC_DN4034_c0_g1_i1.p2	96	2.08	2
	IB-TC_DN4060_c0_g1_i1.p1	121	2.48	3
	IB-TC_DN4017_c0_g1_i1.p4	56	0	0
	IB-TC_DN4017_c0_g2_i1.p3	61	1.64	1	PF01545.20	K14688		KOG1483	P32798
	IB-TC_DN4017_c0_g2_i1.p4	55	5.45	3
	IB-TC_DN4017_c0_g2_i2.p1	180	3.33	6	PF01545.20	K14688		KOG1483	P20107
	IB-TC_DN4017_c0_g2_i2.p2	93	6.45	6
	IB-TC_DN4014_c0_g1_i1.p1	191	2.09	4
	IB-TC_DN4011_c0_g1_i1.p2	70	2.86	2
	IB-TC_DN4071_c0_g1_i1.p3	59	5.08	3
	IB-TC_DN4099_c0_g1_i2.p2	59	3.39	2
	IB-TC_DN4062_c0_g2_i1.p1	76	2.63	2
	IB-TC_DN4010_c0_g2_i1.p1	141	0	0					O43053
	IB-TC_DN4090_c0_g1_i1.p1	353	2.27	8	PF00722.20		GH16		Q9USW3	L8WFD9|Glycoside hydrolase family 16 protein (AG1IA_09291) (sp: Rhizoctonia solani AG-1 IA) [Secreted (highly likely)]
	IB-TC_DN4004_c0_g2_i1.p2	61	3.28	2
	IB-TC_DN4041_c0_g3_i1.p1	85	2.35	2
	IB-TC_DN4065_c0_g1_i1.p1	134	0	0	PF03911.15			KOG3457	Q9HFC7
	IB-TC_DN4148_c0_g1_i1.p1	86	2.33	2
	IB-TC_DN4136_c0_g1_i1.p3	77	1.3	1
	IB-TC_DN4157_c0_g1_i1.p2	115	0.87	1
	IB-TC_DN4157_c0_g1_i1.p3	86	4.65	4
	IB-TC_DN4142_c0_g2_i1.p2	75	1.33	1
	IB-TC_DN4188_c0_g1_i2.p4	75	6.67	5
	IB-TC_DN4107_c0_g1_i1.p2	65	3.08	2
	IB-TC_DN4118_c0_g1_i1.p1	186	2.69	5						L8WIF5|Uncharacterized protein (AG1IA_07977) (sp: Rhizoctonia solani AG-1 IA) [Secreted (highly likely)]
	IB-TC_DN4118_c0_g1_i1.p2	84	2.38	2
	IB-TC_DN4186_c0_g1_i2.p3	73	4.11	3
	IB-TC_DN4149_c0_g1_i1.p1	97	2.06	2	PF04418.11	K17784		KOG4604	Q7RYI0
	IB-TC_DN4149_c0_g1_i1.p2	66	3.03	2
	IB-TC_DN4110_c0_g1_i1.p3	61	4.92	3
	IB-TC_DN4129_c0_g3_i1.p2	112	5.36	6
	IB-TC_DN4127_c0_g1_i1.p3	63	0	0
	IB-TC_DN4189_c0_g2_i1.p2	64	6.25	4
	IB-TC_DN4189_c0_g3_i1.p1	211	1.9	4	PF00067.21	K05280		KOG0156	O13345	G5EJM7|Cytochrome P450 (PcCYP_11a) (sp: Phanerochaete chrysosporium) [Secreted (highly likely)]
	IB-TC_DN4181_c0_g2_i1.p1	74	2.7	2	PF01769.15
	IB-TC_DN4144_c0_g2_i1.p3	55	5.45	3
	IB-TC_DN4147_c0_g1_i1.p2	61	4.92	3
	IB-TC_DN4120_c0_g1_i1.p2	78	3.85	3
	IB-TC_DN4120_c0_g1_i1.p3	62	1.61	1
	IB-TC_DN4160_c0_g1_i1.p1	1186	1.26	15	PF00368.17;PF02460.17;PF12349.7	K00021		KOG2480	S0DQM8
	IB-TC_DN4160_c0_g1_i1.p4	98	0	0
	IB-TC_DN4160_c0_g1_i2.p4	98	0	0
	IB-TC_DN4206_c0_g2_i1.p3	63	1.59	1
	IB-TC_DN4206_c0_g2_i2.p6	69	2.9	2
	IB-TC_DN4216_c0_g1_i1.p1	96	3.13	3
	IB-TC_DN4230_c0_g2_i1.p3	57	5.26	3
	IB-TC_DN4220_c0_g1_i1.p1	270	1.11	3	PF08241.11;PF08242.11;PF13489.5;PF13649.5;PF13847.5			KOG4300	Q9DD20	E2LXP4|Uncharacterized protein (MPER_12059) (sp: Moniliophthora perniciosa) [Secreted (highly likely)]
	IB-TC_DN4254_c0_g2_i1.p1	376	2.39	9	PF00083.23;PF06609.12;PF07690.15			KOG0255	Q7Z9I0
	IB-TC_DN4248_c0_g1_i1.p2	49	4.08	2
	IB-TC_DN4299_c0_g1_i1.p1	80	2.5	2
	IB-TC_DN4299_c0_g1_i2.p2	80	2.5	2
	IB-TC_DN4272_c1_g1_i1.p1	147	0	0
	IB-TC_DN4272_c1_g1_i1.p2	63	1.59	1
	IB-TC_DN4270_c0_g1_i1.p5	50	8	4
	IB-TC_DN4289_c0_g2_i1.p2	127	6.3	8
	IB-TC_DN4277_c0_g1_i1.p2	73	1.37	1
	IB-TC_DN4277_c0_g1_i2.p2	73	1.37	1
	IB-TC_DN4237_c0_g1_i1.p2	127	0	0	PF06682.11
	IB-TC_DN4237_c0_g1_i2.p2	127	0	0	PF06682.11
	IB-TC_DN4293_c0_g1_i1.p1	55	1.82	1
	IB-TC_DN4295_c0_g1_i1.p3	79	6.33	5
	IB-TC_DN4261_c0_g1_i1.p5	77	0	0
	IB-TC_DN4267_c0_g1_i1.p2	103	1.94	2
	IB-TC_DN4238_c0_g2_i1.p2	58	3.45	2
	IB-TC_DN4236_c0_g1_i1.p2	54	5.56	3
	IB-TC_DN4386_c0_g1_i1.p2	53	11.32	6
	IB-TC_DN4392_c0_g1_i1.p2	55	3.64	2
	IB-TC_DN4307_c0_g1_i1.p2	57	5.26	3
	IB-TC_DN4399_c0_g1_i1.p4	53	1.89	1
	IB-TC_DN4381_c0_g1_i1.p4	74	2.7	2
	IB-TC_DN4381_c0_g1_i1.p6	66	4.55	3
	IB-TC_DN4381_c0_g1_i1.p11	49	8.16	4
	IB-TC_DN4381_c0_g1_i2.p5	74	2.7	2
	IB-TC_DN4381_c0_g1_i2.p7	66	4.55	3
	IB-TC_DN4381_c0_g1_i2.p12	49	8.16	4
	IB-TC_DN4351_c0_g1_i3.p1	163	2.45	4	PF00545.19				P07736	L8WHR3|Ribonuclease domain-containing protein (AG1IA_08488) (sp: Rhizoctonia solani AG-1 IA) [Secreted (highly likely)]
	IB-TC_DN4343_c0_g2_i1.p2	75	1.33	1
	IB-TC_DN4337_c0_g2_i1.p3	71	1.41	1
	IB-TC_DN4352_c0_g1_i2.p1	90	2.22	2
	IB-TC_DN4380_c0_g1_i1.p1	174	0	0	PF04281.12				O13813
	IB-TC_DN4331_c0_g2_i1.p3	49	0	0
	IB-TC_DN4364_c0_g1_i1.p2	113	1.77	2					Q7RVX9	H1W3E7|Uncharacterized protein (CH063_15565) (sp: Colletotrichum higginsianum) [Secreted (highly likely)]
	IB-TC_DN4361_c0_g2_i1.p3	69	2.9	2
	IB-TC_DN4328_c0_g1_i1.p2	105	0.95	1
	IB-TC_DN4493_c0_g1_i2.p2	73	5.48	4
	IB-TC_DN4400_c0_g2_i1.p3	53	5.66	3
	IB-TC_DN4420_c0_g2_i1.p1	51	5.88	3
	IB-TC_DN4420_c0_g2_i1.p2	49	0	0
	IB-TC_DN4466_c0_g2_i1.p1	65	0	0	PF04479.12
	IB-TC_DN4429_c0_g2_i1.p1	170	1.18	2
	IB-TC_DN4474_c0_g2_i1.p3	61	1.64	1
	IB-TC_DN4428_c0_g2_i1.p2	78	3.85	3	PF02128.14				A4QWP8	L8WWN0|Metalloprotease (AG1IA_03516) (sp: Rhizoctonia solani AG-1 IA) [Secreted (highly likely)]
	IB-TC_DN4445_c0_g2_i1.p3	73	2.74	2
	IB-TC_DN4445_c0_g2_i2.p3	73	2.74	2
	IB-TC_DN4456_c0_g1_i1.p1	60	3.33	2
	IB-TC_DN4419_c0_g3_i1.p2	70	8.57	6
	IB-TC_DN4442_c0_g2_i1.p7	49	8.16	4
	IB-TC_DN4406_c0_g2_i1.p5	58	1.72	1
	IB-TC_DN4434_c0_g1_i1.p1	99	6.06	6	PF13639.5;PF13920.5;PF14447.5;PF14634.5					E3KC85|Putative uncharacterized protein (PGTG_08270) (sp: Puccinia graminis f. sp. tritici) [Secreted (highly likely)]
	IB-TC_DN4434_c0_g1_i1.p2	73	5.48	4
	IB-TC_DN4421_c0_g1_i1.p1	166	0.6	1
	IB-TC_DN4421_c0_g1_i1.p3	56	1.79	1
	IB-TC_DN4402_c0_g1_i1.p1	120	0.83	1
	IB-TC_DN4465_c0_g1_i1.p1	242	1.24	3						L8WLZ2|Uncharacterized protein (AG1IA_08146) (sp: Rhizoctonia solani AG-1 IA) [Secreted (highly likely)]
	IB-TC_DN4451_c0_g1_i2.p1	94	7.45	7
	IB-TC_DN4451_c0_g1_i2.p4	51	7.84	4
	IB-TC_DN4538_c0_g2_i1.p2	97	1.03	1
	IB-TC_DN4538_c0_g2_i1.p6	54	1.85	1
	IB-TC_DN4519_c0_g2_i1.p1	119	1.68	2
	IB-TC_DN4519_c0_g2_i2.p2	119	1.68	2
	IB-TC_DN4579_c0_g1_i1.p1	341	0.59	2	PF00005.26;PF02463.18			KOG0054	P53049
	IB-TC_DN4579_c0_g1_i1.p2	181	3.87	7
	IB-TC_DN4560_c0_g1_i1.p2	84	1.19	1
	IB-TC_DN4574_c0_g1_i1.p1	98	1.02	1
	IB-TC_DN4598_c0_g2_i1.p2	53	1.89	1
	IB-TC_DN4588_c0_g1_i1.p3	53	1.89	1
	IB-TC_DN4511_c0_g1_i1.p2	101	2.97	3						N4U8Y1|Isoflavone 2'-hydroxylase (FOC1_g10000570) (sp: Fusarium oxysporum f. sp. cubense race 1) [Secreted (highly likely)]
	IB-TC_DN4511_c0_g1_i2.p2	101	2.97	3						N4U8Y1|Isoflavone 2'-hydroxylase (FOC1_g10000570) (sp: Fusarium oxysporum f. sp. cubense race 1) [Secreted (highly likely)]
	IB-TC_DN4518_c0_g1_i1.p2	137	0.73	1
	IB-TC_DN4557_c0_g1_i1.p4	66	3.03	2
	IB-TC_DN4514_c0_g1_i2.p4	130	2.31	3
	IB-TC_DN4571_c0_g1_i1.p3	59	6.78	4
	IB-TC_DN4516_c0_g1_i1.p3	62	1.61	1
	IB-TC_DN4520_c0_g4_i1.p2	56	1.79	1
	IB-TC_DN4507_c0_g1_i1.p2	69	2.9	2
	IB-TC_DN4594_c0_g1_i1.p7	61	3.28	2
	IB-TC_DN4534_c0_g1_i1.p6	52	7.69	4
	IB-TC_DN4523_c0_g2_i1.p3	60	3.33	2
	IB-TC_DN4525_c0_g2_i1.p2	78	1.28	1
	IB-TC_DN4635_c0_g1_i1.p2	117	4.27	5
	IB-TC_DN4635_c0_g1_i2.p2	117	4.27	5
	IB-TC_DN4632_c0_g1_i1.p1	71	1.41	1
	IB-TC_DN4696_c0_g2_i1.p2	87	6.9	6
	IB-TC_DN4696_c0_g3_i1.p3	64	6.25	4
	IB-TC_DN4666_c0_g1_i1.p1	133	1.5	2	PF11951.7
	IB-TC_DN4639_c0_g1_i1.p2	108	2.78	3
	IB-TC_DN4604_c0_g1_i1.p4	60	1.67	1						F2S852|Multicopper oxidase (TESG_07090) (sp: Trichophyton tonsurans) [Secreted (highly likely)]
	IB-TC_DN4651_c0_g1_i2.p1	103	2.91	3
	IB-TC_DN4651_c0_g2_i1.p1	170	0	0	PF00069.24;PF00433.23;PF07714.16	K13303		KOG0598	Q9P7J8	R9P6Z5|Likely protein kinase (PHSY_004721) (sp: Pseudozyma hubeiensis SY62) [Secreted (highly likely)]
	IB-TC_DN4602_c0_g3_i1.p2	73	5.48	4
	IB-TC_DN4668_c0_g1_i1.p2	98	1.02	1
	IB-TC_DN4676_c0_g1_i2.p2	68	2.94	2
	IB-TC_DN4676_c0_g1_i2.p4	59	1.69	1
	IB-TC_DN4681_c0_g1_i1.p3	49	4.08	2
	IB-TC_DN4600_c0_g1_i1.p2	62	4.84	3
	IB-TC_DN4663_c0_g2_i1.p3	60	5	3
	IB-TC_DN4677_c0_g1_i1.p1	105	0.95	1
	IB-TC_DN4618_c0_g1_i1.p1	181	2.21	4
	IB-TC_DN4698_c0_g1_i1.p3	64	3.13	2
	IB-TC_DN4698_c0_g1_i1.p5	59	3.39	2
	IB-TC_DN4601_c0_g1_i1.p2	315	3.17	10
	IB-TC_DN4601_c0_g1_i1.p7	71	7.04	5
	IB-TC_DN4601_c0_g1_i1.p8	68	0	0
	IB-TC_DN4629_c0_g3_i1.p3	62	1.61	1
	IB-TC_DN4653_c0_g2_i1.p3	100	3	3
	IB-TC_DN4670_c0_g1_i1.p6	49	8.16	4
	IB-TC_DN4621_c0_g1_i1.p1	53	3.77	2
	IB-TC_DN4612_c0_g1_i1.p3	69	2.9	2
	IB-TC_DN4612_c0_g3_i1.p4	76	1.32	1
	IB-TC_DN4633_c0_g3_i1.p2	78	1.28	1	PF00067.21				A1CFL6	G5EJM7|Cytochrome P450 (PcCYP_11a) (sp: Phanerochaete chrysosporium) [Secreted (highly likely)]
	IB-TC_DN4630_c0_g1_i1.p2	69	4.35	3
	IB-TC_DN4610_c0_g1_i1.p2	54	0	0
	IB-TC_DN4628_c0_g1_i1.p2	192	2.6	5
	IB-TC_DN4607_c0_g1_i1.p2	57	7.02	4
	IB-TC_DN4753_c0_g1_i1.p2	68	2.94	2
	IB-TC_DN4798_c0_g1_i1.p3	51	0	0
	IB-TC_DN4767_c0_g1_i1.p5	64	0	0
	IB-TC_DN4710_c0_g2_i1.p1	171	1.17	2
	IB-TC_DN4788_c0_g1_i1.p1	73	5.48	4
	IB-TC_DN4708_c0_g2_i1.p4	50	8	4
	IB-TC_DN4763_c0_g1_i1.p4	91	4.4	4
	IB-TC_DN4766_c0_g1_i1.p2	122	1.64	2
	IB-TC_DN4779_c0_g1_i1.p5	58	5.17	3
	IB-TC_DN4729_c0_g1_i1.p2	95	5.26	5
	IB-TC_DN4775_c0_g1_i1.p1	463	0.22	1	PF11927.7					M2R926|Uncharacterized protein (COCSADRAFT_160842) (sp: Bipolaris sorokiniana ND90Pr) [Secreted (highly likely)]
	IB-TC_DN4727_c0_g1_i1.p3	74	2.7	2
	IB-TC_DN4737_c0_g1_i1.p1	218	0	0	PF01266.23;PF07992.13	K22745			B5FXE5	G2XAU3|Oxidoreductase (VDAG_07424) (sp: Verticillium dahliae) [Secreted (highly likely)]
	IB-TC_DN4723_c0_g1_i1.p2	109	3.67	4
	IB-TC_DN4714_c0_g1_i1.p2	68	0	0
	IB-TC_DN4772_c1_g2_i1.p2	49	4.08	2
	IB-TC_DN4783_c0_g2_i1.p3	110	0.91	1
	IB-TC_DN4747_c0_g2_i1.p5	53	7.55	4
	IB-TC_DN4721_c0_g2_i1.p3	61	0	0
	IB-TC_DN4712_c0_g1_i1.p1	86	1.16	1						L8WES3|Pyrolysin (AG1IA_09510) (sp: Rhizoctonia solani AG-1 IA) [Secreted (highly likely)]
	IB-TC_DN4789_c0_g1_i1.p1	366	1.37	5	PF04757.13;PF13639.5;PF13920.5;PF13923.5;PF15227.5	K13345		KOG0826	C8VCP8
	IB-TC_DN4713_c0_g4_i1.p4	61	4.92	3
	IB-TC_DN4713_c0_g1_i1.p2	100	1	1
	IB-TC_DN4805_c0_g1_i1.p2	78	2.56	2						B8N7M4|Serine peptidase, putative (AFLA_104670) (sp: Aspergillus flavus) [Secreted (highly likely)]
	IB-TC_DN4805_c0_g3_i1.p2	99	1.01	1
	IB-TC_DN4813_c0_g1_i1.p1	101	0.99	1
	IB-TC_DN4813_c0_g1_i2.p2	100	1	1
	IB-TC_DN4813_c0_g1_i2.p4	53	0	0						M5CBR6|Uncharacterized protein (BN14_10872) (sp: Rhizoctonia solani AG-1 IB) [Secreted (highly likely)]
	IB-TC_DN4819_c0_g1_i1.p2	52	1.92	1
	IB-TC_DN4831_c0_g1_i1.p2	99	2.02	2
	IB-TC_DN4802_c0_g1_i1.p2	79	10.13	8
	IB-TC_DN4892_c0_g1_i1.p3	60	5	3
	IB-TC_DN4801_c0_g1_i1.p3	72	4.17	3
	IB-TC_DN4807_c0_g1_i1.p2	111	3.6	4
	IB-TC_DN4877_c0_g1_i1.p1	77	0	0
	IB-TC_DN4877_c0_g1_i2.p1	77	0	0
	IB-TC_DN4872_c0_g2_i1.p2	75	4	3
	IB-TC_DN4868_c0_g1_i1.p2	114	3.51	4
	IB-TC_DN4816_c0_g1_i1.p1	273	0.73	2	PF04193.13			KOG2913	Q10227
	IB-TC_DN4816_c0_g1_i2.p2	136	1.47	2	PF04193.13			KOG2913	Q10227
	IB-TC_DN4832_c0_g2_i1.p2	87	1.15	1
	IB-TC_DN4862_c0_g1_i1.p1	437	0.69	3	PF11927.7					C4Y5X4|Putative uncharacterized protein (CLUG_03558) (sp: Clavispora lusitaniae) [Secreted (highly likely)]
	IB-TC_DN4859_c0_g1_i1.p2	49	0	0
	IB-TC_DN4869_c0_g1_i1.p1	83	2.41	2	PF11951.7
	IB-TC_DN4889_c0_g1_i1.p5	81	9.88	8
	IB-TC_DN4824_c0_g1_i1.p3	84	2.38	2
	IB-TC_DN4880_c0_g1_i1.p4	50	4	2
	IB-TC_DN4814_c0_g1_i1.p2	72	5.56	4
	IB-TC_DN4814_c0_g1_i1.p3	62	8.06	5
	IB-TC_DN4899_c0_g1_i1.p2	55	3.64	2
	IB-TC_DN4839_c0_g1_i1.p1	348	1.15	4	PF07690.15			KOG2533	A0A089FNE5	N1PZW0|Uncharacterized protein (DOTSEDRAFT_69637) (sp: Dothistroma septosporum NZE10) [Secreted (highly likely)]
	IB-TC_DN4822_c0_g1_i1.p4	51	7.84	4
	IB-TC_DN4849_c0_g2_i1.p3	56	1.79	1
	IB-TC_DN4912_c0_g1_i1.p4	50	2	1
	IB-TC_DN4953_c0_g3_i1.p2	62	1.61	1
	IB-TC_DN4983_c0_g2_i1.p3	52	3.85	2
	IB-TC_DN4987_c0_g1_i1.p1	393	0.51	2	PF00534.19;PF13692.5;PF15924.4	K03844	GT4	KOG1387	O74878	I4Y9H8|UDP-Glycosyltransferase/glycogen phosphorylase (WALSEDRAFT_20230) (sp: Wallemia sebi) [Secreted (highly likely)]
	IB-TC_DN4987_c0_g2_i1.p2	62	6.45	4
	IB-TC_DN4921_c0_g1_i1.p2	55	0	0
	IB-TC_DN4921_c0_g3_i1.p2	58	0	0
	IB-TC_DN4913_c0_g1_i1.p1	71	2.82	2
	IB-TC_DN4994_c0_g1_i1.p1	85	2.35	2				KOG1347	Q9FJ87
	IB-TC_DN4981_c0_g1_i1.p4	58	1.72	1
	IB-TC_DN4981_c0_g3_i1.p3	130	6.15	8
	IB-TC_DN4918_c0_g1_i2.p1	75	2.67	2
	IB-TC_DN4903_c0_g1_i2.p1	114	0	0
	IB-TC_DN4903_c0_g1_i3.p1	109	0	0
	IB-TC_DN4916_c0_g2_i1.p5	58	0	0
	IB-TC_DN4930_c0_g1_i1.p5	59	8.47	5
	IB-TC_DN4984_c0_g1_i1.p3	92	1.09	1
	IB-TC_DN4926_c0_g3_i1.p3	79	0	0
	IB-TC_DN4926_c0_g3_i1.p7	55	0	0
	IB-TC_DN4936_c0_g1_i1.p1	680	1.03	7	PF00642.23;PF15663.4;PF16131.4				O74463
	IB-TC_DN4936_c0_g1_i1.p5	53	5.66	3
	IB-TC_DN4931_c0_g4_i1.p3	107	0	0
	IB-TC_DN4931_c0_g2_i1.p2	131	4.58	6
	IB-TC_DN4956_c0_g3_i1.p2	55	1.82	1
	IB-TC_DN4915_c0_g1_i1.p2	60	0	0
	IB-TC_DN4904_c0_g1_i1.p5	74	4.05	3						L8WYV5|Fructose-bisphosphate aldolase (AG1IA_04015) (sp: Rhizoctonia solani AG-1 IA) [Secreted (highly likely)]
	IB-TC_DN4924_c0_g2_i1.p2	180	1.11	2
	IB-TC_DN4924_c0_g2_i2.p1	200	1	2					P36085
	IB-TC_DN4924_c0_g2_i2.p2	177	2.26	4
	IB-TC_DN4998_c0_g2_i1.p1	124	0	0
	IB-TC_DN4917_c0_g1_i1.p4	96	0	0
	IB-TC_DN4917_c0_g1_i1.p7	62	1.61	1
	IB-TC_DN4908_c0_g2_i1.p3	66	0	0
	IB-TC_DN4952_c0_g1_i1.p2	62	4.84	3
	IB-TC_DN4952_c0_g2_i1.p3	62	1.61	1
	IB-TC_DN4909_c0_g2_i1.p1	403	1.24	5	PF01593.23	K00574
	IB-TC_DN5051_c0_g1_i1.p1	191	1.05	2
	IB-TC_DN5075_c0_g1_i1.p2	49	2.04	1
	IB-TC_DN5086_c0_g1_i1.p1	218	0.92	2	PF01569.20	K18693		KOG3030	Q8NEB5
	IB-TC_DN5086_c0_g1_i1.p4	74	0	0
	IB-TC_DN5086_c0_g1_i2.p1	276	0.72	2	PF01569.20	K18693		KOG3030	Q8NEB5
	IB-TC_DN5082_c0_g1_i1.p3	100	4	4
	IB-TC_DN5017_c0_g2_i3.p3	75	1.33	1
	IB-TC_DN5017_c0_g2_i2.p2	152	3.29	5
	IB-TC_DN5017_c0_g2_i4.p5	70	2.86	2
	IB-TC_DN5017_c0_g3_i1.p3	59	5.08	3
	IB-TC_DN5015_c0_g1_i2.p1	157	1.27	2
	IB-TC_DN5015_c0_g1_i2.p3	103	0.97	1
	IB-TC_DN5090_c0_g1_i1.p1	79	1.27	1	PF06423.11			KOG0411	Q873N0
	IB-TC_DN5090_c0_g1_i1.p2	52	0	0
	IB-TC_DN5006_c0_g1_i1.p3	61	1.64	1
	IB-TC_DN5084_c0_g2_i1.p2	129	3.1	4
	IB-TC_DN5084_c0_g2_i1.p3	106	2.83	3
	IB-TC_DN5003_c0_g1_i1.p1	293	0.68	2	PF04191.12;PF06966.11			KOG4650
	IB-TC_DN5003_c0_g1_i1.p2	67	1.49	1
	IB-TC_DN5003_c0_g1_i1.p3	66	0	0
	IB-TC_DN5003_c0_g1_i2.p1	330	0.61	2	PF04191.12;PF06966.11			KOG4650
	IB-TC_DN5003_c0_g1_i2.p2	67	1.49	1
	IB-TC_DN5003_c0_g1_i2.p3	66	0	0
	IB-TC_DN5040_c0_g1_i1.p3	58	6.9	4
	IB-TC_DN5000_c0_g1_i1.p1	92	0	0
	IB-TC_DN5007_c0_g1_i1.p11	59	3.39	2
	IB-TC_DN5007_c0_g1_i1.p12	56	1.79	1
	IB-TC_DN5078_c0_g1_i1.p3	54	1.85	1
	IB-TC_DN5069_c0_g1_i1.p2	117	0.85	1
	IB-TC_DN5081_c0_g1_i1.p4	61	0	0
	IB-TC_DN5057_c0_g1_i1.p1	153	0.65	1
	IB-TC_DN5057_c0_g1_i1.p2	52	5.77	3
	IB-TC_DN5035_c0_g1_i1.p2	178	2.81	5
	IB-TC_DN5035_c0_g1_i1.p6	71	5.63	4
	IB-TC_DN5046_c0_g3_i1.p4	70	5.71	4
	IB-TC_DN5046_c0_g3_i1.p6	66	3.03	2
	IB-TC_DN5079_c0_g1_i1.p4	58	1.72	1
	IB-TC_DN5061_c0_g2_i1.p1	191	2.09	4
	IB-TC_DN5096_c0_g1_i1.p1	406	0.74	3	PF10332.8				P87236
	IB-TC_DN5096_c0_g1_i1.p2	86	2.33	2
	IB-TC_DN5037_c0_g2_i1.p2	97	4.12	4
	IB-TC_DN5054_c0_g1_i1.p5	55	3.64	2
	IB-TC_DN5094_c1_g1_i1.p3	55	0	0
	IB-TC_DN5063_c0_g2_i1.p3	102	2.94	3
	IB-TC_DN5019_c0_g1_i1.p1	295	0.34	1	PF00240.22;PF10302.8;PF13373.5				Q9HE10
	IB-TC_DN5019_c0_g1_i1.p3	83	0	0
	IB-TC_DN5019_c0_g1_i1.p5	67	1.49	1
	IB-TC_DN5080_c0_g2_i1.p1	163	1.23	2
	IB-TC_DN5080_c0_g3_i1.p2	61	3.28	2
	IB-TC_DN5011_c0_g1_i2.p1	166	3.01	5
	IB-TC_DN5128_c0_g1_i1.p1	62	6.45	4
	IB-TC_DN5110_c0_g1_i1.p3	66	4.55	3
	IB-TC_DN5110_c0_g2_i1.p3	52	0	0
	IB-TC_DN5149_c0_g1_i2.p1	265	0.38	1	PF03188.15
	IB-TC_DN5149_c0_g1_i3.p1	182	1.65	3	PF03188.15
	IB-TC_DN5184_c0_g2_i1.p1	109	3.67	4
	IB-TC_DN5184_c0_g2_i1.p3	67	7.46	5
	IB-TC_DN5164_c0_g1_i1.p2	82	4.88	4
	IB-TC_DN5150_c0_g1_i1.p1	154	4.55	7						M5BY65|Uncharacterized protein (BN14_05585) (sp: Rhizoctonia solani AG-1 IB) [Secreted (highly likely)]
	IB-TC_DN5199_c0_g3_i1.p2	89	5.62	5
	IB-TC_DN5199_c0_g3_i1.p3	86	2.33	2
	IB-TC_DN5191_c0_g1_i1.p4	71	4.23	3
	IB-TC_DN5188_c0_g1_i1.p2	128	0	0	PF00083.23				P07921
	IB-TC_DN5192_c0_g3_i1.p2	59	0	0
	IB-TC_DN5112_c0_g1_i1.p1	367	1.63	6	PF00324.20;PF13520.5	K19564		KOG1289	O60113
	IB-TC_DN5112_c0_g1_i1.p6	73	2.74	2
	IB-TC_DN5112_c0_g2_i1.p4	52	3.85	2
	IB-TC_DN5171_c0_g3_i1.p4	59	3.39	2
	IB-TC_DN5117_c0_g1_i1.p4	82	7.32	6
	IB-TC_DN5137_c0_g1_i1.p2	68	1.47	1
	IB-TC_DN5127_c0_g1_i1.p1	392	0.51	2	PF04389.16	K00683		KOG3946	Q8BH73	L8X461|Glutaminyl-peptide cyclotransferase-like protein (AG1IA_02087) (sp: Rhizoctonia solani AG-1 IA) [Secreted (highly likely)]
	IB-TC_DN5127_c0_g1_i1.p3	138	3.62	5
	IB-TC_DN5123_c0_g5_i1.p1	57	0	0
	IB-TC_DN5123_c0_g2_i1.p3	80	2.5	2
	IB-TC_DN5109_c0_g2_i1.p2	60	1.67	1
	IB-TC_DN5166_c0_g1_i1.p2	93	2.15	2
	IB-TC_DN5166_c0_g1_i1.p3	76	0	0	PF15932.4
	IB-TC_DN5166_c0_g1_i1.p4	64	1.56	1
	IB-TC_DN5166_c0_g1_i2.p2	93	2.15	2
	IB-TC_DN5166_c0_g1_i2.p3	71	0	0	PF15932.4
	IB-TC_DN5168_c0_g1_i1.p1	442	1.13	5	PF09335.10			KOG3140	Q9VX39
	IB-TC_DN5168_c0_g1_i1.p2	252	3.57	9
	IB-TC_DN5168_c0_g1_i1.p3	139	4.32	6
	IB-TC_DN5102_c0_g1_i3.p1	257	1.17	3	PF10277.8				Q9Y7U1
	IB-TC_DN5102_c0_g1_i3.p4	81	1.23	1	PF10277.8				P35735
	IB-TC_DN5173_c0_g1_i1.p2	91	2.2	2
	IB-TC_DN5156_c0_g1_i1.p2	99	3.03	3
	IB-TC_DN5129_c0_g2_i1.p2	80	0	0
	IB-TC_DN5122_c0_g1_i2.p5	52	5.77	3
	IB-TC_DN5124_c0_g1_i1.p1	295	0.68	2	PF08507.9
	IB-TC_DN5195_c0_g1_i1.p3	81	3.7	3
	IB-TC_DN5105_c0_g1_i1.p1	126	1.59	2	PF00106.24;PF08659.9				Q7Z9I2	B8PEZ3|Predicted protein (POSPLDRAFT_98036) (sp: Postia placenta) [Secreted (highly likely)]
	IB-TC_DN5105_c0_g1_i1.p3	81	2.47	2
	IB-TC_DN5148_c0_g1_i1.p1	104	0.96	1	PF06645.12			KOG4112	Q61CQ8
	IB-TC_DN5159_c0_g1_i1.p1	352	0.57	2	PF12400.7				Q12042
	IB-TC_DN5174_c0_g1_i1.p2	118	4.24	5
	IB-TC_DN5290_c0_g1_i1.p2	122	4.1	5
	IB-TC_DN5290_c0_g1_i2.p1	82	0	0
	IB-TC_DN5290_c0_g1_i3.p1	82	0	0
	IB-TC_DN5260_c0_g2_i1.p1	229	2.62	6	PF11951.7
	IB-TC_DN5260_c0_g2_i2.p1	322	2.17	7	PF11951.7
	IB-TC_DN5215_c0_g3_i1.p2	85	1.18	1
	IB-TC_DN5218_c0_g2_i1.p3	84	1.19	1
	IB-TC_DN5258_c0_g1_i1.p1	131	4.58	6
	IB-TC_DN5256_c0_g1_i1.p2	58	3.45	2
	IB-TC_DN5256_c1_g5_i1.p2	92	1.09	1
	IB-TC_DN5241_c0_g1_i1.p3	84	5.95	5
	IB-TC_DN5299_c0_g1_i1.p1	279	0.36	1						D8PJU9|Expressed protein (SCHCODRAFT_12924) (sp: Schizophyllum commune) [Secreted (highly likely)]
	IB-TC_DN5299_c0_g1_i2.p1	364	0	0						D8PJU9|Expressed protein (SCHCODRAFT_12924) (sp: Schizophyllum commune) [Secreted (highly likely)]
	IB-TC_DN5202_c0_g1_i1.p3	60	8.33	5
	IB-TC_DN5222_c0_g2_i1.p2	63	0	0
	IB-TC_DN5254_c0_g1_i1.p5	61	0	0
	IB-TC_DN5209_c0_g1_i1.p1	58	1.72	1
	IB-TC_DN5225_c0_g4_i1.p2	54	7.41	4
	IB-TC_DN5225_c0_g3_i1.p1	119	0.84	1
	IB-TC_DN5217_c0_g2_i1.p1	328	0.3	1	PF00171.21	K00128		KOG2456	P30839	K1VHH5|Uncharacterized protein (A1Q2_02138) (sp: Trichosporon asahii var. asahii) [Secreted (highly likely)]
	IB-TC_DN5253_c0_g1_i1.p2	85	1.18	1
	IB-TC_DN5253_c0_g1_i1.p3	77	1.3	1
	IB-TC_DN5239_c0_g1_i1.p4	58	1.72	1
	IB-TC_DN5239_c0_g2_i1.p4	51	0	0
	IB-TC_DN5224_c0_g1_i1.p1	205	0.49	1	PF03073.14	K05770		KOG3797	O94327
	IB-TC_DN5224_c0_g2_i1.p1	205	0.49	1	PF03073.14	K05770		KOG3797	P50637
	IB-TC_DN5233_c0_g1_i1.p2	108	5.56	6
	IB-TC_DN5285_c0_g1_i1.p2	213	3.76	8
	IB-TC_DN5234_c0_g1_i1.p1	75	0	0
	IB-TC_DN5232_c0_g1_i1.p4	56	0	0
	IB-TC_DN5211_c0_g1_i1.p1	397	1.26	5	PF10496.8	K08492			Q8VDS8
	IB-TC_DN5206_c0_g1_i1.p1	572	1.92	11	PF00156.26;PF13230.5;PF13522.5;PF13537.5	K00764		KOG0572	P04046	F4RCR1|Putative uncharacterized protein (MELLADRAFT_95122) (sp: Melampsora larici-populina) [Secreted (highly likely)]
	IB-TC_DN5206_c0_g1_i1.p2	113	2.65	3
	IB-TC_DN5206_c0_g1_i1.p6	69	0	0
	IB-TC_DN5292_c0_g1_i1.p3	69	4.35	3
	IB-TC_DN5216_c0_g1_i2.p2	70	1.43	1
	IB-TC_DN5244_c0_g1_i1.p1	288	4.86	14	PF03850.13	K03143		KOG2487	O74366
	IB-TC_DN5244_c0_g1_i1.p4	57	7.02	4
	IB-TC_DN5238_c0_g2_i1.p2	56	1.79	1
	IB-TC_DN5267_c0_g1_i1.p3	96	2.08	2
	IB-TC_DN5267_c0_g2_i1.p1	116	2.59	3
	IB-TC_DN5267_c0_g2_i1.p4	66	0	0
	IB-TC_DN5227_c0_g1_i1.p11	59	3.39	2
	IB-TC_DN5281_c0_g1_i1.p3	62	3.23	2
	IB-TC_DN5287_c0_g1_i2.p1	72	2.78	2
	IB-TC_DN5287_c0_g1_i2.p2	63	0	0	PF04911.11				O13931
	IB-TC_DN5274_c0_g1_i2.p2	69	2.9	2
	IB-TC_DN5274_c0_g2_i1.p4	54	1.85	1
	IB-TC_DN5274_c0_g2_i2.p3	54	1.85	1
	IB-TC_DN5352_c0_g1_i1.p2	292	3.77	11
	IB-TC_DN5352_c0_g1_i1.p3	147	2.72	4
	IB-TC_DN5352_c0_g1_i2.p2	292	3.77	11
	IB-TC_DN5352_c0_g1_i3.p2	211	4.27	9
	IB-TC_DN5315_c0_g1_i1.p3	65	7.69	5
	IB-TC_DN5333_c0_g1_i1.p4	51	3.92	2
	IB-TC_DN5333_c0_g2_i2.p2	63	4.76	3
	IB-TC_DN5385_c0_g3_i1.p2	114	3.51	4
	IB-TC_DN5392_c0_g4_i1.p5	51	5.88	3
	IB-TC_DN5334_c0_g2_i1.p2	81	1.23	1
	IB-TC_DN5351_c0_g1_i4.p2	102	0.98	1
	IB-TC_DN5351_c0_g1_i1.p1	148	3.38	5
	IB-TC_DN5351_c0_g1_i3.p2	102	0.98	1
	IB-TC_DN5368_c0_g1_i1.p1	269	0	0	PF07950.10
	IB-TC_DN5332_c0_g1_i1.p1	138	1.45	2
	IB-TC_DN5328_c0_g3_i1.p1	190	1.58	3	PF11951.7
	IB-TC_DN5310_c0_g1_i1.p3	75	1.33	1
	IB-TC_DN5310_c0_g1_i1.p4	74	2.7	2
	IB-TC_DN5310_c0_g2_i1.p1	115	1.74	2	PF04258.12	K09595		KOG2443	Q9UTA3
	IB-TC_DN5398_c0_g2_i1.p1	71	2.82	2
	IB-TC_DN5357_c1_g2_i1.p1	524	1.72	9	PF02146.16;PF04574.12	K11411		KOG2684	Q9VK34
	IB-TC_DN5357_c1_g2_i1.p3	101	0.99	1
	IB-TC_DN5367_c0_g1_i1.p2	98	5.1	5
	IB-TC_DN5343_c0_g2_i1.p3	54	7.41	4
	IB-TC_DN5391_c0_g1_i1.p3	66	0	0
	IB-TC_DN5397_c0_g1_i1.p1	89	4.49	4
	IB-TC_DN5397_c0_g1_i1.p2	78	3.85	3
	IB-TC_DN5397_c0_g1_i2.p2	95	3.16	3
	IB-TC_DN5349_c0_g2_i1.p2	98	0	0
	IB-TC_DN5301_c0_g1_i1.p2	156	1.28	2
	IB-TC_DN5364_c0_g1_i1.p1	193	1.04	2
	IB-TC_DN5379_c0_g3_i1.p3	64	1.56	1
	IB-TC_DN5300_c0_g3_i1.p1	84	2.38	2
	IB-TC_DN5356_c0_g3_i1.p2	89	3.37	3
	IB-TC_DN5308_c0_g1_i1.p4	81	1.23	1
	IB-TC_DN5394_c0_g1_i1.p2	106	3.77	4
	IB-TC_DN5309_c0_g1_i1.p1	381	0.79	3						B0DEB5|Predicted protein (LACBIDRAFT_328251) (sp: Laccaria bicolor) [Secreted (highly likely)]
	IB-TC_DN5353_c0_g1_i1.p1	581	1.55	9	PF01966.21	K22544		KOG2681	B0G107	E0SA76|Phosphohydrolase-like protein (Eint_110010) (sp: Encephalitozoon intestinalis) [Secreted (highly likely)]
	IB-TC_DN5365_c0_g1_i1.p1	201	1.49	3	PF04191.12	K00551		KOG4142	P05375
	IB-TC_DN5399_c0_g1_i1.p1	160	0.63	1
	IB-TC_DN5317_c0_g2_i1.p5	93	1.08	1
	IB-TC_DN5317_c0_g2_i2.p4	93	1.08	1
	IB-TC_DN5331_c0_g1_i1.p2	76	2.63	2
	IB-TC_DN5320_c0_g3_i1.p2	65	4.62	3
	IB-TC_DN5345_c0_g1_i1.p1	95	1.05	1	PF08285.10			KOG4841	Q76NT6
	IB-TC_DN5324_c0_g5_i1.p2	91	1.1	1
	IB-TC_DN5319_c0_g2_i1.p1	193	1.55	3	PF13813.5
	IB-TC_DN5319_c0_g2_i1.p2	73	2.74	2	PF08660.10			KOG3339	P0CM10	M5FWQ5|Alg14-domain-containing protein (DACRYDRAFT_23602) (sp: Dacryopinax sp.) [Secreted (highly likely)]
	IB-TC_DN5314_c0_g5_i1.p1	89	2.25	2
	IB-TC_DN5314_c0_g2_i1.p2	78	3.85	3
	IB-TC_DN5373_c0_g1_i1.p1	226	1.33	3	PF00153.26	K15109		KOG0758	Q54FE6	M2QYB7|Uncharacterized protein (CERSUDRAFT_147722) (sp: Ceriporiopsis subvermispora B) [Secreted (highly likely)]
	IB-TC_DN5496_c0_g1_i1.p1	69	0	0
	IB-TC_DN5496_c0_g1_i2.p1	69	0	0
	IB-TC_DN5496_c0_g1_i2.p3	50	0	0
	IB-TC_DN5468_c0_g2_i1.p2	65	9.23	6
	IB-TC_DN5410_c0_g1_i1.p1	174	2.87	5						L8WVZ3|Fungal cellulose binding domain-containing protein (AG1IA_05024) (sp: Rhizoctonia solani AG-1 IA) [Secreted (highly likely)]
	IB-TC_DN5410_c0_g1_i2.p1	174	2.87	5						L8WVZ3|Fungal cellulose binding domain-containing protein (AG1IA_05024) (sp: Rhizoctonia solani AG-1 IA) [Secreted (highly likely)]
	IB-TC_DN5486_c0_g2_i1.p3	67	10.45	7
	IB-TC_DN5486_c0_g3_i1.p1	72	1.39	1
	IB-TC_DN5486_c0_g3_i1.p3	71	1.41	1
	IB-TC_DN5449_c0_g1_i1.p1	405	0.99	4	PF01263.19	K01785		KOG1604	D4AMB9	F8QF54|Putative uncharacterized protein (SERLA73DRAFT_190141) (sp: Serpula lacrymans var. lacrymans) [Secreted (highly likely)]
	IB-TC_DN5449_c0_g1_i1.p3	54	5.56	3
	IB-TC_DN5491_c1_g1_i1.p1	62	0	0
	IB-TC_DN5413_c0_g1_i1.p3	56	3.57	2
	IB-TC_DN5447_c0_g1_i2.p1	336	0.6	2	PF03151.15			KOG1441	Q9SUV2
	IB-TC_DN5447_c0_g1_i3.p1	336	0.6	2	PF03151.15			KOG1441	Q9SUV2
	IB-TC_DN5404_c0_g1_i1.p2	76	3.95	3
	IB-TC_DN5477_c0_g1_i2.p2	108	2.78	3
	IB-TC_DN5473_c0_g1_i1.p3	62	3.23	2
	IB-TC_DN5473_c0_g3_i1.p2	97	1.03	1
	IB-TC_DN5443_c0_g2_i1.p2	94	3.19	3
	IB-TC_DN5443_c0_g2_i1.p3	58	5.17	3
	IB-TC_DN5400_c1_g3_i1.p3	65	1.54	1
	IB-TC_DN5467_c0_g1_i1.p4	78	0	0						G7X8Q4|Cytochrome P450 oxidoreductase (AKAW_01310) (sp: Aspergillus kawachii) [Secreted (highly likely)]
	IB-TC_DN5467_c0_g1_i1.p5	72	5.56	4
	IB-TC_DN5442_c0_g1_i1.p4	93	2.15	2
	IB-TC_DN5478_c0_g1_i1.p3	63	1.59	1
	IB-TC_DN5427_c0_g2_i1.p3	53	11.32	6
	IB-TC_DN5448_c0_g2_i1.p5	68	5.88	4
	IB-TC_DN5408_c0_g1_i1.p1	268	0.75	2	PF14382.5;PF15985.4	K03679		KOG3013	Q09704
	IB-TC_DN5408_c0_g1_i2.p1	331	0.91	3	PF14382.5;PF15985.4	K03679		KOG3013	Q09704
	IB-TC_DN5426_c0_g1_i1.p2	90	3.33	3
	IB-TC_DN5426_c0_g1_i1.p3	90	4.44	4
	IB-TC_DN5426_c0_g1_i1.p4	76	1.32	1
	IB-TC_DN5446_c0_g1_i1.p3	53	0	0
	IB-TC_DN5446_c0_g1_i2.p3	53	0	0
	IB-TC_DN5430_c0_g1_i1.p2	54	0	0
	IB-TC_DN5430_c0_g3_i1.p2	127	3.15	4
	IB-TC_DN5432_c0_g1_i2.p1	157	4.46	7
	IB-TC_DN5493_c0_g1_i1.p4	59	1.69	1
	IB-TC_DN5405_c0_g2_i1.p3	62	1.61	1
	IB-TC_DN5453_c0_g2_i1.p7	52	3.85	2
	IB-TC_DN5453_c0_g2_i2.p6	52	3.85	2
	IB-TC_DN5435_c0_g1_i1.p4	94	5.32	5
	IB-TC_DN5461_c0_g3_i1.p2	70	1.43	1
	IB-TC_DN5411_c0_g2_i1.p8	58	6.9	4
	IB-TC_DN5459_c0_g1_i1.p1	342	0.58	2	PF01553.20	K13509		KOG2848	P33333
	IB-TC_DN5558_c0_g1_i1.p4	54	0	0
	IB-TC_DN5590_c0_g1_i1.p2	150	0.67	1	PF05739.18	K08489		KOG0809	O65359
	IB-TC_DN5569_c0_g1_i1.p3	74	2.7	2
	IB-TC_DN5569_c0_g1_i1.p4	63	1.59	1
	IB-TC_DN5592_c0_g1_i1.p4	62	8.06	5
	IB-TC_DN5520_c0_g3_i1.p4	55	3.64	2
	IB-TC_DN5531_c0_g1_i1.p2	104	0.96	1
	IB-TC_DN5582_c0_g1_i1.p4	52	3.85	2
	IB-TC_DN5582_c0_g1_i2.p3	52	3.85	2
	IB-TC_DN5559_c0_g1_i1.p4	61	4.92	3
	IB-TC_DN5589_c0_g1_i1.p1	49	4.08	2
	IB-TC_DN5574_c0_g2_i2.p2	49	0	0
	IB-TC_DN5568_c0_g1_i1.p2	85	7.06	6
	IB-TC_DN5533_c0_g1_i1.p2	121	4.96	6
	IB-TC_DN5533_c0_g1_i1.p3	109	0.92	1
	IB-TC_DN5567_c0_g1_i1.p1	355	1.97	7	PF00264.19				B8NM74	M5CF11|Uncharacterized protein (BN14_12010) (sp: Rhizoctonia solani AG-1 IB) [Secreted (highly likely)]
	IB-TC_DN5567_c0_g1_i1.p2	97	3.09	3
	IB-TC_DN5566_c0_g1_i1.p2	135	2.22	3
	IB-TC_DN5503_c0_g1_i2.p2	112	5.36	6
	IB-TC_DN5578_c0_g3_i1.p2	87	2.3	2
	IB-TC_DN5579_c1_g3_i1.p3	55	5.45	3
	IB-TC_DN5530_c0_g2_i1.p4	65	0	0
	IB-TC_DN5530_c0_g2_i1.p6	53	1.89	1
	IB-TC_DN5583_c0_g2_i1.p4	80	2.5	2
	IB-TC_DN5583_c0_g3_i1.p2	109	1.83	2
	IB-TC_DN5585_c0_g1_i1.p2	89	4.49	4						M2YM18|Glycoside hydrolase family 16 protein (DOTSEDRAFT_72387) (sp: Dothistroma septosporum NZE10) [Secreted (highly likely)]
	IB-TC_DN5585_c0_g1_i1.p5	66	4.55	3
	IB-TC_DN5556_c0_g1_i1.p3	72	2.78	2
	IB-TC_DN5556_c0_g1_i2.p3	72	4.17	3
	IB-TC_DN5512_c0_g2_i1.p1	206	1.46	3		K00720		KOG2547	J9W453
	IB-TC_DN5553_c0_g1_i1.p1	260	1.92	5					O13901
	IB-TC_DN5553_c0_g1_i1.p2	238	1.26	3	PF01066.20	K00994		KOG2877	P17898
	IB-TC_DN5553_c0_g1_i2.p1	449	1.56	7	PF01066.20	K00994		KOG2877	O13901
	IB-TC_DN5541_c0_g1_i1.p1	296	2.36	7
	IB-TC_DN5541_c0_g1_i1.p2	91	0	0
	IB-TC_DN5562_c0_g2_i1.p2	155	3.87	6
	IB-TC_DN5572_c0_g4_i1.p1	84	1.19	1
	IB-TC_DN5572_c0_g2_i1.p2	57	7.02	4
	IB-TC_DN5529_c0_g1_i1.p2	208	4.81	10
	IB-TC_DN5529_c0_g1_i1.p6	61	4.92	3
	IB-TC_DN5529_c0_g1_i2.p1	61	4.92	3
	IB-TC_DN5588_c0_g1_i1.p2	100	5	5
	IB-TC_DN5523_c0_g1_i1.p2	60	3.33	2
	IB-TC_DN5599_c0_g1_i4.p5	90	5.56	5
	IB-TC_DN5599_c0_g1_i4.p15	49	2.04	1
	IB-TC_DN5599_c0_g1_i1.p3	161	3.73	6
	IB-TC_DN5599_c0_g1_i1.p4	90	5.56	5
	IB-TC_DN5599_c0_g1_i1.p8	74	2.7	2
	IB-TC_DN5599_c0_g1_i3.p4	161	3.73	6
	IB-TC_DN5599_c0_g1_i3.p5	90	5.56	5
	IB-TC_DN5526_c0_g2_i1.p1	130	3.08	4
	IB-TC_DN5594_c0_g1_i1.p1	301	8.97	27					Q01200	M5BTF2|Protein priA (priA) (sp: Rhizoctonia solani AG-1 IB) [Secreted (highly likely)]
	IB-TC_DN5594_c0_g1_i1.p3	170	0.59	1
	IB-TC_DN5675_c0_g1_i2.p12	66	10.61	7
	IB-TC_DN5635_c0_g2_i1.p3	50	2	1
	IB-TC_DN5630_c0_g1_i2.p1	256	1.95	5	PF01328.16				P04963	M5C461|Uncharacterized protein (BN14_07926) (sp: Rhizoctonia solani AG-1 IB) [Secreted (highly likely)]
	IB-TC_DN5630_c0_g1_i2.p4	74	1.35	1
	IB-TC_DN5630_c0_g1_i3.p1	315	1.59	5	PF01328.16				Q00668	M5C461|Uncharacterized protein (BN14_07926) (sp: Rhizoctonia solani AG-1 IB) [Secreted (highly likely)]
	IB-TC_DN5630_c0_g1_i3.p4	74	1.35	1
	IB-TC_DN5624_c0_g1_i1.p3	60	8.33	5
	IB-TC_DN5624_c0_g2_i1.p2	111	2.7	3
	IB-TC_DN5638_c0_g5_i1.p2	50	4	2
	IB-TC_DN5678_c0_g1_i1.p2	120	3.33	4
	IB-TC_DN5651_c0_g1_i1.p1	533	1.69	9	PF04515.11			KOG1362	P0CM92
	IB-TC_DN5637_c0_g2_i1.p1	161	0.62	1
	IB-TC_DN5669_c0_g4_i1.p4	51	5.88	3
	IB-TC_DN5615_c0_g1_i1.p3	131	1.53	2
	IB-TC_DN5615_c0_g1_i1.p8	53	1.89	1
	IB-TC_DN5604_c0_g1_i1.p3	77	2.6	2
	IB-TC_DN5613_c0_g2_i1.p2	112	1.79	2
	IB-TC_DN5628_c0_g2_i1.p2	72	1.39	1
	IB-TC_DN5655_c0_g1_i2.p1	310	0.97	3	PF01569.20	K18693		KOG3030	Q5VZY2
	IB-TC_DN5625_c0_g1_i2.p1	82	2.44	2
	IB-TC_DN5616_c0_g1_i1.p1	596	2.52	15	PF12799.6;PF13855.5				Q7G768	N4VKQ0|Leucine-rich repeat family protein (Cob_09963) (sp: Colletotrichum orbiculare) [Secreted (highly likely)]
	IB-TC_DN5667_c0_g1_i1.p3	69	0	0
	IB-TC_DN5610_c0_g2_i1.p1	428	0.93	4	PF00083.23;PF07690.15	K08139		KOG0254	A2QQV6	L8G5X4|Uncharacterized protein (Fragment) (GMDG_08391) (sp: Geomyces destructans) [Secreted (highly likely)]
	IB-TC_DN5610_c0_g2_i1.p2	175	5.14	9
	IB-TC_DN5608_c0_g3_i1.p1	118	2.54	3
	IB-TC_DN5608_c0_g3_i1.p3	70	0	0
	IB-TC_DN5676_c0_g4_i1.p3	84	0	0
	IB-TC_DN5674_c0_g1_i1.p1	373	1.61	6	PF00264.19				B8NM74	M5BUU7|Uncharacterized protein (R2) (sp: Rhizoctonia solani AG-1 IB) [Secreted (highly likely)]
	IB-TC_DN5687_c0_g3_i1.p3	100	5	5
	IB-TC_DN5653_c0_g2_i1.p1	72	0	0					Q9AUK4
	IB-TC_DN5632_c0_g1_i2.p1	68	2.94	2
	IB-TC_DN5695_c0_g4_i1.p1	178	3.37	6
	IB-TC_DN5695_c0_g4_i1.p2	77	5.19	4
	IB-TC_DN5609_c0_g2_i1.p2	57	3.51	2
	IB-TC_DN5609_c0_g3_i1.p1	104	0	0	PF03124.13			KOG1162	Q54G02
	IB-TC_DN5670_c0_g1_i1.p3	75	5.33	4
	IB-TC_DN5665_c0_g1_i1.p5	70	5.71	4
	IB-TC_DN5665_c0_g1_i2.p4	70	5.71	4
	IB-TC_DN5686_c0_g1_i1.p1	535	2.06	11	PF00450.21	K13289		KOG1282	P30574	L8WK43|Carboxypeptidase C (AG1IA_07419) (sp: Rhizoctonia solani AG-1 IA) [Secreted (highly likely)]
	IB-TC_DN5686_c0_g1_i1.p4	61	6.56	4
	IB-TC_DN5681_c0_g1_i1.p2	102	0.98	1
	IB-TC_DN5681_c0_g3_i1.p2	83	6.02	5
	IB-TC_DN5627_c0_g1_i1.p2	94	3.19	3
	IB-TC_DN5679_c0_g1_i1.p1	321	0	0	PF00153.26	K13354		KOG0769	P21245	M4FJY5|Uncharacterized protein (SEY1) (sp: Magnaporthe poae) [Secreted (highly likely)]
	IB-TC_DN5600_c0_g1_i1.p1	168	1.79	3
	IB-TC_DN5643_c0_g1_i1.p2	97	2.06	2
	IB-TC_DN5634_c0_g1_i1.p2	66	4.55	3
	IB-TC_DN5671_c0_g2_i1.p2	64	0	0
	IB-TC_DN5743_c0_g1_i1.p2	98	1.02	1
	IB-TC_DN5774_c0_g2_i1.p3	56	10.71	6
	IB-TC_DN5754_c0_g4_i1.p3	98	1.02	1
	IB-TC_DN5755_c0_g2_i1.p2	59	3.39	2
	IB-TC_DN5742_c0_g2_i1.p4	53	3.77	2
	IB-TC_DN5742_c0_g3_i1.p3	69	8.7	6
	IB-TC_DN5701_c0_g1_i1.p1	106	0.94	1
	IB-TC_DN5701_c0_g1_i2.p1	106	0.94	1
	IB-TC_DN5753_c0_g2_i1.p3	65	1.54	1
	IB-TC_DN5719_c1_g2_i1.p4	63	0	0
	IB-TC_DN5718_c0_g2_i1.p4	73	2.74	2
	IB-TC_DN5717_c0_g1_i1.p1	82	4.88	4	PF05493.12			KOG3500	Q75EU0
	IB-TC_DN5758_c0_g2_i1.p2	87	8.05	7
	IB-TC_DN5761_c0_g1_i1.p1	270	2.59	7	PF01177.21				Q09921
	IB-TC_DN5762_c0_g1_i1.p6	61	4.92	3
	IB-TC_DN5792_c0_g1_i1.p3	70	1.43	1
	IB-TC_DN5792_c0_g1_i1.p5	59	0	0
	IB-TC_DN5792_c0_g1_i2.p4	70	1.43	1
	IB-TC_DN5792_c0_g1_i2.p6	59	0	0
	IB-TC_DN5790_c0_g2_i1.p2	73	4.11	3
	IB-TC_DN5790_c0_g2_i2.p1	119	7.56	9
	IB-TC_DN5788_c0_g1_i1.p7	58	5.17	3
	IB-TC_DN5788_c0_g1_i2.p8	58	5.17	3
	IB-TC_DN5799_c0_g1_i1.p3	84	4.76	4
	IB-TC_DN5799_c0_g2_i1.p3	66	6.06	4
	IB-TC_DN5724_c0_g1_i1.p2	75	4	3
	IB-TC_DN5745_c0_g1_i1.p2	89	2.25	2
	IB-TC_DN5779_c0_g1_i1.p3	108	0.93	1
	IB-TC_DN5772_c0_g1_i1.p1	180	1.11	2	PF01554.17	K03327		KOG1347	F4IHU9
	IB-TC_DN5766_c0_g2_i1.p2	74	4.05	3
	IB-TC_DN5776_c0_g1_i1.p2	70	1.43	1
	IB-TC_DN5776_c0_g1_i2.p1	203	0.49	1	PF00106.24;PF13561.5			KOG1209	A0A0U1LQE2	Q2HID2|Putative uncharacterized protein (CHGG_00022) (sp: Chaetomium globosum) [Secreted (highly likely)]
	IB-TC_DN5759_c0_g1_i1.p3	85	2.35	2
	IB-TC_DN5722_c0_g1_i1.p1	160	1.25	2
	IB-TC_DN5768_c0_g1_i1.p1	663	1.06	7	PF07779.11	K03377		KOG1699	P0CM56
	IB-TC_DN5709_c0_g1_i1.p2	93	3.23	3
	IB-TC_DN5773_c0_g1_i2.p3	85	1.18	1
	IB-TC_DN5773_c0_g1_i2.p6	58	8.62	5
	IB-TC_DN5791_c0_g1_i1.p1	298	1.68	5
	IB-TC_DN5750_c0_g2_i1.p3	89	6.74	6
	IB-TC_DN5747_c0_g1_i1.p3	49	6.12	3
	IB-TC_DN5730_c0_g2_i1.p1	241	1.24	3					O59726
	IB-TC_DN5760_c0_g1_i1.p3	65	6.15	4
	IB-TC_DN5760_c0_g1_i2.p2	65	6.15	4
	IB-TC_DN5703_c0_g4_i1.p2	120	0.83	1
	IB-TC_DN5731_c0_g2_i1.p3	66	1.52	1
	IB-TC_DN5872_c0_g1_i1.p3	80	5	4
	IB-TC_DN5823_c0_g1_i1.p3	80	2.5	2
	IB-TC_DN5823_c0_g1_i1.p5	68	7.35	5
	IB-TC_DN5823_c0_g1_i1.p7	65	3.08	2
	IB-TC_DN5865_c0_g1_i1.p2	75	4	3
	IB-TC_DN5813_c0_g1_i1.p1	198	0.51	1	PF00083.23;PF07690.15	K08139		KOG0254	P07921
	IB-TC_DN5813_c0_g1_i1.p3	65	4.62	3
	IB-TC_DN5862_c0_g1_i1.p3	59	0	0
	IB-TC_DN5862_c0_g2_i1.p5	54	1.85	1
	IB-TC_DN5863_c0_g1_i3.p1	85	0	0				KOG0908	Q9TW67	B8LYT8|Thioredoxin (TSTA_068690) (sp: Talaromyces stipitatus) [Secreted (highly likely)]
	IB-TC_DN5876_c0_g3_i1.p2	58	6.9	4
	IB-TC_DN5822_c0_g1_i3.p2	70	5.71	4
	IB-TC_DN5854_c0_g1_i1.p3	75	5.33	4
	IB-TC_DN5855_c0_g2_i1.p1	223	0	0	PF13410.5;PF17171.3			KOG3028
	IB-TC_DN5855_c0_g2_i1.p3	83	1.2	1
	IB-TC_DN5881_c0_g1_i1.p2	88	5.68	5
	IB-TC_DN5895_c0_g1_i1.p2	65	1.54	1
	IB-TC_DN5895_c0_g2_i1.p1	69	1.45	1					Q4WAZ6	K5UZZ6|Uncharacterized protein (PHACADRAFT_195823) (sp: Phanerochaete carnosa) [Secreted (highly likely)]
	IB-TC_DN5803_c0_g1_i1.p3	82	4.88	4
	IB-TC_DN5803_c0_g2_i1.p2	98	3.06	3
	IB-TC_DN5858_c0_g1_i1.p3	86	1.16	1
	IB-TC_DN5889_c0_g1_i1.p3	66	1.52	1
	IB-TC_DN5880_c0_g1_i1.p1	88	4.55	4
	IB-TC_DN5824_c0_g1_i1.p4	87	1.15	1
	IB-TC_DN5867_c0_g1_i1.p3	93	1.08	1
	IB-TC_DN5888_c0_g1_i1.p3	94	1.06	1
	IB-TC_DN5806_c0_g1_i1.p1	318	0.94	3	PF03901.16	K05286	GT22	KOG1771	Q5BCB9
	IB-TC_DN5806_c0_g1_i1.p5	51	3.92	2
	IB-TC_DN5856_c0_g1_i1.p3	66	3.03	2
	IB-TC_DN5850_c0_g1_i1.p2	75	1.33	1
	IB-TC_DN5831_c0_g1_i1.p1	149	3.36	5	PF00967.16;PF03330.17				Q7XD66	M5C1Z0|Uncharacterized protein (BN14_03908) (sp: Rhizoctonia solani AG-1 IB) [Secreted (highly likely)]
	IB-TC_DN5869_c0_g1_i1.p2	65	1.54	1
	IB-TC_DN5870_c0_g1_i1.p2	126	3.97	5
	IB-TC_DN5843_c0_g2_i1.p3	50	4	2
	IB-TC_DN5818_c0_g1_i1.p3	75	6.67	5
	IB-TC_DN5818_c0_g1_i1.p4	65	3.08	2
	IB-TC_DN5874_c0_g1_i1.p2	49	2.04	1
	IB-TC_DN5811_c0_g1_i1.p2	53	3.77	2
	IB-TC_DN5866_c0_g1_i1.p1	122	0	0
	IB-TC_DN5814_c0_g1_i1.p1	80	1.25	1	PF03694.12			KOG3455	O74820
	IB-TC_DN5821_c0_g1_i1.p2	94	8.51	8
	IB-TC_DN5821_c0_g1_i2.p2	69	5.8	4
	IB-TC_DN5815_c0_g1_i1.p3	51	0	0
	IB-TC_DN5857_c0_g1_i1.p3	59	5.08	3
	IB-TC_DN5845_c0_g1_i1.p2	91	0	0
	IB-TC_DN5817_c0_g1_i1.p1	113	2.65	3
	IB-TC_DN5827_c0_g1_i2.p1	165	1.21	2	PF02656.14
	IB-TC_DN5812_c0_g1_i2.p1	224	4.02	9	PF01529.19	K20028		KOG1315	Q500Z2
	IB-TC_DN5812_c0_g2_i1.p2	76	3.95	3
	IB-TC_DN5852_c0_g1_i1.p3	69	7.25	5
	IB-TC_DN5849_c0_g1_i4.p2	96	3.13	3
	IB-TC_DN5849_c0_g1_i1.p1	210	1.9	4	PF11327.7					L8WVN1|Rgp1 domain-containing protein (AG1IA_05164) (sp: Rhizoctonia solani AG-1 IA) [Secreted (highly likely)]
	IB-TC_DN5849_c0_g1_i1.p2	110	1.82	2
	IB-TC_DN5849_c0_g1_i2.p1	229	2.18	5	PF11327.7					L8WVN1|Rgp1 domain-containing protein (AG1IA_05164) (sp: Rhizoctonia solani AG-1 IA) [Secreted (highly likely)]
	IB-TC_DN5849_c0_g1_i2.p2	110	1.82	2
	IB-TC_DN5891_c0_g4_i1.p7	52	1.92	1
	IB-TC_DN5891_c0_g2_i1.p2	119	3.36	4
	IB-TC_DN5981_c0_g1_i1.p1	193	0	0
	IB-TC_DN5943_c0_g1_i1.p1	435	2.07	9	PF00106.24	K09827		KOG1478	O74732	E3L2Q6|Putative uncharacterized protein (PGTG_17053) (sp: Puccinia graminis f. sp. tritici) [Secreted (highly likely)]
	IB-TC_DN5943_c0_g1_i1.p6	76	3.95	3
	IB-TC_DN5980_c0_g1_i1.p2	91	7.69	7
	IB-TC_DN5988_c0_g1_i1.p2	62	1.61	1
	IB-TC_DN5974_c0_g1_i2.p1	288	1.04	3					B6HJU0
	IB-TC_DN5993_c0_g2_i1.p3	57	0	0
	IB-TC_DN5925_c0_g2_i1.p5	62	3.23	2
	IB-TC_DN5924_c0_g1_i1.p2	135	1.48	2
	IB-TC_DN5972_c0_g2_i1.p2	80	2.5	2
	IB-TC_DN5978_c0_g1_i4.p1	156	1.92	3
	IB-TC_DN5978_c0_g1_i2.p1	156	1.92	3
	IB-TC_DN5990_c0_g1_i2.p4	53	0	0
	IB-TC_DN5998_c0_g1_i1.p2	105	3.81	4
	IB-TC_DN5998_c0_g2_i1.p3	63	0	0
	IB-TC_DN5936_c0_g2_i1.p1	274	0.36	1	PF00069.24	K02216		KOG0033	P0C198
	IB-TC_DN5961_c0_g3_i1.p3	60	1.67	1
	IB-TC_DN5939_c0_g1_i1.p3	95	7.37	7
	IB-TC_DN5939_c0_g1_i1.p4	71	2.82	2
	IB-TC_DN5939_c0_g1_i1.p6	59	3.39	2
	IB-TC_DN5939_c0_g2_i1.p2	113	4.42	5
	IB-TC_DN5965_c0_g1_i1.p3	70	0	0
	IB-TC_DN5965_c0_g1_i2.p3	70	0	0
	IB-TC_DN5918_c0_g1_i1.p3	66	4.55	3
	IB-TC_DN5940_c0_g1_i1.p2	82	2.44	2
	IB-TC_DN5951_c0_g1_i1.p3	50	8	4
	IB-TC_DN5987_c0_g2_i1.p2	90	1.11	1
	IB-TC_DN5987_c0_g2_i2.p1	90	1.11	1
	IB-TC_DN5903_c0_g1_i1.p3	59	0	0
	IB-TC_DN5937_c0_g1_i1.p1	108	0.93	1
	IB-TC_DN5937_c0_g3_i2.p1	127	0	0
	IB-TC_DN5937_c0_g3_i1.p1	183	0	0
	IB-TC_DN5908_c0_g2_i1.p2	77	3.9	3
	IB-TC_DN5908_c0_g2_i1.p5	52	0	0
	IB-TC_DN5938_c0_g2_i1.p1	106	0.94	1				KOG1289	Q9C0Z0
	IB-TC_DN5999_c0_g2_i1.p1	68	0	0	PF05216.12			KOG3012	P87155
	IB-TC_DN5983_c1_g1_i1.p2	107	0.93	1
	IB-TC_DN5997_c0_g1_i1.p3	55	3.64	2
	IB-TC_DN5957_c0_g1_i1.p3	56	7.14	4
	IB-TC_DN5949_c0_g2_i1.p3	63	4.76	3
	IB-TC_DN5949_c0_g2_i1.p5	53	3.77	2
	IB-TC_DN5953_c0_g1_i1.p3	67	2.99	2
	IB-TC_DN5953_c0_g1_i2.p3	67	2.99	2
	IB-TC_DN5950_c0_g1_i1.p1	129	0.78	1	PF07690.15
	IB-TC_DN5950_c0_g1_i1.p2	63	3.17	2
	IB-TC_DN5916_c0_g1_i2.p1	292	2.05	6	PF00566.17	K02179		KOG1093	P36618	F9FRD1|Uncharacterized protein (FOXB_08961) (sp: Fusarium oxysporum) [Secreted (highly likely)]
	IB-TC_DN5952_c0_g1_i2.p1	534	1.69	9	PF00324.20;PF13520.5	K19564		KOG1289	P19807	N1RBI4|Choline transport protein (FOC4_g10001071) (sp: Fusarium oxysporum f. sp. cubense race 4) [Secreted (highly likely)]
	IB-TC_DN5952_c0_g1_i2.p3	70	2.86	2
	IB-TC_DN5985_c0_g1_i1.p3	50	2	1
	IB-TC_DN5985_c0_g2_i1.p2	79	6.33	5
	IB-TC_DN5907_c0_g1_i1.p3	78	7.69	6
	IB-TC_DN5907_c0_g2_i1.p3	105	0	0
	IB-TC_DN5979_c0_g5_i1.p4	64	6.25	4
	IB-TC_DN5979_c0_g6_i1.p2	70	0	0
	IB-TC_DN5905_c0_g1_i1.p1	82	8.54	7
	IB-TC_DN5941_c0_g1_i1.p2	199	0	0
	IB-TC_DN5967_c0_g1_i1.p2	60	1.67	1
	IB-TC_DN6021_c0_g1_i1.p4	108	9.26	10
	IB-TC_DN6021_c0_g1_i2.p4	108	9.26	10
	IB-TC_DN6082_c0_g1_i1.p2	144	0.69	1
	IB-TC_DN6091_c0_g1_i1.p3	69	5.8	4
	IB-TC_DN6091_c0_g2_i1.p1	105	4.76	5
	IB-TC_DN6038_c0_g1_i1.p1	231	1.3	3
	IB-TC_DN6009_c0_g1_i1.p1	182	0.55	1	PF02136.19;PF10429.8	K14285		KOG4353	Q9QZV9
	IB-TC_DN6065_c0_g1_i1.p1	163	7.36	12						M5BSI4|Uncharacterized protein (BN14_04178) (sp: Rhizoctonia solani AG-1 IB) [Secreted (highly likely)]
	IB-TC_DN6065_c0_g1_i1.p2	87	1.15	1
	IB-TC_DN6065_c0_g1_i1.p4	53	1.89	1
	IB-TC_DN6005_c0_g1_i1.p1	357	0	0	PF08552.10				O13994
	IB-TC_DN6006_c0_g1_i1.p2	69	1.45	1
	IB-TC_DN6006_c0_g1_i1.p3	58	6.9	4
	IB-TC_DN6046_c0_g1_i1.p2	118	0.85	1	PF03650.12	K22139		KOG1589	O95563
	IB-TC_DN6059_c0_g1_i1.p5	56	3.57	2
	IB-TC_DN6045_c0_g1_i1.p2	62	1.61	1
	IB-TC_DN6045_c0_g2_i1.p2	104	3.85	4
	IB-TC_DN6010_c0_g1_i1.p1	409	0.49	2	PF00400.31	K14003		KOG0771	P11655	G4TW87|Related to WD40-repeat protein (Notchless protein) (PIIN_09570) (sp: Piriformospora indica) [Secreted (highly likely)]
	IB-TC_DN6023_c0_g1_i1.p2	130	3.08	4
	IB-TC_DN6023_c0_g1_i1.p3	70	7.14	5
	IB-TC_DN6098_c0_g1_i1.p1	514	2.14	11	PF00172.17;PF11951.7				Q9UT46	G3J799|C6 zinc finger domain-containing protein (CCM_00925) (sp: Cordyceps militaris) [Secreted (highly likely)]
	IB-TC_DN6098_c0_g1_i1.p8	51	7.84	4
	IB-TC_DN6098_c0_g1_i2.p2	230	1.74	4	PF11951.7					J9MMB2|Uncharacterized protein (FOXG_04032) (sp: Fusarium oxysporum f. sp. lycopersici) [Secreted (highly likely)]
	IB-TC_DN6098_c0_g1_i2.p8	51	7.84	4
	IB-TC_DN6086_c0_g1_i1.p1	565	1.95	11	PF00083.23;PF06609.12;PF07690.15			KOG0254	Q09752
	IB-TC_DN6086_c0_g1_i1.p2	103	1.94	2	PF17051.4					G4TDU8|Uncharacterized protein (PIIN_03406) (sp: Piriformospora indica) [Secreted (highly likely)]
	IB-TC_DN6086_c0_g1_i2.p1	103	1.94	2	PF17051.4					G4TDU8|Uncharacterized protein (PIIN_03406) (sp: Piriformospora indica) [Secreted (highly likely)]
	IB-TC_DN6071_c0_g2_i1.p4	60	0	0
	IB-TC_DN6040_c0_g1_i1.p4	55	1.82	1
	IB-TC_DN6040_c0_g1_i2.p4	55	1.82	1
	IB-TC_DN6067_c0_g1_i1.p1	179	2.23	4						F1SYG2|Cytochrome P450 (PpCYP190) (sp: Postia placenta) [Secreted (highly likely)]
	IB-TC_DN6067_c0_g1_i2.p1	135	2.22	3						F1SYG2|Cytochrome P450 (PpCYP190) (sp: Postia placenta) [Secreted (highly likely)]
	IB-TC_DN6072_c0_g1_i1.p1	138	2.17	3	PF07690.15
	IB-TC_DN6072_c0_g1_i2.p1	222	1.8	4	PF07690.15				Q9P6J7
	IB-TC_DN6029_c0_g1_i1.p4	50	6	3
	IB-TC_DN6070_c0_g1_i1.p2	70	1.43	1
	IB-TC_DN6070_c0_g2_i1.p2	117	2.56	3
	IB-TC_DN6013_c0_g1_i1.p1	556	0.36	2	PF07690.15	K08192		KOG2533	O94491
	IB-TC_DN6013_c0_g1_i1.p4	79	1.27	1
	IB-TC_DN6032_c0_g1_i1.p1	136	2.21	3	PF01193.23;PF13656.5	K03020		KOG3438	P28000
	IB-TC_DN6094_c0_g3_i1.p2	54	5.56	3
	IB-TC_DN6017_c0_g2_i1.p2	76	2.63	2
	IB-TC_DN6012_c0_g1_i1.p1	74	0	0	PF08520.9				Q2V2P4	B4UN09|Similar to uniprot|Q2V2P4 Saccharomyces cerevisiae YIL156wb (CAGL0H06732g) (sp: Candida glabrata) [Secreted (highly likely)]
	IB-TC_DN6054_c0_g2_i2.p1	116	0.86	1
	IB-TC_DN6088_c0_g3_i1.p5	60	6.67	4
	IB-TC_DN6016_c0_g1_i1.p12	61	6.56	4
	IB-TC_DN6022_c0_g2_i1.p2	78	2.56	2
	IB-TC_DN6022_c0_g2_i1.p4	53	1.89	1
	IB-TC_DN6015_c0_g1_i1.p3	71	1.41	1
	IB-TC_DN6037_c0_g1_i1.p3	98	3.06	3
	IB-TC_DN6063_c0_g1_i1.p3	78	2.56	2
	IB-TC_DN6063_c0_g1_i1.p5	54	1.85	1
	IB-TC_DN6031_c0_g1_i1.p5	51	7.84	4
	IB-TC_DN6031_c0_g1_i2.p7	51	7.84	4
	IB-TC_DN6031_c0_g2_i1.p2	95	4.21	4
	IB-TC_DN6187_c0_g1_i1.p3	64	1.56	1
	IB-TC_DN6109_c0_g1_i1.p1	143	4.2	6
	IB-TC_DN6160_c0_g3_i1.p4	79	1.27	1
	IB-TC_DN6135_c0_g1_i1.p1	413	0.73	3
	IB-TC_DN6135_c0_g1_i1.p5	54	0	0
	IB-TC_DN6193_c0_g1_i1.p2	60	1.67	1
	IB-TC_DN6183_c0_g1_i1.p2	78	7.69	6
	IB-TC_DN6148_c0_g2_i1.p1	271	1.11	3	PF07690.15				Q08280
	IB-TC_DN6148_c0_g2_i1.p4	68	2.94	2
	IB-TC_DN6105_c0_g1_i1.p4	56	1.79	1
	IB-TC_DN6155_c0_g2_i1.p1	377	1.06	4	PF05653.13
	IB-TC_DN6189_c0_g4_i1.p2	52	1.92	1
	IB-TC_DN6189_c0_g2_i1.p5	52	1.92	1
	IB-TC_DN6177_c0_g2_i1.p2	101	3.96	4
	IB-TC_DN6177_c0_g3_i2.p2	102	2.94	3
	IB-TC_DN6132_c0_g1_i1.p2	67	2.99	2
	IB-TC_DN6114_c0_g1_i1.p3	84	9.52	8
	IB-TC_DN6175_c0_g1_i1.p2	199	5.53	11
	IB-TC_DN6175_c0_g1_i2.p2	180	3.89	7
	IB-TC_DN6182_c0_g3_i1.p1	117	0	0				KOG1172	Q9HGM6
	IB-TC_DN6182_c0_g3_i1.p2	104	0.96	1
	IB-TC_DN6100_c0_g2_i1.p1	102	1.96	2
	IB-TC_DN6142_c0_g2_i1.p2	64	7.81	5
	IB-TC_DN6128_c0_g2_i1.p2	141	3.55	5
	IB-TC_DN6110_c0_g1_i1.p2	75	1.33	1
	IB-TC_DN6158_c0_g2_i2.p1	283	0.71	2	PF00004.28;PF01695.16;PF05496.11;PF06068.12;PF07724.13;PF07728.13;PF13191.5;PF13238.5	K03798		KOG0730	P32794	K1VCI8|ATP-dependent Zn protease (A1Q2_04006) (sp: Trichosporon asahii var. asahii) [Secreted (highly likely)]
	IB-TC_DN6151_c0_g1_i1.p1	282	0.71	2	PF01169.18;PF02659.14			KOG2881	Q10320
	IB-TC_DN6149_c0_g3_i1.p5	64	1.56	1
	IB-TC_DN6166_c0_g2_i1.p1	49	2.04	1
	IB-TC_DN6185_c0_g3_i1.p3	84	3.57	3
	IB-TC_DN6113_c0_g1_i1.p1	370	1.35	5	PF00856.27			KOG2084	O74467	R0KI59|Uncharacterized protein (SETTUDRAFT_108852) (sp: Setosphaeria turcica Et28A) [Secreted (highly likely)]
	IB-TC_DN6113_c0_g1_i1.p6	52	1.92	1
	IB-TC_DN6113_c0_g1_i2.p1	370	1.35	5	PF00856.27			KOG2084	O74467	R0KI59|Uncharacterized protein (SETTUDRAFT_108852) (sp: Setosphaeria turcica Et28A) [Secreted (highly likely)]
	IB-TC_DN6113_c0_g1_i2.p6	52	1.92	1
	IB-TC_DN6113_c0_g1_i3.p1	370	1.35	5	PF00856.27			KOG2084	O74467	R0KI59|Uncharacterized protein (SETTUDRAFT_108852) (sp: Setosphaeria turcica Et28A) [Secreted (highly likely)]
	IB-TC_DN6113_c0_g1_i3.p5	52	1.92	1
	IB-TC_DN6129_c0_g2_i1.p3	115	4.35	5
	IB-TC_DN6198_c0_g2_i1.p1	100	2	2	PF07690.15
	IB-TC_DN6162_c1_g1_i1.p2	138	4.35	6
	IB-TC_DN6163_c0_g2_i1.p4	57	5.26	3
	IB-TC_DN6125_c0_g2_i1.p2	81	0	0
	IB-TC_DN6131_c0_g4_i1.p2	80	2.5	2
	IB-TC_DN6131_c0_g1_i1.p3	93	4.3	4
	IB-TC_DN6192_c0_g2_i1.p2	72	2.78	2
	IB-TC_DN6108_c0_g1_i1.p2	107	3.74	4
	IB-TC_DN6108_c0_g1_i1.p8	53	3.77	2
	IB-TC_DN6104_c0_g1_i1.p1	124	0	0	PF00173.27			KOG0537	Q9Y706	A2QW99|Remark: A novel type of RNA editing (An11g04370) (sp: Aspergillus niger) [Secreted (curated)]
	IB-TC_DN6126_c0_g2_i1.p2	57	5.26	3
	IB-TC_DN6145_c0_g1_i1.p2	62	1.61	1
	IB-TC_DN6236_c0_g2_i1.p2	60	1.67	1
	IB-TC_DN6224_c0_g1_i1.p1	83	1.2	1
	IB-TC_DN6224_c0_g1_i1.p4	49	6.12	3
	IB-TC_DN6223_c0_g1_i1.p3	73	1.37	1
	IB-TC_DN6239_c0_g1_i1.p5	55	1.82	1
	IB-TC_DN6278_c0_g2_i1.p2	76	0	0
	IB-TC_DN6219_c0_g1_i1.p2	72	4.17	3
	IB-TC_DN6270_c0_g2_i1.p4	57	0	0
	IB-TC_DN6235_c0_g1_i1.p1	70	2.86	2	PF00584.19	K07342		KOG3498	Q09827
	IB-TC_DN6251_c0_g2_i1.p2	77	0	0
	IB-TC_DN6242_c0_g4_i1.p3	64	4.69	3
	IB-TC_DN6242_c0_g2_i1.p2	74	0	0
	IB-TC_DN6214_c0_g1_i3.p1	173	5.2	9
	IB-TC_DN6299_c0_g1_i2.p2	53	1.89	1
	IB-TC_DN6295_c0_g2_i1.p5	52	1.92	1
	IB-TC_DN6295_c0_g3_i1.p1	168	2.38	4
	IB-TC_DN6267_c0_g1_i1.p1	99	0	0	PF02939.15	K00418		KOG4116	P50523
	IB-TC_DN6205_c0_g1_i1.p3	130	3.08	4
	IB-TC_DN6292_c0_g3_i1.p2	53	0	0
	IB-TC_DN6276_c0_g2_i1.p2	53	3.77	2
	IB-TC_DN6248_c0_g6_i1.p2	71	4.23	3
	IB-TC_DN6256_c0_g3_i1.p2	79	3.8	3
	IB-TC_DN6297_c0_g3_i1.p3	66	1.52	1
	IB-TC_DN6284_c0_g1_i1.p1	327	0.92	3		K20279		KOG0566	Q84W55
	IB-TC_DN6280_c0_g1_i1.p4	52	0	0
	IB-TC_DN6293_c0_g1_i1.p2	130	2.31	3
	IB-TC_DN6293_c0_g1_i2.p6	55	7.27	4
	IB-TC_DN6293_c0_g1_i3.p1	130	2.31	3
	IB-TC_DN6262_c0_g1_i1.p1	119	0.84	1	PF02991.15;PF04110.12	K08341		KOG1654	P87068
	IB-TC_DN6210_c1_g1_i1.p1	134	0	0						C7ZJB6|Putative uncharacterized protein (NECHADRAFT_35022) (sp: Nectria haematococca) [Secreted (highly likely)]
	IB-TC_DN6252_c0_g3_i1.p2	316	1.27	4
	IB-TC_DN6252_c0_g3_i1.p4	105	1.9	2
	IB-TC_DN6285_c0_g3_i1.p1	107	4.67	5
	IB-TC_DN6288_c0_g4_i1.p2	71	2.82	2
	IB-TC_DN6288_c0_g5_i1.p2	91	5.49	5
	IB-TC_DN6288_c0_g5_i1.p5	61	3.28	2
	IB-TC_DN6225_c0_g2_i1.p1	230	0.43	1	PF07690.15				Q08280
	IB-TC_DN6335_c0_g1_i1.p3	164	3.66	6
	IB-TC_DN6381_c0_g1_i2.p1	305	0	0	PF10510.8	K05291		KOG2459	Q96S52
	IB-TC_DN6381_c0_g1_i2.p3	82	3.66	3
	IB-TC_DN6325_c0_g1_i1.p3	50	10	5
	IB-TC_DN6350_c0_g1_i2.p1	77	2.6	2
	IB-TC_DN6365_c0_g1_i1.p1	293	0	0	PF08614.10				O15736
	IB-TC_DN6365_c0_g1_i1.p4	53	3.77	2
	IB-TC_DN6388_c0_g1_i1.p2	49	0	0	PF12113.7
	IB-TC_DN6388_c0_g1_i2.p2	114	6.14	7
	IB-TC_DN6317_c0_g1_i1.p1	267	1.5	4	PF11790.7		GH128		Q09788	M5CAW6|Putative serine-rich protein C13G6,10c (BN14_11264) (sp: Rhizoctonia solani AG-1 IB) [Secreted (highly likely)]
	IB-TC_DN6317_c0_g1_i1.p2	109	2.75	3
	IB-TC_DN6338_c0_g2_i1.p5	51	0	0
	IB-TC_DN6344_c0_g2_i1.p1	171	0.58	1	PF09753.8			KOG2678
	IB-TC_DN6344_c0_g2_i1.p3	55	1.82	1
	IB-TC_DN6397_c0_g1_i1.p9	67	1.49	1
	IB-TC_DN6362_c0_g1_i1.p2	89	0	0	PF05251.11
	IB-TC_DN6362_c0_g1_i2.p2	89	0	0	PF05251.11
	IB-TC_DN6364_c0_g2_i1.p3	112	3.57	4
	IB-TC_DN6364_c0_g2_i1.p5	61	1.64	1
	IB-TC_DN6333_c0_g1_i1.p2	67	7.46	5
	IB-TC_DN6341_c0_g2_i1.p2	106	0.94	1
	IB-TC_DN6342_c1_g5_i1.p3	74	1.35	1
	IB-TC_DN6378_c0_g1_i1.p5	65	1.54	1
	IB-TC_DN6354_c0_g1_i1.p3	51	1.96	1
	IB-TC_DN6355_c0_g2_i1.p4	52	3.85	2
	IB-TC_DN6355_c0_g3_i1.p3	105	1.9	2
	IB-TC_DN6376_c0_g3_i1.p1	293	0.68	2	PF16862.4					L8X664|Glycoside hydrolase family 79 protein (AG1IA_01834) (sp: Rhizoctonia solani AG-1 IA) [Secreted (highly likely)]
	IB-TC_DN6302_c0_g1_i1.p1	90	0	0
	IB-TC_DN6326_c0_g1_i1.p2	71	1.41	1
	IB-TC_DN6357_c0_g2_i1.p1	226	1.33	3
	IB-TC_DN6394_c0_g2_i1.p2	99	0	0
	IB-TC_DN6383_c0_g2_i2.p3	71	4.23	3
	IB-TC_DN6383_c0_g3_i1.p1	125	2.4	3
	IB-TC_DN6384_c0_g1_i1.p2	88	4.55	4
	IB-TC_DN6312_c0_g1_i1.p4	50	0	0
	IB-TC_DN6387_c0_g1_i1.p2	202	2.97	6
	IB-TC_DN6387_c0_g1_i1.p4	56	0	0
	IB-TC_DN6396_c0_g1_i1.p2	154	1.3	2
	IB-TC_DN6396_c0_g1_i1.p6	70	4.29	3
	IB-TC_DN6328_c0_g1_i1.p4	55	12.73	7
	IB-TC_DN6314_c0_g1_i1.p3	56	3.57	2
	IB-TC_DN6314_c0_g1_i2.p1	161	4.35	7						M5BY65|Uncharacterized protein (BN14_05585) (sp: Rhizoctonia solani AG-1 IB) [Secreted (highly likely)]
	IB-TC_DN6314_c0_g1_i2.p2	56	3.57	2
	IB-TC_DN6464_c0_g1_i1.p2	133	3.01	4
	IB-TC_DN6497_c0_g1_i2.p1	262	1.15	3	PF00702.25;PF13419.5	K18551		KOG3109	Q09893
	IB-TC_DN6493_c0_g1_i1.p2	125	1.6	2
	IB-TC_DN6494_c0_g1_i1.p1	228	0.44	1	PF04080.12			KOG2970	Q9P6N9	F4RCB9|Putative uncharacterized protein (MELLADRAFT_103986) (sp: Melampsora larici-populina) [Secreted (highly likely)]
	IB-TC_DN6494_c0_g1_i2.p2	228	0.44	1	PF04080.12			KOG2970	Q9P6N9	F4RCB9|Putative uncharacterized protein (MELLADRAFT_103986) (sp: Melampsora larici-populina) [Secreted (highly likely)]
	IB-TC_DN6455_c0_g1_i1.p1	262	6.49	17	PF00314.16		GH152		P28493	L8WKM2|Thaumatin-like protein (AG1IA_09060) (sp: Rhizoctonia solani AG-1 IA) [Secreted (highly likely)]
	IB-TC_DN6468_c0_g1_i1.p4	51	0	0
	IB-TC_DN6490_c0_g2_i1.p2	119	0.84	1
	IB-TC_DN6460_c0_g1_i1.p2	124	3.23	4
	IB-TC_DN6460_c0_g2_i1.p5	56	7.14	4
	IB-TC_DN6460_c0_g2_i1.p8	52	1.92	1
	IB-TC_DN6415_c0_g1_i1.p1	473	0.42	2	PF00190.21;PF05899.11;PF07883.10	K01569			O34714	M5C291|Oxalate decarboxylase (oxdC) (sp: Rhizoctonia solani AG-1 IB) [Secreted (highly likely)]
	IB-TC_DN6470_c0_g1_i1.p1	53	3.77	2
	IB-TC_DN6410_c0_g3_i1.p2	87	0	0
	IB-TC_DN6473_c0_g1_i1.p1	463	1.94	9	PF01061.23;PF06422.11	K08712		KOG0065	P41820
	IB-TC_DN6473_c0_g1_i1.p2	73	4.11	3
	IB-TC_DN6472_c0_g1_i1.p6	50	4	2
	IB-TC_DN6472_c0_g1_i2.p2	50	0	0
	IB-TC_DN6487_c0_g1_i1.p2	114	7.02	8
	IB-TC_DN6487_c0_g1_i1.p3	62	1.61	1
	IB-TC_DN6405_c0_g1_i1.p7	51	3.92	2
	IB-TC_DN6443_c0_g1_i1.p2	96	1.04	1	PF03169.14			KOG2262	O14031
	IB-TC_DN6437_c0_g1_i1.p1	163	0.61	1	PF01124.17	K00799			O14880
	IB-TC_DN6435_c0_g1_i1.p1	375	2.13	8	PF06912.10
	IB-TC_DN6425_c0_g2_i1.p2	123	2.44	3
	IB-TC_DN6462_c0_g6_i1.p2	75	2.67	2
	IB-TC_DN6462_c0_g9_i1.p2	89	2.25	2
	IB-TC_DN6482_c0_g5_i1.p2	91	5.49	5
	IB-TC_DN6498_c0_g1_i1.p3	50	6	3
	IB-TC_DN6471_c0_g2_i1.p3	50	2	1
	IB-TC_DN6417_c0_g1_i1.p3	70	7.14	5
	IB-TC_DN6467_c0_g1_i1.p3	80	0	0
	IB-TC_DN6467_c0_g2_i1.p1	191	2.09	4
	IB-TC_DN6429_c0_g1_i1.p4	78	3.85	3
	IB-TC_DN6404_c0_g1_i4.p2	79	5.06	4
	IB-TC_DN6404_c0_g1_i1.p2	79	5.06	4
	IB-TC_DN6404_c0_g1_i3.p2	81	7.41	6
	IB-TC_DN6478_c0_g1_i1.p2	113	0.88	1
	IB-TC_DN6476_c0_g1_i2.p4	60	5	3
	IB-TC_DN6458_c0_g1_i1.p1	402	1.24	5	PF00005.26;PF00664.22;PF02463.18;PF03193.15;PF09818.8	K06147		KOG0055	P36619
	IB-TC_DN6480_c0_g2_i1.p3	58	0	0
	IB-TC_DN6447_c0_g1_i1.p1	319	2.19	7	PF03649.12	K02069			P74369
	IB-TC_DN6414_c0_g1_i1.p1	865	5.2	45	PF00200.22;PF01421.18;PF01562.18;PF13574.5;PF13582.5;PF13583.5;PF13688.5	K06059		KOG3658	Q4WQ08	F4SB39|Disintegrin-like metalloprotease (MELLADRAFT_118597) (sp: Melampsora larici-populina) [Secreted (highly likely)]
	IB-TC_DN6411_c0_g1_i1.p2	100	2	2
	IB-TC_DN6445_c0_g1_i1.p1	184	1.63	3	PF04420.13			KOG4253	A8N7T9	M7T9J8|Putative chd5 domain-containing protein (UCREL1_6493) (sp: Eutypa lata UCREL1) [Secreted (highly likely)]
	IB-TC_DN6445_c0_g1_i2.p1	251	1.2	3	PF04420.13			KOG4253	A8N7T9	M7T9J8|Putative chd5 domain-containing protein (UCREL1_6493) (sp: Eutypa lata UCREL1) [Secreted (highly likely)]
	IB-TC_DN6420_c0_g1_i1.p3	81	0	0
	IB-TC_DN6430_c0_g1_i1.p1	522	0.96	5	PF01546.27;PF02225.21;PF04389.16			KOG2195	Q4WFX9	Q7RZ44|Putative uncharacterized protein (NCU04430) (sp: Neurospora crassa) [Secreted (highly likely)]
	IB-TC_DN6585_c0_g2_i1.p2	105	0.95	1
	IB-TC_DN6514_c0_g1_i1.p2	193	11.92	23
	IB-TC_DN6557_c0_g1_i1.p3	78	0	0
	IB-TC_DN6557_c0_g1_i1.p4	61	3.28	2
	IB-TC_DN6581_c0_g3_i1.p2	50	4	2
	IB-TC_DN6544_c0_g2_i1.p2	104	4.81	5
	IB-TC_DN6502_c0_g1_i1.p1	447	1.34	6	PF03595.16				P50537
	IB-TC_DN6502_c0_g1_i1.p5	89	3.37	3
	IB-TC_DN6502_c0_g1_i1.p9	69	1.45	1
	IB-TC_DN6596_c0_g2_i1.p3	76	5.26	4
	IB-TC_DN6521_c0_g3_i1.p2	65	3.08	2
	IB-TC_DN6527_c0_g3_i1.p2	79	0	0
	IB-TC_DN6526_c0_g1_i1.p5	53	3.77	2
	IB-TC_DN6538_c0_g2_i1.p3	58	1.72	1
	IB-TC_DN6523_c0_g1_i2.p3	59	0	0
	IB-TC_DN6523_c0_g1_i3.p4	59	0	0
	IB-TC_DN6547_c0_g1_i1.p3	116	6.03	7
	IB-TC_DN6501_c0_g3_i1.p3	108	2.78	3
	IB-TC_DN6501_c0_g3_i1.p4	78	5.13	4
	IB-TC_DN6530_c0_g1_i1.p2	104	1.92	2
	IB-TC_DN6520_c0_g1_i1.p4	52	9.62	5
	IB-TC_DN6561_c0_g1_i1.p6	68	2.94	2
	IB-TC_DN6561_c0_g3_i1.p1	595	1.51	9	PF03914.16	K14771		KOG2154	O94372
	IB-TC_DN6525_c0_g1_i1.p1	494	1.01	5	PF00106.24;PF08659.9				P53878
	IB-TC_DN6525_c0_g1_i1.p4	75	2.67	2
	IB-TC_DN6525_c0_g1_i1.p5	69	5.8	4
	IB-TC_DN6572_c1_g1_i1.p2	75	5.33	4
	IB-TC_DN6552_c0_g1_i1.p2	110	2.73	3
	IB-TC_DN6552_c0_g1_i1.p9	58	3.45	2
	IB-TC_DN6516_c0_g1_i1.p3	102	5.88	6						K1VWN2|Uncharacterized protein (A1Q2_04526) (sp: Trichosporon asahii var. asahii) [Secreted (highly likely)]
	IB-TC_DN6516_c0_g1_i1.p5	76	3.95	3
	IB-TC_DN6516_c0_g1_i1.p7	55	9.09	5
	IB-TC_DN6575_c0_g1_i1.p3	52	9.62	5
	IB-TC_DN6591_c0_g1_i1.p2	89	2.25	2
	IB-TC_DN6506_c0_g1_i1.p1	398	1.51	6	PF00026.22	K01379			P00794	L8WX52|Asp domain-containing protein (AG1IA_05042) (sp: Rhizoctonia solani AG-1 IA) [Secreted (highly likely)]
	IB-TC_DN6506_c0_g1_i1.p6	59	5.08	3
	IB-TC_DN6506_c0_g1_i1.p9	55	1.82	1
	IB-TC_DN6510_c0_g1_i1.p4	86	0	0
	IB-TC_DN6558_c0_g2_i1.p2	172	2.33	4
	IB-TC_DN6558_c0_g2_i1.p4	113	2.65	3
	IB-TC_DN6593_c0_g1_i1.p4	89	5.62	5
	IB-TC_DN6593_c0_g2_i1.p6	49	4.08	2
	IB-TC_DN6576_c0_g1_i1.p2	81	2.47	2
	IB-TC_DN6576_c0_g3_i1.p3	76	2.63	2
	IB-TC_DN6540_c0_g1_i1.p1	270	1.48	4	PF11790.7		GH128		Q09788	M5CAW6|Putative serine-rich protein C13G6,10c (BN14_11264) (sp: Rhizoctonia solani AG-1 IB) [Secreted (highly likely)]
	IB-TC_DN6540_c0_g1_i1.p3	55	1.82	1
	IB-TC_DN6524_c0_g1_i1.p2	70	2.86	2
	IB-TC_DN6524_c0_g2_i1.p1	102	1.96	2	PF00067.21			KOG0156	Q4WAZ6	G5EJN4|Cytochrome P450 (PcCYP_16d) (sp: Phanerochaete chrysosporium) [Secreted (highly likely)]
	IB-TC_DN6524_c0_g3_i1.p2	75	0	0
	IB-TC_DN6503_c0_g2_i1.p2	125	4	5	PF11951.7
	IB-TC_DN6563_c0_g1_i1.p1	312	1.6	5	PF05050.11;PF13383.5					B8PAP6|Predicted protein (POSPLDRAFT_101433) (sp: Postia placenta) [Secreted (highly likely)]
	IB-TC_DN6563_c0_g1_i2.p2	179	2.23	4	PF13383.5					B8PAP6|Predicted protein (POSPLDRAFT_101433) (sp: Postia placenta) [Secreted (highly likely)]
	IB-TC_DN6518_c0_g1_i1.p2	159	3.77	6
	IB-TC_DN6518_c0_g2_i1.p2	104	2.88	3
	IB-TC_DN6518_c0_g2_i1.p3	70	4.29	3
	IB-TC_DN6599_c0_g1_i1.p4	54	3.7	2
	IB-TC_DN6599_c0_g1_i2.p6	54	3.7	2
	IB-TC_DN6599_c0_g1_i3.p5	54	3.7	2
	IB-TC_DN6580_c0_g2_i1.p3	78	5.13	4
	IB-TC_DN6551_c0_g1_i1.p1	109	3.67	4
	IB-TC_DN6598_c0_g1_i1.p3	52	0	0
	IB-TC_DN6577_c0_g1_i1.p3	62	0	0
	IB-TC_DN6592_c0_g1_i1.p2	213	0	0	PF09970.8
	IB-TC_DN6570_c0_g1_i1.p1	222	0.45	1	PF03134.18	K17338		KOG1726	Q8K072	F8NRT9|Putative uncharacterized protein (SERLADRAFT_464319) (sp: Serpula lacrymans var. lacrymans) [Secreted (highly likely)]
	IB-TC_DN6570_c0_g1_i2.p1	227	0.44	1	PF03134.18	K17338		KOG1726	Q8K072	F8NRT9|Putative uncharacterized protein (SERLADRAFT_464319) (sp: Serpula lacrymans var. lacrymans) [Secreted (highly likely)]
	IB-TC_DN6505_c0_g1_i1.p2	64	3.13	2
	IB-TC_DN6548_c0_g1_i1.p2	52	1.92	1
	IB-TC_DN6548_c0_g1_i2.p3	52	1.92	1
	IB-TC_DN6556_c0_g1_i1.p1	61	6.56	4
	IB-TC_DN6556_c0_g1_i2.p3	61	6.56	4
	IB-TC_DN6556_c0_g2_i1.p2	78	3.85	3
	IB-TC_DN6528_c0_g1_i1.p3	103	2.91	3
	IB-TC_DN6528_c0_g1_i2.p3	103	2.91	3
	IB-TC_DN6539_c0_g1_i1.p1	192	4.17	8
	IB-TC_DN6667_c0_g1_i1.p2	133	3.76	5
	IB-TC_DN6626_c0_g1_i1.p2	76	1.32	1	PF06140.12					J4GPK1|Uncharacterized protein (FIBRA_04632) (sp: Fibroporia radiculosa) [Secreted (highly likely)]
	IB-TC_DN6626_c0_g1_i2.p1	187	1.07	2	PF06140.12					J4GPK1|Uncharacterized protein (FIBRA_04632) (sp: Fibroporia radiculosa) [Secreted (highly likely)]
	IB-TC_DN6659_c0_g4_i1.p2	57	0	0
	IB-TC_DN6606_c0_g2_i1.p2	60	1.67	1
	IB-TC_DN6669_c0_g1_i1.p2	64	3.13	2
	IB-TC_DN6669_c0_g3_i3.p1	124	4.84	6
	IB-TC_DN6669_c0_g3_i1.p1	122	4.1	5
	IB-TC_DN6664_c0_g1_i1.p2	87	4.6	4
	IB-TC_DN6672_c0_g1_i2.p2	203	2.96	6
	IB-TC_DN6686_c0_g1_i4.p17	54	7.41	4
	IB-TC_DN6686_c0_g1_i1.p14	54	7.41	4
	IB-TC_DN6686_c0_g1_i2.p15	54	7.41	4
	IB-TC_DN6686_c0_g1_i3.p15	54	7.41	4
	IB-TC_DN6614_c0_g1_i1.p1	101	1.98	2	PF09796.8
	IB-TC_DN6682_c0_g1_i1.p2	92	1.09	1	PF04178.11			KOG2887	Q9P6K1
	IB-TC_DN6639_c0_g1_i2.p1	183	1.09	2	PF00759.18	K01179			P26221	L8WZ44|Glycosyl hydrolase family 9 domain-containing protein (AG1IA_04325) (sp: Rhizoctonia solani AG-1 IA) [Secreted (highly likely)]
	IB-TC_DN6639_c0_g1_i2.p5	61	0	0
	IB-TC_DN6673_c0_g1_i1.p3	62	6.45	4
	IB-TC_DN6673_c0_g1_i2.p2	62	6.45	4
	IB-TC_DN6673_c0_g1_i3.p2	62	6.45	4
	IB-TC_DN6698_c0_g1_i1.p1	217	1.84	4	PF00557.23	K01262		KOG2414	P40051	A2QAW7|Probable Xaa-Pro aminopeptidase An01g13040 (An01g13040) (sp: Aspergillus niger) [Secreted (curated)]
	IB-TC_DN6698_c0_g2_i1.p1	110	1.82	2	PF05195.15	K18573		KOG2414	P40051
	IB-TC_DN6698_c0_g2_i1.p3	59	1.69	1
	IB-TC_DN6698_c0_g2_i2.p1	59	1.69	1
	IB-TC_DN6611_c0_g1_i1.p2	182	3.85	7
	IB-TC_DN6611_c0_g1_i1.p3	88	3.41	3
	IB-TC_DN6688_c0_g2_i1.p2	62	1.61	1
	IB-TC_DN6677_c0_g2_i1.p2	63	1.59	1
	IB-TC_DN6692_c0_g1_i1.p5	68	5.88	4
	IB-TC_DN6662_c0_g1_i1.p4	73	2.74	2
	IB-TC_DN6605_c0_g2_i1.p2	176	2.84	5
	IB-TC_DN6605_c0_g2_i1.p3	78	2.56	2
	IB-TC_DN6660_c0_g1_i1.p2	145	4.14	6
	IB-TC_DN6640_c0_g1_i1.p3	57	1.75	1
	IB-TC_DN6668_c0_g1_i1.p5	63	1.59	1
	IB-TC_DN6668_c0_g1_i2.p5	63	1.59	1
	IB-TC_DN6635_c0_g1_i1.p4	72	2.78	2
	IB-TC_DN6603_c0_g1_i1.p5	113	2.65	3
	IB-TC_DN6603_c0_g2_i1.p6	51	0	0
	IB-TC_DN6603_c0_g3_i1.p3	129	2.33	3
	IB-TC_DN6609_c0_g2_i2.p2	71	1.41	1
	IB-TC_DN6674_c2_g2_i2.p2	64	6.25	4
	IB-TC_DN6674_c2_g2_i1.p2	64	6.25	4
	IB-TC_DN6647_c0_g1_i1.p1	148	0.68	1	PF04178.11			KOG1743	Q6NMM1
	IB-TC_DN6691_c0_g2_i1.p2	49	10.2	5
	IB-TC_DN6689_c0_g1_i1.p2	71	12.68	9
	IB-TC_DN6665_c0_g1_i1.p4	91	5.49	5
	IB-TC_DN6665_c0_g2_i1.p1	52	3.85	2
	IB-TC_DN6680_c0_g1_i1.p2	70	1.43	1
	IB-TC_DN6680_c0_g1_i2.p2	70	1.43	1
	IB-TC_DN6651_c0_g2_i1.p3	63	7.94	5
	IB-TC_DN6621_c0_g1_i1.p3	83	7.23	6
	IB-TC_DN6621_c0_g1_i1.p6	77	3.9	3
	IB-TC_DN6615_c0_g1_i1.p2	78	0	0
	IB-TC_DN6615_c0_g1_i1.p4	51	1.96	1
	IB-TC_DN6650_c0_g3_i1.p1	245	1.63	4
	IB-TC_DN6623_c0_g1_i1.p7	52	1.92	1
	IB-TC_DN6627_c0_g1_i1.p1	226	0.44	1
	IB-TC_DN6627_c0_g1_i2.p1	226	0.44	1
	IB-TC_DN6637_c0_g1_i1.p2	74	0	0
	IB-TC_DN6637_c0_g1_i2.p2	74	0	0
	IB-TC_DN6625_c0_g1_i1.p1	78	7.69	6
	IB-TC_DN6684_c0_g1_i1.p4	52	5.77	3
	IB-TC_DN6684_c0_g1_i2.p4	52	5.77	3
	IB-TC_DN6666_c0_g5_i1.p2	228	1.75	4
	IB-TC_DN6697_c0_g1_i1.p2	166	3.61	6
	IB-TC_DN6697_c0_g1_i1.p3	107	7.48	8
	IB-TC_DN6613_c0_g1_i1.p4	71	4.23	3
	IB-TC_DN6613_c0_g1_i2.p4	71	4.23	3
	IB-TC_DN6641_c0_g1_i1.p5	50	14	7
	IB-TC_DN6641_c0_g1_i2.p1	217	0.46	1	PF00160.20	K03768		KOG0880	P0CP78	F8PVZ4|Peptidyl-prolyl cis-trans isomerase (SERLA73DRAFT_53209) (sp: Serpula lacrymans var. lacrymans) [Secreted (highly likely)]
	IB-TC_DN6641_c0_g1_i2.p5	50	14	7
	IB-TC_DN6690_c0_g3_i1.p3	69	1.45	1
	IB-TC_DN6690_c0_g3_i1.p4	65	6.15	4
	IB-TC_DN6696_c0_g1_i1.p2	82	1.22	1
	IB-TC_DN6646_c0_g3_i1.p2	83	2.41	2
	IB-TC_DN6628_c0_g2_i1.p2	117	2.56	3
	IB-TC_DN6628_c0_g2_i1.p4	77	5.19	4
	IB-TC_DN6675_c0_g1_i1.p2	60	1.67	1
	IB-TC_DN6693_c0_g4_i1.p1	298	0.67	2		K00698		KOG2571	Q99126
	IB-TC_DN6693_c0_g2_i1.p2	75	5.33	4
	IB-TC_DN6670_c0_g1_i1.p1	274	1.09	3
	IB-TC_DN6670_c0_g1_i1.p4	63	7.94	5
	IB-TC_DN6670_c0_g1_i2.p1	407	1.47	6						D8QG97|Expressed protein (SCHCODRAFT_70427) (sp: Schizophyllum commune) [Secreted (highly likely)]
	IB-TC_DN6670_c0_g1_i2.p3	63	7.94	5
	IB-TC_DN6620_c0_g1_i1.p1	582	1.2	7	PF02040.14;PF03600.15				P30329
	IB-TC_DN6620_c0_g1_i2.p1	582	1.2	7	PF02040.14;PF03600.15				P30329
	IB-TC_DN6620_c0_g1_i3.p1	466	1.29	6	PF02040.14;PF03600.15				P30329
	IB-TC_DN6643_c0_g3_i1.p3	53	5.66	3
	IB-TC_DN6785_c0_g1_i1.p7	60	0	0
	IB-TC_DN6780_c0_g1_i1.p3	76	10.53	8
	IB-TC_DN6726_c0_g1_i1.p2	52	3.85	2
	IB-TC_DN6764_c0_g1_i1.p5	67	0	0
	IB-TC_DN6788_c0_g1_i1.p1	139	0.72	1
	IB-TC_DN6729_c0_g1_i2.p6	60	3.33	2
	IB-TC_DN6742_c0_g2_i1.p1	398	1.01	4	PF07690.15			KOG2504	Q5ATG7
	IB-TC_DN6742_c0_g3_i1.p1	64	3.13	2
	IB-TC_DN6718_c0_g1_i1.p2	144	4.17	6
	IB-TC_DN6769_c0_g4_i1.p1	76	1.32	1
	IB-TC_DN6769_c0_g4_i1.p2	74	0	0
	IB-TC_DN6769_c0_g2_i1.p4	67	2.99	2
	IB-TC_DN6745_c0_g1_i1.p2	83	3.61	3
	IB-TC_DN6713_c0_g1_i1.p1	489	0	0	PF13449.5				D4AK94	M2QVT9|Uncharacterized protein (CERSUDRAFT_74243) (sp: Ceriporiopsis subvermispora B) [Secreted (highly likely)]
	IB-TC_DN6713_c0_g1_i1.p3	73	2.74	2
	IB-TC_DN6759_c0_g1_i4.p1	69	0	0	PF06522.10
	IB-TC_DN6759_c0_g1_i2.p1	114	0	0	PF06522.10				Q4FZG9
	IB-TC_DN6759_c0_g1_i3.p1	96	0	0	PF06522.10				Q4FZG9
	IB-TC_DN6705_c0_g1_i1.p4	91	7.69	7
	IB-TC_DN6752_c0_g1_i1.p1	204	0	0
	IB-TC_DN6740_c0_g5_i1.p6	52	7.69	4
	IB-TC_DN6740_c0_g2_i1.p2	89	0	0
	IB-TC_DN6740_c0_g2_i1.p5	50	4	2
	IB-TC_DN6740_c0_g3_i1.p2	87	1.15	1
	IB-TC_DN6749_c0_g1_i1.p2	138	0.72	1	PF00810.17;PF04193.13			KOG2913	Q8N2U9
	IB-TC_DN6749_c0_g1_i1.p3	95	0	0
	IB-TC_DN6720_c0_g5_i1.p3	69	1.45	1
	IB-TC_DN6739_c0_g1_i1.p1	382	1.57	6	PF00264.19				B8NM74	M5BUD5|Uncharacterized protein (BN14_05383) (sp: Rhizoctonia solani AG-1 IB) [Secreted (highly likely)]
	IB-TC_DN6774_c0_g4_i1.p3	64	3.13	2
	IB-TC_DN6772_c0_g2_i1.p2	66	3.03	2
	IB-TC_DN6738_c0_g4_i1.p2	78	1.28	1
	IB-TC_DN6738_c0_g3_i1.p2	49	2.04	1
	IB-TC_DN6724_c0_g1_i1.p2	122	7.38	9
	IB-TC_DN6724_c0_g2_i1.p5	60	0	0
	IB-TC_DN6750_c1_g1_i1.p4	54	1.85	1
	IB-TC_DN6767_c0_g2_i1.p1	77	0	0
	IB-TC_DN6741_c0_g1_i1.p1	550	1.09	6	PF00083.23;PF07690.15	K08139		KOG0254	P53387	L8G5X4|Uncharacterized protein (Fragment) (GMDG_08391) (sp: Geomyces destructans) [Secreted (highly likely)]
	IB-TC_DN6758_c0_g1_i1.p1	300	9	27					Q01200	M5BTY4|Uncharacterized protein (BN14_04711) (sp: Rhizoctonia solani AG-1 IB) [Secreted (highly likely)]
	IB-TC_DN6758_c0_g1_i1.p4	56	0	0
	IB-TC_DN6758_c0_g1_i2.p1	300	9	27					Q01200	M5BTY4|Uncharacterized protein (BN14_04711) (sp: Rhizoctonia solani AG-1 IB) [Secreted (highly likely)]
	IB-TC_DN6758_c0_g1_i2.p4	56	0	0
	IB-TC_DN6732_c0_g3_i1.p2	108	4.63	5
	IB-TC_DN6707_c0_g1_i2.p1	222	0.9	2
	IB-TC_DN6707_c0_g1_i2.p4	60	5	3
	IB-TC_DN6717_c0_g1_i1.p1	966	0.93	9	PF00454.26;PF02259.22	K08874		KOG0889	Q10064
	IB-TC_DN6786_c0_g2_i1.p2	163	4.29	7
	IB-TC_DN6786_c0_g2_i1.p3	151	2.65	4
	IB-TC_DN6786_c0_g2_i1.p15	64	4.69	3
	IB-TC_DN6786_c0_g2_i2.p3	163	4.29	7
	IB-TC_DN6786_c0_g2_i2.p4	151	2.65	4
	IB-TC_DN6786_c0_g2_i2.p16	64	4.69	3
	IB-TC_DN6790_c0_g1_i1.p1	378	0.79	3	PF03169.14			KOG2262	O14031
	IB-TC_DN6704_c0_g1_i2.p1	101	0	0
	IB-TC_DN6703_c0_g2_i1.p2	53	0	0
	IB-TC_DN6735_c0_g1_i1.p2	221	4.98	11
	IB-TC_DN6735_c0_g1_i1.p4	70	1.43	1
	IB-TC_DN6789_c0_g1_i2.p4	173	0.58	1
	IB-TC_DN6765_c0_g1_i1.p1	503	0.8	4	PF03124.13			KOG1162	Q9UTD8
	IB-TC_DN6708_c0_g1_i1.p1	104	3.85	4
	IB-TC_DN6791_c0_g1_i1.p2	143	2.8	4						L8WUR8|Uncharacterized protein (AG1IA_04237) (sp: Rhizoctonia solani AG-1 IA) [Secreted (highly likely)]
	IB-TC_DN6791_c0_g1_i1.p5	74	1.35	1
	IB-TC_DN6791_c0_g1_i1.p6	66	10.61	7
	IB-TC_DN6791_c0_g3_i1.p2	208	4.81	10
	IB-TC_DN6794_c0_g1_i1.p3	64	0	0
	IB-TC_DN6761_c0_g1_i1.p4	55	3.64	2
	IB-TC_DN6761_c0_g3_i1.p1	121	0.83	1
	IB-TC_DN6761_c0_g3_i1.p2	94	6.38	6
	IB-TC_DN6778_c0_g1_i2.p1	299	1	3	PF00520.30;PF07885.15	K05389		KOG1418	P40310
	IB-TC_DN6782_c0_g2_i1.p3	100	3	3
	IB-TC_DN6882_c0_g3_i1.p5	73	1.37	1
	IB-TC_DN6803_c0_g2_i1.p5	58	1.72	1
	IB-TC_DN6840_c0_g2_i1.p2	116	1.72	2
	IB-TC_DN6872_c0_g2_i1.p2	255	2.35	6
	IB-TC_DN6872_c0_g2_i1.p5	67	4.48	3
	IB-TC_DN6815_c0_g3_i1.p1	171	2.92	5	PF07690.15;PF13347.5
	IB-TC_DN6822_c0_g1_i1.p1	64	4.69	3
	IB-TC_DN6822_c0_g1_i2.p2	64	4.69	3
	IB-TC_DN6834_c0_g1_i1.p1	144	2.78	4	PF04133.13			KOG2174	Q9UUH1
	IB-TC_DN6852_c0_g1_i1.p7	51	3.92	2
	IB-TC_DN6836_c0_g1_i1.p1	162	1.85	3	PF01040.17
	IB-TC_DN6828_c0_g1_i1.p4	89	2.25	2
	IB-TC_DN6838_c0_g1_i1.p3	235	2.98	7
	IB-TC_DN6838_c0_g1_i1.p4	112	4.46	5
	IB-TC_DN6838_c0_g1_i2.p2	148	4.05	6	PF06677.11
	IB-TC_DN6838_c0_g1_i2.p3	146	4.79	7
	IB-TC_DN6838_c0_g1_i2.p4	112	4.46	5
	IB-TC_DN6826_c0_g2_i1.p4	55	5.45	3
	IB-TC_DN6807_c0_g1_i1.p1	197	2.03	4	PF02469.21				Q4WC84	B8P1L3|Predicted protein (POSPLDRAFT_91079) (sp: Postia placenta) [Secreted (highly likely)]
	IB-TC_DN6807_c0_g1_i1.p2	129	1.55	2
	IB-TC_DN6874_c0_g1_i1.p2	149	1.34	2
	IB-TC_DN6874_c0_g1_i2.p2	149	1.34	2
	IB-TC_DN6898_c0_g1_i2.p3	91	1.1	1
	IB-TC_DN6898_c0_g1_i3.p3	91	1.1	1
	IB-TC_DN6812_c0_g3_i1.p4	58	1.72	1
	IB-TC_DN6812_c0_g3_i1.p5	50	8	4
	IB-TC_DN6866_c0_g1_i1.p6	50	4	2
	IB-TC_DN6866_c0_g3_i1.p2	87	2.3	2
	IB-TC_DN6829_c0_g1_i1.p6	87	2.3	2
	IB-TC_DN6837_c0_g2_i1.p1	149	1.34	2	PF00615.18				Q9P7S8
	IB-TC_DN6873_c0_g1_i1.p2	116	1.72	2
	IB-TC_DN6850_c0_g2_i1.p1	81	1.23	1
	IB-TC_DN6831_c0_g1_i1.p4	60	5	3
	IB-TC_DN6817_c0_g1_i1.p4	64	3.13	2
	IB-TC_DN6817_c0_g1_i1.p5	49	2.04	1
	IB-TC_DN6845_c2_g2_i1.p1	430	1.86	8	PF01061.23;PF06422.11;PF12698.6	K08712		KOG0065	P41820
	IB-TC_DN6845_c2_g2_i1.p8	56	8.93	5
	IB-TC_DN6845_c2_g1_i1.p2	104	0	0
	IB-TC_DN6878_c0_g4_i1.p3	53	1.89	1
	IB-TC_DN6878_c0_g2_i2.p3	53	1.89	1
	IB-TC_DN6894_c0_g1_i2.p2	68	0	0
	IB-TC_DN6883_c0_g1_i4.p2	53	1.89	1
	IB-TC_DN6883_c0_g1_i1.p2	53	1.89	1
	IB-TC_DN6892_c0_g1_i1.p3	65	3.08	2
	IB-TC_DN6823_c0_g1_i4.p1	157	0	0	PF00153.26	K15109		KOG0758	Q12289	M2QYB7|Uncharacterized protein (CERSUDRAFT_147722) (sp: Ceriporiopsis subvermispora B) [Secreted (highly likely)]
	IB-TC_DN6823_c0_g1_i2.p1	252	0	0	PF00153.26	K15109		KOG0758	Q8HXY2	M2QYB7|Uncharacterized protein (CERSUDRAFT_147722) (sp: Ceriporiopsis subvermispora B) [Secreted (highly likely)]
	IB-TC_DN6823_c0_g1_i3.p1	304	0.33	1	PF00153.26	K15109		KOG0758	Q8HXY2	M2QYB7|Uncharacterized protein (CERSUDRAFT_147722) (sp: Ceriporiopsis subvermispora B) [Secreted (highly likely)]
	IB-TC_DN6823_c0_g1_i3.p2	106	1.89	2
	IB-TC_DN6860_c0_g1_i1.p2	74	5.41	4
	IB-TC_DN6800_c0_g1_i1.p1	381	0.26	1	PF00082.21;PF05922.15	K01336		KOG1153	L8FSM5	M5CF45|Peptidase S8/S53 subtilisin kexin sedolisin (BN14_08675) (sp: Rhizoctonia solani AG-1 IB) [Secreted (highly likely)]
	IB-TC_DN6890_c0_g1_i1.p2	91	2.2	2
	IB-TC_DN6808_c0_g1_i1.p3	82	0	0
	IB-TC_DN6804_c0_g1_i1.p2	66	3.03	2
	IB-TC_DN6859_c0_g1_i1.p3	56	3.57	2
	IB-TC_DN6851_c0_g1_i1.p1	339	1.47	5	PF02076.14	K04627			P56502
	IB-TC_DN6851_c0_g1_i1.p3	88	0	0
	IB-TC_DN6895_c0_g1_i1.p2	180	1.67	3
	IB-TC_DN6811_c0_g2_i1.p2	69	2.9	2
	IB-TC_DN6844_c0_g2_i1.p3	80	0	0
	IB-TC_DN6844_c0_g2_i1.p4	52	1.92	1
	IB-TC_DN6833_c0_g5_i1.p2	87	1.15	1
	IB-TC_DN6833_c0_g2_i1.p3	75	2.67	2
	IB-TC_DN6833_c0_g2_i1.p4	67	2.99	2
	IB-TC_DN6810_c0_g1_i1.p1	362	0.55	2	PF00153.26			KOG0760
	IB-TC_DN6897_c0_g1_i3.p3	68	2.94	2
	IB-TC_DN6818_c0_g1_i1.p1	186	2.15	4	PF02221.14			KOG4680	P0CP28	M5C7S1|Phosphatidylglycerol/phosphatidylinositol transfer protein Short=PG/PI-TP (NPC2) (sp: Rhizoctonia solani AG-1 IB) [Secreted (highly likely)]
	IB-TC_DN6899_c0_g1_i1.p2	76	2.63	2
	IB-TC_DN6930_c0_g3_i1.p1	288	1.39	4	PF03443.13		AA9		G2Q9T3	L8WRB2|Glycosyl hydrolase family 61 domain-containing protein (AG1IA_07062) (sp: Rhizoctonia solani AG-1 IA) [Secreted (highly likely)]
	IB-TC_DN6930_c0_g3_i1.p5	65	1.54	1
	IB-TC_DN6902_c0_g1_i1.p6	55	5.45	3
	IB-TC_DN6937_c0_g1_i1.p5	67	2.99	2
	IB-TC_DN6937_c0_g1_i1.p7	56	1.79	1
	IB-TC_DN6905_c0_g1_i1.p1	79	1.27	1
	IB-TC_DN6905_c0_g1_i2.p1	150	0.67	1
	IB-TC_DN6905_c0_g1_i2.p2	69	2.9	2
	IB-TC_DN6966_c0_g1_i1.p3	52	0	0
	IB-TC_DN6917_c0_g1_i1.p2	112	1.79	2
	IB-TC_DN6917_c0_g2_i1.p2	161	3.11	5
	IB-TC_DN6917_c0_g2_i1.p4	115	6.09	7
	IB-TC_DN6917_c0_g2_i2.p2	161	3.11	5
	IB-TC_DN6917_c0_g2_i2.p4	115	6.09	7
	IB-TC_DN6909_c0_g1_i1.p1	359	1.11	4	PF00026.22;PF14543.5	K01379		KOG1339	P81497	J0CX47|Acid protease (AURDEDRAFT_117425) (sp: Auricularia delicata) [Secreted (highly likely)]
	IB-TC_DN6945_c0_g3_i1.p4	49	4.08	2
	IB-TC_DN6978_c0_g4_i1.p2	95	3.16	3
	IB-TC_DN6978_c0_g5_i1.p2	102	0.98	1
	IB-TC_DN6978_c0_g6_i1.p2	186	3.23	6
	IB-TC_DN6978_c0_g3_i1.p2	77	5.19	4
	IB-TC_DN6968_c0_g1_i1.p2	49	0	0
	IB-TC_DN6912_c0_g2_i1.p2	93	1.08	1
	IB-TC_DN6912_c0_g3_i1.p2	162	0.62	1
	IB-TC_DN6920_c0_g2_i1.p2	103	1.94	2
	IB-TC_DN6976_c0_g5_i1.p4	73	2.74	2
	IB-TC_DN6976_c0_g6_i1.p4	49	6.12	3
	IB-TC_DN6976_c0_g1_i1.p4	154	0.65	1
	IB-TC_DN6976_c0_g2_i1.p3	120	0	0
	IB-TC_DN6975_c0_g1_i1.p3	86	4.65	4
	IB-TC_DN6975_c0_g1_i2.p3	86	4.65	4
	IB-TC_DN6943_c0_g1_i1.p3	115	2.61	3
	IB-TC_DN6971_c0_g1_i1.p2	86	8.14	7						M5BI97|Uncharacterized protein (BN14_00819) (sp: Rhizoctonia solani AG-1 IB) [Secreted (highly likely)]
	IB-TC_DN6971_c0_g1_i2.p2	51	9.8	5						M5BI97|Uncharacterized protein (BN14_00819) (sp: Rhizoctonia solani AG-1 IB) [Secreted (highly likely)]
	IB-TC_DN6926_c0_g1_i3.p3	78	3.85	3
	IB-TC_DN6986_c0_g1_i1.p2	83	1.2	1
	IB-TC_DN6980_c0_g1_i1.p1	210	3.33	7
	IB-TC_DN6980_c0_g3_i1.p3	81	6.17	5
	IB-TC_DN6946_c0_g1_i1.p2	133	3.01	4
	IB-TC_DN6946_c0_g1_i1.p4	111	1.8	2
	IB-TC_DN6983_c0_g2_i1.p2	92	2.17	2	PF00625.20	K00942		KOG0707	Q54XF2
	IB-TC_DN6983_c0_g3_i1.p3	62	3.23	2
	IB-TC_DN6960_c1_g1_i1.p6	58	1.72	1
	IB-TC_DN6987_c0_g1_i1.p2	106	0	0	PF00026.22					M5BXL6|Procardosin-B (PR_A2) (sp: Rhizoctonia solani AG-1 IB) [Secreted (highly likely)]
	IB-TC_DN6987_c0_g1_i1.p7	49	2.04	1
	IB-TC_DN6938_c0_g1_i1.p1	246	1.63	4	PF00046.28			KOG0490	Q54PU1
	IB-TC_DN6931_c0_g2_i1.p1	382	0.26	1	PF01435.17;PF16491.4	K06013		KOG2719	Q8RX88
	IB-TC_DN6915_c0_g1_i2.p1	123	0	0	PF04241.14			KOG3472	Q9P7G8
	IB-TC_DN6932_c0_g1_i2.p2	51	0	0
	IB-TC_DN6994_c0_g1_i1.p4	50	0	0
	IB-TC_DN6994_c0_g1_i3.p4	50	0	0
	IB-TC_DN6949_c0_g1_i1.p2	122	4.1	5
	IB-TC_DN6973_c0_g1_i1.p3	139	2.88	4
	IB-TC_DN6965_c0_g2_i1.p2	64	1.56	1
	IB-TC_DN6916_c0_g1_i1.p4	50	8	4
	IB-TC_DN6989_c0_g1_i1.p1	89	1.12	1
	IB-TC_DN6989_c0_g1_i2.p2	89	1.12	1
	IB-TC_DN6944_c0_g1_i1.p3	60	0	0
	IB-TC_DN6921_c0_g1_i2.p1	209	0.48	1						M9LQV1|Uncharacterized protein (PANT_14c00021) (sp: Pseudozyma antarctica T-34) [Secreted (highly likely)]
	IB-TC_DN6921_c0_g1_i3.p1	112	2.68	3
	IB-TC_DN6977_c0_g3_i2.p2	103	2.91	3
	IB-TC_DN6977_c0_g3_i1.p1	211	0.95	2	PF00067.21	K07422		KOG0156	G3Y416	K9HE76|Uncharacterized protein (AGABI2DRAFT_208721) (sp: Agaricus bisporus var. bisporus) [Secreted (highly likely)]
	IB-TC_DN6977_c0_g3_i1.p3	103	1.94	2
	IB-TC_DN6959_c0_g1_i1.p3	54	3.7	2
	IB-TC_DN6928_c0_g1_i1.p3	52	3.85	2
	IB-TC_DN6924_c0_g1_i1.p3	83	3.61	3
	IB-TC_DN7059_c0_g1_i1.p1	458	0.22	1	PF00083.23;PF06609.12;PF07690.15			KOG0255	S0EEY7
	IB-TC_DN7059_c0_g1_i1.p6	69	2.9	2
	IB-TC_DN7049_c0_g3_i1.p2	125	3.2	4
	IB-TC_DN7018_c0_g1_i1.p1	420	1.19	5	PF00026.22;PF14543.5	K01381		KOG1339	O42630	M5BMM6|Saccharopepsin (pepE) (sp: Rhizoctonia solani AG-1 IB) [Secreted (highly likely)]
	IB-TC_DN7081_c0_g1_i1.p2	88	6.82	6
	IB-TC_DN7074_c0_g1_i1.p4	69	2.9	2
	IB-TC_DN7074_c0_g1_i2.p3	69	2.9	2
	IB-TC_DN7065_c0_g3_i1.p1	194	3.61	7					Q5AXV1
	IB-TC_DN7043_c0_g3_i1.p4	101	2.97	3
	IB-TC_DN7023_c0_g1_i4.p1	220	0.91	2	PF07264.10				Q08219
	IB-TC_DN7023_c0_g1_i4.p2	91	1.1	1
	IB-TC_DN7023_c0_g1_i2.p1	294	0.68	2	PF07264.10				Q08219
	IB-TC_DN7023_c0_g1_i3.p1	77	0	0
	IB-TC_DN7087_c0_g1_i1.p2	95	2.11	2
	IB-TC_DN7008_c0_g1_i1.p2	82	0	0
	IB-TC_DN7097_c0_g5_i1.p3	52	11.54	6
	IB-TC_DN7097_c0_g2_i1.p2	117	0.85	1
	IB-TC_DN7004_c0_g1_i1.p3	94	2.13	2
	IB-TC_DN7052_c0_g1_i1.p2	65	3.08	2
	IB-TC_DN7072_c0_g2_i1.p2	109	3.67	4
	IB-TC_DN7002_c0_g1_i4.p1	203	0.49	1	PF04117.11	K13348		KOG1944	O14142
	IB-TC_DN7002_c0_g1_i1.p1	172	0	0	PF04117.11	K13348		KOG1944	Q754F0
	IB-TC_DN7009_c0_g2_i1.p2	60	1.67	1
	IB-TC_DN7089_c0_g1_i1.p3	69	1.45	1
	IB-TC_DN7089_c0_g1_i1.p5	49	0	0
	IB-TC_DN7029_c0_g3_i1.p2	89	3.37	3
	IB-TC_DN7092_c0_g1_i1.p2	156	3.21	5
	IB-TC_DN7092_c0_g1_i1.p5	76	2.63	2
	IB-TC_DN7028_c0_g2_i1.p2	124	5.65	7
	IB-TC_DN7013_c0_g1_i1.p1	275	1.45	4	PF00083.23;PF07690.15			KOG1330	Q9P6J7
	IB-TC_DN7013_c0_g1_i1.p3	60	0	0
	IB-TC_DN7020_c0_g1_i1.p2	73	5.48	4
	IB-TC_DN7047_c0_g1_i1.p2	101	2.97	3
	IB-TC_DN7047_c0_g1_i1.p7	53	3.77	2
	IB-TC_DN7071_c0_g1_i1.p3	75	1.33	1
	IB-TC_DN7003_c0_g1_i1.p1	292	1.03	3	PF01182.19	K01057		KOG3147	O74455	C4JVU6|Putative uncharacterized protein (UREG_06688) (sp: Uncinocarpus reesii) [Secreted (highly likely)]
	IB-TC_DN7040_c0_g1_i1.p2	101	5.94	6
	IB-TC_DN7032_c0_g2_i1.p2	68	4.41	3
	IB-TC_DN7050_c0_g2_i1.p1	125	0	0	PF00069.24			KOG0659	Q4KM34
	IB-TC_DN7046_c0_g2_i1.p3	50	4	2
	IB-TC_DN7078_c1_g1_i1.p4	58	1.72	1
	IB-TC_DN7078_c1_g1_i3.p5	53	0	0
[truncated: 6,368 more rows]

## Sheet: Table S10C
	Table S10C. Secretome proteins in IC-TCs (classical pathway).
	Contig ID	Length (bp)	Content of Cys (%)	Number of Cys	Annotation
					Pfam domain	KO ID	dbCAN	KOG	SwissProt	FunSecKB2
	IC-TC_DN99_c0_g1_i2.p1	301	2.33	7	PF01522.20		CE4		D4AM78	L8WM74|Carbohydrate esterase family 4 protein (AG1IA_06917) (sp: Rhizoctonia solani AG-1 IA) [Secreted (highly likely)]
	IC-TC_DN99_c0_g1_i2.p4	115	5.26	6
	IC-TC_DN20_c0_g1_i1.p2	99	0	0
	IC-TC_DN20_c0_g1_i1.p4	86	2.35	2
	IC-TC_DN30_c0_g1_i1.p5	50	2.04	1
	IC-TC_DN49_c0_g1_i1.p3	77	2.63	2
	IC-TC_DN49_c0_g1_i1.p7	67	1.52	1
	IC-TC_DN75_c0_g1_i1.p4	88	0	0
	IC-TC_DN95_c0_g1_i1.p3	131	2.31	3
	IC-TC_DN95_c0_g1_i1.p6	87	5.81	5
	IC-TC_DN95_c0_g1_i1.p10	58	0	0
	IC-TC_DN95_c0_g1_i2.p3	131	2.31	3
	IC-TC_DN95_c0_g1_i2.p6	87	5.81	5
	IC-TC_DN95_c0_g1_i2.p9	58	0	0
	IC-TC_DN3_c0_g1_i1.p1	90	2.25	2
	IC-TC_DN46_c0_g1_i2.p2	94	0	0
	IC-TC_DN48_c0_g1_i1.p1	513	1.56	8	PF07690.15			KOG2533	Q9C0V8
	IC-TC_DN107_c0_g1_i1.p2	64	4.76	3
	IC-TC_DN138_c0_g1_i1.p3	93	5.43	5
	IC-TC_DN138_c0_g1_i2.p4	56	5.45	3
	IC-TC_DN276_c0_g1_i1.p1	495	0.81	4
	IC-TC_DN276_c0_g1_i1.p8	51	2	1
	IC-TC_DN252_c0_g1_i1.p3	105	2.88	3
	IC-TC_DN242_c0_g1_i1.p3	64	3.17	2
	IC-TC_DN262_c0_g1_i1.p2	65	3.13	2
	IC-TC_DN260_c0_g1_i1.p2	122	1.65	2
	IC-TC_DN260_c0_g1_i1.p3	88	2.3	2
	IC-TC_DN260_c0_g1_i1.p6	64	1.59	1
	IC-TC_DN293_c0_g2_i1.p2	58	0	0
	IC-TC_DN215_c0_g1_i1.p4	93	1.09	1
	IC-TC_DN215_c0_g1_i2.p4	93	1.09	1
	IC-TC_DN237_c0_g1_i1.p3	135	5.22	7
	IC-TC_DN285_c0_g1_i1.p2	74	8.22	6
	IC-TC_DN201_c0_g1_i1.p1	376	1.07	4
	IC-TC_DN290_c0_g1_i1.p2	87	2.33	2
	IC-TC_DN290_c0_g1_i1.p5	53	5.77	3
	IC-TC_DN244_c0_g1_i1.p1	233	0.43	1	PF10615.8
	IC-TC_DN231_c0_g1_i1.p3	68	0	0
	IC-TC_DN222_c0_g1_i1.p2	109	1.85	2
	IC-TC_DN227_c0_g1_i1.p1	473	0.42	2
	IC-TC_DN232_c0_g1_i1.p1	236	0.85	2	PF04622.11	K09829		KOG4143	P33281	A2Q878|Putative uncharacterized protein An01g03350 (Precursor) (An01g03350) (sp: Aspergillus niger) [Secreted (highly likely)]
	IC-TC_DN288_c0_g1_i1.p2	289	4.51	13
	IC-TC_DN233_c0_g2_i1.p3	103	3.92	4
	IC-TC_DN229_c0_g1_i1.p1	512	1.57	8	PF11735.7		GT69		Q6U1Z4	N4UA78|Alpha-1,3-mannosyltransferase CMT1 (FOC1_g10006422) (sp: Fusarium oxysporum f. sp. cubense race 1) [Secreted (highly likely)]
	IC-TC_DN289_c0_g1_i1.p2	69	5.88	4
	IC-TC_DN251_c0_g1_i1.p3	68	1.49	1
	IC-TC_DN274_c0_g1_i1.p3	104	2.91	3
	IC-TC_DN279_c0_g1_i1.p2	60	1.69	1
	IC-TC_DN275_c0_g1_i1.p8	54	11.32	6
	IC-TC_DN264_c0_g1_i2.p1	136	0	0	PF03911.15;PF06679.11			KOG3457	Q9HFC7
	IC-TC_DN267_c0_g1_i1.p6	87	2.33	2
	IC-TC_DN367_c0_g1_i1.p7	88	1.15	1
	IC-TC_DN371_c0_g1_i1.p1	674	0.59	4	PF00226.30;PF02889.15	K09540		KOG0721	Q9HGN7	N4V2U9|DnaJ domain-containing protein (Cob_09380) (sp: Colletotrichum orbiculare) [Secreted (highly likely)]
	IC-TC_DN371_c0_g1_i1.p4	78	0	0
	IC-TC_DN347_c0_g1_i1.p6	62	0	0
	IC-TC_DN347_c0_g1_i1.p7	61	3.33	2
	IC-TC_DN347_c0_g1_i2.p6	62	0	0
	IC-TC_DN347_c0_g1_i2.p7	61	3.33	2
	IC-TC_DN376_c0_g1_i1.p3	60	0	0
	IC-TC_DN302_c0_g1_i1.p6	54	3.77	2
	IC-TC_DN350_c0_g1_i1.p4	83	1.22	1
	IC-TC_DN349_c0_g1_i1.p1	84	10.84	9
	IC-TC_DN343_c0_g1_i1.p1	635	1.74	11	PF01425.20	K02433		KOG1212	O59805	C4JW79|Putative uncharacterized protein (UREG_06821) (sp: Uncinocarpus reesii) [Secreted (highly likely)]
	IC-TC_DN343_c0_g1_i1.p6	60	3.39	2
	IC-TC_DN343_c0_g1_i2.p1	635	1.74	11	PF01425.20	K02433		KOG1212	O59805	C4JW79|Putative uncharacterized protein (UREG_06821) (sp: Uncinocarpus reesii) [Secreted (highly likely)]
	IC-TC_DN343_c0_g1_i2.p5	60	3.39	2
	IC-TC_DN387_c0_g2_i1.p4	63	3.23	2
	IC-TC_DN360_c0_g1_i1.p4	102	1.98	2
	IC-TC_DN360_c0_g1_i2.p3	102	1.98	2
	IC-TC_DN399_c0_g1_i1.p2	171	2.35	4	PF00137.20	K02155		KOG0232	Q9URZ8
	IC-TC_DN358_c0_g2_i1.p1	112	1.8	2
	IC-TC_DN364_c0_g2_i1.p2	135	0.75	1
	IC-TC_DN353_c0_g1_i1.p4	51	2	1
	IC-TC_DN312_c0_g1_i1.p1	308	1.95	6	PF03330.17					M5BHQ9|Uncharacterized protein (BN14_00140) (sp: Rhizoctonia solani AG-1 IB) [Secreted (highly likely)]
	IC-TC_DN498_c0_g1_i1.p2	193	1.56	3
	IC-TC_DN498_c0_g1_i1.p4	81	2.5	2
	IC-TC_DN498_c0_g1_i2.p3	156	1.94	3
	IC-TC_DN498_c0_g1_i2.p5	81	2.5	2
	IC-TC_DN435_c0_g1_i1.p1	52	1.96	1
	IC-TC_DN456_c0_g1_i1.p5	59	8.62	5
	IC-TC_DN418_c0_g1_i1.p3	76	4	3
	IC-TC_DN417_c0_g1_i1.p4	54	7.55	4
	IC-TC_DN444_c0_g2_i1.p2	70	2.9	2
	IC-TC_DN464_c0_g1_i1.p3	91	3.33	3
	IC-TC_DN464_c0_g2_i1.p2	117	2.59	3
	IC-TC_DN411_c0_g1_i1.p1	405	0.74	3	PF00173.27;PF04116.12	K19703		KOG0539	Q03529	A2QW99|Remark: A novel type of RNA editing (An11g04370) (sp: Aspergillus niger) [Secreted (curated)]
	IC-TC_DN411_c0_g1_i1.p2	102	1.98	2
	IC-TC_DN411_c0_g1_i2.p1	398	0.76	3	PF00173.27;PF04116.12	K19703		KOG0539	Q03529	A2QW99|Remark: A novel type of RNA editing (An11g04370) (sp: Aspergillus niger) [Secreted (curated)]
	IC-TC_DN411_c0_g1_i2.p2	102	1.98	2
	IC-TC_DN466_c0_g1_i1.p2	74	5.48	4
	IC-TC_DN466_c0_g1_i2.p2	74	5.48	4
	IC-TC_DN474_c0_g1_i1.p1	414	0	0	PF08637.9	K18158			O74963
	IC-TC_DN474_c0_g1_i1.p3	60	10.17	6
	IC-TC_DN431_c0_g2_i1.p1	55	5.56	3
	IC-TC_DN445_c0_g1_i1.p2	77	6.58	5
	IC-TC_DN542_c0_g1_i1.p4	109	3.7	4
	IC-TC_DN555_c0_g1_i1.p1	874	1.03	9
	IC-TC_DN555_c0_g1_i1.p2	111	4.55	5
	IC-TC_DN555_c0_g1_i1.p5	65	4.69	3
	IC-TC_DN555_c0_g1_i1.p6	62	1.64	1
	IC-TC_DN555_c0_g1_i1.p7	57	3.57	2
	IC-TC_DN555_c0_g1_i1.p10	53	3.85	2
	IC-TC_DN547_c0_g1_i1.p6	71	2.86	2
	IC-TC_DN579_c0_g1_i1.p3	85	1.19	1
	IC-TC_DN579_c0_g1_i1.p5	53	3.85	2
	IC-TC_DN588_c0_g1_i1.p3	73	1.39	1
	IC-TC_DN588_c0_g1_i2.p2	98	1.03	1	PF05251.11
	IC-TC_DN588_c0_g1_i2.p3	73	1.39	1
	IC-TC_DN593_c0_g1_i2.p1	376	0.8	3	PF00389.29;PF02826.18;PF03446.14	K00122		KOG0069	O13437	L7J5I4|Glyoxylate reductase (OOW_P131scaffold00982g40) (sp: Magnaporthe oryzae P131) [Secreted (highly likely)]
	IC-TC_DN583_c0_g2_i1.p1	170	0	0
	IC-TC_DN583_c0_g2_i1.p4	54	5.66	3
	IC-TC_DN565_c0_g1_i1.p2	141	0.71	1
	IC-TC_DN565_c0_g1_i1.p6	56	5.45	3
	IC-TC_DN553_c0_g1_i1.p8	63	3.23	2
	IC-TC_DN553_c0_g1_i1.p9	56	3.64	2
	IC-TC_DN582_c0_g1_i1.p2	175	1.72	3
	IC-TC_DN538_c0_g1_i2.p4	62	9.84	6
	IC-TC_DN543_c0_g2_i1.p3	68	0	0
	IC-TC_DN530_c0_g1_i1.p2	108	0.93	1	PF01184.18
	IC-TC_DN530_c0_g1_i2.p1	261	0.77	2	PF01184.18	K07034			P32907
	IC-TC_DN591_c0_g1_i1.p2	81	5	4
	IC-TC_DN515_c0_g1_i1.p7	50	6.12	3
	IC-TC_DN589_c0_g2_i1.p2	186	3.24	6
	IC-TC_DN505_c0_g1_i1.p2	149	4.05	6	PF09154.9	K01176			P06279
	IC-TC_DN562_c0_g1_i1.p2	130	0.78	1
	IC-TC_DN562_c0_g2_i1.p5	116	4.35	5
	IC-TC_DN577_c0_g1_i1.p1	724	1.66	12	PF03372.22	K07004				M5BIP4|Uncharacterized protein (BN14_00377) (sp: Rhizoctonia solani AG-1 IB) [Secreted (highly likely)]
	IC-TC_DN577_c0_g1_i1.p3	76	2.67	2						K1Y5L4|Putative pectin methyl esterase (MBM_01176) (sp: Marssonina brunnea f. sp. multigermtubi) [Secreted (highly likely)]
	IC-TC_DN577_c0_g1_i1.p9	54	3.77	2
	IC-TC_DN567_c0_g1_i1.p4	89	7.95	7
	IC-TC_DN544_c0_g1_i1.p1	58	1.75	1
	IC-TC_DN525_c0_g1_i1.p2	134	0.75	1						L2G5N9|Complement fixation-chitinase (CGGC5_6127) (sp: Colletotrichum gloeosporioides) [Secreted (highly likely)]
	IC-TC_DN501_c0_g1_i1.p1	307	0.98	3
	IC-TC_DN501_c0_g1_i2.p2	128	0	0
	IC-TC_DN506_c0_g1_i1.p3	67	6.06	4
	IC-TC_DN566_c0_g1_i1.p2	94	7.53	7
	IC-TC_DN561_c0_g1_i1.p3	66	4.62	3
	IC-TC_DN537_c0_g1_i1.p5	183	2.2	4
	IC-TC_DN537_c0_g1_i2.p6	126	1.6	2
	IC-TC_DN557_c0_g1_i1.p5	91	5.56	5
	IC-TC_DN557_c0_g1_i1.p6	67	6.06	4
	IC-TC_DN545_c0_g1_i1.p4	76	4	3
	IC-TC_DN576_c0_g2_i1.p2	167	2.41	4
	IC-TC_DN576_c0_g2_i1.p5	131	1.54	2
	IC-TC_DN575_c0_g1_i1.p1	467	0.21	1	PF10176.8			KOG4812	P38356
	IC-TC_DN575_c0_g1_i2.p1	449	0	0	PF10176.8			KOG4812	P38356
	IC-TC_DN549_c0_g1_i2.p2	58	5.26	3
	IC-TC_DN563_c0_g1_i1.p2	106	2.86	3
	IC-TC_DN569_c0_g1_i1.p2	231	0	0	PF04061.13			KOG3319	O42901
	IC-TC_DN569_c0_g1_i1.p4	87	4.65	4
	IC-TC_DN524_c0_g1_i1.p3	94	4.3	4
	IC-TC_DN524_c0_g2_i1.p3	82	2.47	2
	IC-TC_DN597_c0_g1_i1.p10	59	1.72	1
	IC-TC_DN638_c0_g1_i1.p3	60	1.69	1
	IC-TC_DN677_c0_g1_i1.p1	238	2.11	5	PF08241.11;PF08242.11;PF13489.5;PF13649.5				O74529
	IC-TC_DN618_c0_g1_i1.p2	60	3.39	2
	IC-TC_DN620_c0_g1_i1.p1	213	0.47	1	PF03073.14	K05770		KOG3797	P16257
	IC-TC_DN601_c0_g1_i1.p2	70	2.9	2
	IC-TC_DN608_c0_g1_i1.p3	68	2.99	2
	IC-TC_DN635_c0_g2_i1.p1	97	2.08	2	PF01184.18				O14201
	IC-TC_DN684_c0_g1_i1.p2	66	1.54	1
	IC-TC_DN605_c0_g2_i1.p3	98	2.06	2
	IC-TC_DN625_c0_g1_i1.p2	131	0.77	1
	IC-TC_DN627_c0_g1_i1.p1	354	1.42	5	PF00892.19;PF08449.10	K15356		KOG1444	B0DI84
	IC-TC_DN664_c0_g1_i1.p2	58	3.51	2
	IC-TC_DN660_c0_g1_i1.p2	53	1.92	1
	IC-TC_DN643_c0_g1_i1.p4	77	5.26	4
	IC-TC_DN659_c0_g1_i1.p4	65	6.25	4
	IC-TC_DN607_c0_g1_i1.p1	139	1.45	2
	IC-TC_DN607_c0_g1_i2.p1	244	1.23	3
	IC-TC_DN607_c0_g1_i2.p3	55	0	0
	IC-TC_DN611_c0_g2_i1.p1	222	1.36	3		K07088		KOG2722	O14197
	IC-TC_DN632_c0_g1_i1.p2	96	3.16	3
	IC-TC_DN623_c0_g1_i1.p2	65	4.69	3
	IC-TC_DN653_c0_g1_i1.p2	64	6.35	4
	IC-TC_DN681_c0_g1_i1.p2	59	3.45	2
	IC-TC_DN665_c0_g1_i1.p2	73	2.78	2
	IC-TC_DN630_c0_g2_i1.p2	81	3.75	3
	IC-TC_DN613_c0_g1_i1.p11	79	3.85	3
	IC-TC_DN717_c0_g1_i1.p3	101	2	2
	IC-TC_DN752_c0_g1_i1.p2	224	0.45	1	PF03134.18	K17338		KOG1726	Q8K072	F8NRT9|Putative uncharacterized protein (SERLADRAFT_464319) (sp: Serpula lacrymans var. lacrymans) [Secreted (highly likely)]
	IC-TC_DN721_c0_g1_i1.p2	86	9.41	8
	IC-TC_DN725_c0_g1_i1.p1	640	0.47	3	PF07690.15	K08197			Q92341
	IC-TC_DN716_c0_g1_i1.p4	66	4.62	3
	IC-TC_DN765_c0_g2_i1.p2	98	2.06	2
	IC-TC_DN765_c0_g2_i1.p4	83	8.54	7
	IC-TC_DN722_c0_g1_i1.p1	269	2.61	7						M5CAJ4|Uncharacterized protein (BN14_10478) (sp: Rhizoctonia solani AG-1 IB) [Secreted (highly likely)]
	IC-TC_DN722_c0_g1_i1.p2	136	2.96	4
	IC-TC_DN750_c0_g1_i1.p2	61	0	0
	IC-TC_DN730_c0_g1_i1.p1	156	0	0		K08744		KOG1617	Q07560
	IC-TC_DN730_c0_g1_i1.p5	64	4.76	3
	IC-TC_DN724_c0_g1_i1.p6	96	2.11	2
	IC-TC_DN724_c0_g1_i1.p8	80	0	0
	IC-TC_DN795_c0_g1_i1.p4	102	8.91	9
	IC-TC_DN785_c0_g1_i1.p1	81	3.75	3	PF02128.14				A1C4M2	L8WKZ0|Metalloprotease (AG1IA_07136) (sp: Rhizoctonia solani AG-1 IA) [Secreted (highly likely)]
	IC-TC_DN895_c0_g1_i1.p3	65	1.56	1
	IC-TC_DN820_c0_g1_i1.p3	69	4.41	3
	IC-TC_DN897_c0_g2_i1.p2	51	0	0
	IC-TC_DN885_c0_g2_i1.p3	50	2.04	1
	IC-TC_DN815_c0_g1_i1.p4	66	6.15	4
	IC-TC_DN842_c0_g1_i1.p1	554	0.72	4	PF02628.14	K02259		KOG2725	Q10361
	IC-TC_DN842_c0_g1_i1.p5	75	4.05	3
	IC-TC_DN842_c0_g1_i1.p8	51	4	2
	IC-TC_DN842_c0_g1_i2.p1	554	0.72	4	PF02628.14	K02259		KOG2725	Q10361
	IC-TC_DN842_c0_g1_i2.p5	75	4.05	3
	IC-TC_DN842_c0_g1_i2.p8	51	4	2
	IC-TC_DN849_c0_g1_i1.p1	178	1.13	2
	IC-TC_DN849_c0_g1_i1.p3	61	0	0
	IC-TC_DN809_c0_g1_i1.p4	50	0	0
	IC-TC_DN856_c0_g1_i1.p6	65	1.56	1
	IC-TC_DN840_c0_g1_i1.p3	93	1.09	1
	IC-TC_DN944_c0_g1_i1.p4	52	0	0
	IC-TC_DN936_c0_g1_i1.p2	98	3.09	3
	IC-TC_DN975_c0_g1_i2.p4	115	0.88	1
	IC-TC_DN975_c0_g1_i2.p7	69	5.88	4
	IC-TC_DN981_c0_g1_i1.p1	167	0	0
	IC-TC_DN953_c0_g2_i1.p1	259	1.16	3
	IC-TC_DN953_c0_g2_i1.p6	50	6.12	3
	IC-TC_DN959_c0_g2_i1.p3	51	2	1
	IC-TC_DN926_c0_g1_i1.p2	68	1.49	1
	IC-TC_DN924_c0_g1_i1.p4	100	3.03	3
	IC-TC_DN924_c0_g1_i1.p5	87	8.14	7
	IC-TC_DN993_c0_g1_i1.p3	71	8.57	6
	IC-TC_DN906_c0_g1_i1.p1	1013	0.79	8	PF00899.20;PF09358.9;PF10585.8;PF16190.4;PF16191.4	K03178		KOG2012	O94609	J4VVM1|ThiF family protein (BBA_08594) (sp: Beauveria bassiana) [Secreted (highly likely)]
	IC-TC_DN1096_c0_g2_i1.p2	69	1.47	1
	IC-TC_DN1031_c0_g1_i1.p2	71	0	0
	IC-TC_DN1008_c0_g1_i1.p1	111	0.91	1					Q5ATG7
	IC-TC_DN1099_c0_g1_i1.p1	518	1.16	6	PF03901.16	K03846	GT22	KOG2515	Q9H6U8
	IC-TC_DN1099_c0_g1_i1.p3	58	0	0
	IC-TC_DN1087_c0_g1_i1.p8	79	2.56	2
	IC-TC_DN1087_c0_g1_i1.p11	60	1.69	1
	IC-TC_DN1080_c0_g2_i1.p1	243	1.65	4
	IC-TC_DN1088_c0_g1_i1.p3	98	3.09	3
	IC-TC_DN1061_c0_g1_i1.p2	55	1.85	1
	IC-TC_DN1079_c0_g1_i1.p2	130	3.88	5
	IC-TC_DN1079_c0_g1_i2.p3	130	3.88	5
	IC-TC_DN1067_c0_g1_i1.p1	508	1.38	7	PF01135.18;PF02353.19;PF05175.13;PF08123.12;PF08241.11;PF08242.11;PF13489.5;PF13649.5;PF13847.5	K00574			I1RNL0
	IC-TC_DN1074_c0_g1_i1.p2	119	5.93	7
	IC-TC_DN1074_c0_g1_i1.p5	91	1.11	1
	IC-TC_DN1074_c0_g1_i2.p2	119	5.93	7
	IC-TC_DN1074_c0_g1_i2.p5	91	1.11	1
	IC-TC_DN1084_c0_g1_i2.p1	224	0	0	PF05008.14;PF12352.7	K08493		KOG1666	P78768
	IC-TC_DN1095_c0_g1_i1.p1	240	1.67	4
	IC-TC_DN1068_c0_g1_i1.p8	57	5.36	3
	IC-TC_DN1001_c0_g2_i1.p3	66	1.54	1
	IC-TC_DN1094_c0_g1_i1.p4	69	2.94	2
	IC-TC_DN1094_c0_g1_i1.p6	60	6.78	4
	IC-TC_DN1167_c0_g1_i1.p1	149	0.68	1	PF04178.11			KOG1743	Q6NMM1
	IC-TC_DN1132_c0_g1_i1.p1	438	2.29	10	PF01222.16;PF06966.11	K00222		KOG1435	Q09195
	IC-TC_DN1132_c0_g1_i1.p5	71	4.29	3
	IC-TC_DN1109_c0_g1_i1.p4	67	4.55	3
	IC-TC_DN1111_c0_g1_i1.p1	173	0	0
	IC-TC_DN1121_c0_g1_i1.p2	68	1.49	1
	IC-TC_DN1121_c0_g1_i1.p4	54	0	0
	IC-TC_DN1133_c0_g1_i1.p6	56	9.09	5
	IC-TC_DN1133_c0_g1_i2.p5	56	9.09	5
	IC-TC_DN1176_c0_g1_i1.p1	183	0.55	1	PF01184.18
	IC-TC_DN1152_c0_g1_i1.p4	61	5	3
	IC-TC_DN1152_c0_g1_i2.p4	61	5	3
	IC-TC_DN1104_c0_g2_i1.p3	111	0.91	1	PF04511.14	K13989		KOG0858	Q9D8K3
	IC-TC_DN1119_c0_g1_i1.p1	94	1.08	1	PF07690.15
	IC-TC_DN1148_c0_g1_i1.p3	78	3.9	3
	IC-TC_DN1130_c0_g1_i1.p2	75	1.35	1
	IC-TC_DN1112_c0_g2_i1.p5	50	4.08	2
	IC-TC_DN1164_c0_g1_i1.p1	549	1.09	6	PF00615.18
	IC-TC_DN1196_c0_g1_i1.p4	85	7.14	6
	IC-TC_DN1196_c0_g1_i2.p3	66	6.15	4
	IC-TC_DN1185_c0_g1_i1.p4	102	2.97	3
	IC-TC_DN1185_c0_g1_i1.p6	99	4.08	4
	IC-TC_DN1161_c0_g1_i1.p1	756	0.66	5	PF02366.17;PF02815.18;PF16192.4	K00728	GT39	KOG3359	Q59X23	F4P9I5|Putative uncharacterized protein (BATDEDRAFT_26916) (sp: Batrachochytrium dendrobatidis) [Secreted (highly likely)]
	IC-TC_DN1113_c0_g1_i2.p1	278	0.36	1	PF13409.5;PF13410.5;PF13417.5				B8NM79	G3FAQ7|Beta-glucosidase/beta-xylosidase (bxl5) (sp: Chrysosporium lucknowense) [Secreted (highly likely)]
	IC-TC_DN1168_c0_g1_i1.p1	568	0.71	4	PF07250.10;PF09118.10	K20929	AA5_1		Q01772	M5CAP4|Galactose oxidase Short=GAO (BN14_10533) (sp: Rhizoctonia solani AG-1 IB) [Secreted (highly likely)]
	IC-TC_DN1168_c0_g1_i1.p2	121	5.83	7
	IC-TC_DN1168_c0_g1_i1.p3	116	2.61	3
	IC-TC_DN1125_c0_g1_i1.p2	231	3.48	8
	IC-TC_DN1125_c0_g1_i1.p7	101	5	5
	IC-TC_DN1128_c0_g1_i1.p1	271	0	0
	IC-TC_DN1128_c0_g1_i1.p5	59	5.17	3
	IC-TC_DN1123_c0_g1_i1.p2	99	2.04	2
	IC-TC_DN1123_c0_g1_i2.p2	89	3.41	3
	IC-TC_DN1182_c0_g2_i1.p2	81	1.25	1
	IC-TC_DN1163_c0_g1_i1.p8	61	5	3
	IC-TC_DN1163_c0_g1_i1.p9	53	7.69	4
	IC-TC_DN1102_c0_g1_i1.p2	79	3.85	3
	IC-TC_DN1106_c0_g1_i1.p3	93	1.09	1
	IC-TC_DN1106_c0_g1_i2.p3	93	1.09	1
	IC-TC_DN1124_c0_g1_i1.p1	367	0	0						D8PJU9|Expressed protein (SCHCODRAFT_12924) (sp: Schizophyllum commune) [Secreted (highly likely)]
	IC-TC_DN1162_c0_g2_i1.p3	66	1.54	1
	IC-TC_DN1171_c0_g1_i1.p1	158	1.27	2	PF04145.14
	IC-TC_DN1181_c0_g1_i1.p1	208	0	0	PF12400.7				Q12042
	IC-TC_DN1127_c0_g2_i1.p1	375	0.8	3
	IC-TC_DN1156_c0_g1_i1.p1	366	1.64	6	PF00535.25;PF13506.5;PF13641.5	K00752	GT2_Glyco_tranf_2_3		O08650
	IC-TC_DN1156_c0_g1_i1.p5	63	6.45	4
	IC-TC_DN1158_c0_g1_i1.p3	139	2.9	4
	IC-TC_DN1159_c0_g1_i1.p5	78	6.49	5
	IC-TC_DN1140_c0_g1_i1.p1	98	3.09	3
	IC-TC_DN1146_c0_g1_i1.p2	83	6.1	5
	IC-TC_DN1146_c0_g2_i1.p1	293	3.77	11	PF01222.16	K00223		KOG1435	P36209
	IC-TC_DN1268_c0_g2_i1.p2	82	0	0
	IC-TC_DN1268_c0_g2_i1.p3	74	2.74	2
	IC-TC_DN1201_c0_g2_i1.p2	74	5.48	4
	IC-TC_DN1286_c0_g1_i1.p2	54	1.89	1
	IC-TC_DN1225_c0_g1_i1.p1	181	2.22	4	PF02221.14			KOG4680	P0CP28	M5C7S1|Phosphatidylglycerol/phosphatidylinositol transfer protein Short=PG/PI-TP (NPC2) (sp: Rhizoctonia solani AG-1 IB) [Secreted (highly likely)]
	IC-TC_DN1241_c0_g2_i1.p1	115	3.51	4
	IC-TC_DN1254_c0_g1_i1.p2	101	4	4
	IC-TC_DN1206_c0_g1_i1.p3	97	3.13	3
	IC-TC_DN1270_c0_g1_i1.p2	88	2.3	2
	IC-TC_DN1270_c0_g1_i1.p4	59	8.62	5	PF13465.5
	IC-TC_DN1270_c0_g1_i2.p2	79	3.85	3
	IC-TC_DN1270_c0_g1_i2.p4	59	8.62	5	PF13465.5
	IC-TC_DN1209_c0_g1_i1.p3	54	1.89	1
	IC-TC_DN1239_c0_g1_i1.p4	72	4.23	3
	IC-TC_DN1239_c0_g1_i1.p5	66	0	0
	IC-TC_DN1239_c0_g2_i1.p1	246	0.41	1	PF01544.17	K03284			Q9WZ31
	IC-TC_DN1263_c0_g1_i1.p3	119	2.54	3
	IC-TC_DN1258_c0_g1_i1.p1	349	0.57	2						M5BWR5|Uncharacterized protein (BN14_02119) (sp: Rhizoctonia solani AG-1 IB) [Secreted (highly likely)]
	IC-TC_DN1258_c0_g1_i1.p2	157	0	0
	IC-TC_DN1251_c0_g1_i1.p1	148	0	0
	IC-TC_DN1242_c0_g1_i1.p1	664	0.9	6
	IC-TC_DN1242_c0_g1_i1.p5	63	9.68	6
	IC-TC_DN1238_c0_g1_i1.p3	114	0.88	1
	IC-TC_DN1238_c0_g1_i2.p3	114	0.88	1
	IC-TC_DN1290_c0_g1_i1.p2	102	4.95	5
	IC-TC_DN1290_c0_g1_i1.p4	88	1.15	1
	IC-TC_DN1285_c0_g1_i1.p1	424	0.95	4	PF00646.32;PF12937.6
	IC-TC_DN1285_c0_g1_i1.p2	93	2.17	2
	IC-TC_DN1261_c0_g1_i1.p3	53	5.77	3
	IC-TC_DN1261_c0_g1_i2.p3	53	5.77	3
	IC-TC_DN1236_c0_g1_i1.p3	62	1.64	1
	IC-TC_DN1277_c0_g1_i1.p2	121	2.5	3				KOG2887	Q9P6K1
	IC-TC_DN1277_c0_g1_i1.p3	93	1.09	1	PF04178.11			KOG2887	Q9P6K1
	IC-TC_DN1277_c0_g1_i2.p1	205	1.47	3	PF04178.11			KOG2887	Q9P6K1
	IC-TC_DN1247_c0_g2_i1.p2	91	2.22	2
	IC-TC_DN1278_c0_g1_i1.p2	89	1.14	1
	IC-TC_DN1237_c0_g1_i1.p4	83	0	0
	IC-TC_DN1237_c0_g2_i1.p1	330	0.61	2	PF00487.23	K21734		KOG4232	Q6CMK7
	IC-TC_DN1237_c0_g2_i1.p3	72	4.23	3
	IC-TC_DN1250_c0_g1_i1.p2	261	2.69	7
	IC-TC_DN1250_c0_g1_i2.p2	261	2.69	7
	IC-TC_DN1222_c0_g1_i1.p1	156	0.65	1	PF11712.7
	IC-TC_DN1222_c0_g1_i1.p3	70	2.9	2
	IC-TC_DN1295_c0_g1_i1.p5	71	7.14	5
	IC-TC_DN1295_c0_g1_i1.p6	70	2.9	2
	IC-TC_DN1252_c0_g1_i1.p6	82	4.94	4
	IC-TC_DN1252_c0_g1_i1.p9	52	3.92	2
	IC-TC_DN1229_c0_g1_i1.p2	143	2.11	3
	IC-TC_DN1244_c0_g1_i1.p8	63	1.61	1
	IC-TC_DN1293_c0_g1_i1.p3	60	0	0
	IC-TC_DN1338_c0_g1_i1.p3	148	0	0
	IC-TC_DN1384_c0_g1_i1.p4	60	3.39	2
	IC-TC_DN1302_c0_g1_i2.p2	91	1.11	1
	IC-TC_DN1370_c0_g1_i1.p1	222	0	0
	IC-TC_DN1361_c0_g1_i1.p2	228	1.32	3	PF12352.7	K08495		KOG3208	O22151
	IC-TC_DN1361_c0_g1_i1.p3	196	3.59	7
	IC-TC_DN1361_c0_g1_i1.p6	74	4.11	3
	IC-TC_DN1361_c0_g1_i2.p2	228	1.32	3	PF12352.7	K08495		KOG3208	O22151
	IC-TC_DN1361_c0_g1_i2.p5	74	4.11	3
	IC-TC_DN1307_c0_g1_i1.p1	115	0	0
	IC-TC_DN1307_c0_g1_i1.p3	86	5.88	5						L8WMJ0|Uncharacterized protein (AG1IA_07973) (sp: Rhizoctonia solani AG-1 IA) [Secreted (highly likely)]
	IC-TC_DN1372_c0_g1_i1.p1	663	2.27	15	PF00172.17;PF04082.17				Q1ERI1	B6QAJ8|Chitosanase, putative (PMAA_073700) (sp: Penicillium marneffei) [Secreted (highly likely)]
	IC-TC_DN1372_c0_g1_i1.p5	77	5.26	4
	IC-TC_DN1378_c0_g1_i1.p1	669	0.9	6	PF02383.17	K21797		KOG1889	O60162	G1XJC3|Uncharacterized protein (AOL_s00097g450) (sp: Arthrobotrys oligospora) [Secreted (highly likely)]
	IC-TC_DN1369_c0_g1_i1.p1	414	0.73	3	PF00615.18				Q08760
	IC-TC_DN1346_c0_g1_i1.p2	60	8.47	5
	IC-TC_DN1346_c0_g1_i2.p2	60	8.47	5
	IC-TC_DN1399_c0_g1_i1.p3	142	0.71	1
	IC-TC_DN1394_c0_g1_i1.p1	313	0.96	3				KOG2818	Q12063	J4G0R7|Uncharacterized protein (FIBRA_01042) (sp: Fibroporia radiculosa) [Secreted (highly likely)]
	IC-TC_DN1322_c0_g1_i1.p3	81	1.25	1
	IC-TC_DN1383_c0_g1_i1.p1	273	1.47	4	PF04511.14	K11519		KOG0858	Q5R9W3
	IC-TC_DN1383_c0_g1_i1.p4	56	1.82	1	PF04186.12
	IC-TC_DN1466_c0_g1_i1.p1	50	2.04	1
	IC-TC_DN1424_c0_g1_i1.p2	98	8.25	8
	IC-TC_DN1476_c0_g1_i1.p1	520	0.96	5	PF00067.21	K09831		KOG0157	O13820	J0WVI2|Cytochrome P450 (AURDEDRAFT_71601) (sp: Auricularia delicata) [Secreted (highly likely)]
	IC-TC_DN1476_c0_g1_i1.p6	53	3.85	2
	IC-TC_DN1404_c0_g1_i1.p1	1273	1.97	25	PF00122.19;PF00702.25;PF13246.5	K14950		KOG0209	O14072
	IC-TC_DN1496_c0_g1_i1.p1	76	2.67	2					G3Y416	F8Q1T1|Putative uncharacterized protein (SERLA73DRAFT_183764) (sp: Serpula lacrymans var. lacrymans) [Secreted (highly likely)]
	IC-TC_DN1471_c0_g1_i1.p1	367	1.37	5	PF03443.13		AA9		G2Q9T3	L8WRB2|Glycosyl hydrolase family 61 domain-containing protein (AG1IA_07062) (sp: Rhizoctonia solani AG-1 IA) [Secreted (highly likely)]
	IC-TC_DN1472_c0_g1_i1.p2	63	3.23	2
	IC-TC_DN1457_c0_g1_i1.p4	130	0	0
	IC-TC_DN1457_c0_g1_i1.p5	126	4	5
	IC-TC_DN1457_c0_g1_i1.p6	96	2.11	2
	IC-TC_DN1457_c0_g1_i1.p8	92	5.49	5
	IC-TC_DN1483_c0_g1_i1.p1	374	0.8	3	PF08327.10;PF09229.10			KOG2936	Q9P782
	IC-TC_DN1483_c0_g1_i1.p6	83	2.44	2
	IC-TC_DN1483_c0_g1_i2.p5	83	2.44	2
	IC-TC_DN1497_c0_g1_i1.p2	59	0	0
	IC-TC_DN1545_c0_g1_i1.p3	76	4	3
	IC-TC_DN1545_c0_g1_i2.p2	76	4	3
	IC-TC_DN1567_c0_g1_i1.p2	76	4	3
	IC-TC_DN1569_c0_g1_i1.p2	243	2.07	5
	IC-TC_DN1550_c0_g1_i1.p2	82	3.7	3
	IC-TC_DN1544_c0_g1_i1.p1	287	1.05	3	PF13241.5;PF14823.5;PF14824.5	K02304			O14172
	IC-TC_DN1568_c0_g1_i1.p4	70	2.9	2
	IC-TC_DN1503_c0_g1_i1.p2	53	3.85	2
	IC-TC_DN1582_c0_g1_i1.p4	71	1.43	1
	IC-TC_DN1536_c0_g1_i1.p5	104	6.8	7	PF10943.7
	IC-TC_DN1536_c0_g1_i1.p7	95	3.19	3
	IC-TC_DN1536_c0_g1_i1.p16	65	3.13	2
	IC-TC_DN1536_c0_g1_i1.p23	52	1.96	1
	IC-TC_DN1536_c0_g1_i2.p5	104	6.8	7	PF10943.7
	IC-TC_DN1536_c0_g1_i2.p7	95	3.19	3
	IC-TC_DN1536_c0_g1_i2.p16	65	3.13	2
	IC-TC_DN1536_c0_g1_i2.p23	52	1.96	1
	IC-TC_DN1510_c0_g1_i1.p2	129	3.13	4
	IC-TC_DN1510_c0_g1_i2.p3	116	3.48	4
	IC-TC_DN1588_c0_g1_i1.p6	62	1.64	1
	IC-TC_DN1588_c0_g1_i2.p6	62	1.64	1
	IC-TC_DN1535_c0_g1_i1.p3	59	3.45	2
	IC-TC_DN1587_c0_g1_i1.p5	52	3.92	2
	IC-TC_DN1637_c0_g1_i1.p3	50	2.04	1
	IC-TC_DN1616_c0_g1_i1.p3	59	3.45	2
	IC-TC_DN1662_c0_g1_i1.p1	86	2.35	2
	IC-TC_DN1662_c0_g1_i2.p1	104	1.94	2
	IC-TC_DN1636_c0_g2_i1.p2	69	1.47	1
	IC-TC_DN1650_c0_g1_i1.p3	57	5.36	3
	IC-TC_DN1675_c0_g1_i1.p3	83	3.66	3
	IC-TC_DN1656_c0_g1_i1.p1	95	0	0
	IC-TC_DN1791_c0_g1_i1.p1	137	2.21	3
	IC-TC_DN1791_c0_g1_i1.p2	60	0	0
	IC-TC_DN1791_c0_g1_i2.p2	137	2.21	3
	IC-TC_DN1701_c0_g1_i1.p1	54	0	0	PF04479.12
	IC-TC_DN1717_c0_g2_i1.p1	88	1.15	1
	IC-TC_DN1798_c0_g1_i1.p2	103	1.96	2					P36129
	IC-TC_DN1798_c0_g1_i2.p2	103	1.96	2					P36129
	IC-TC_DN1741_c0_g1_i1.p2	75	4.05	3
	IC-TC_DN1737_c0_g1_i2.p1	241	1.67	4					Q4WCX9	G4TKH9|Uncharacterized protein (PIIN_05757) (sp: Piriformospora indica) [Secreted (highly likely)]
	IC-TC_DN1702_c0_g1_i1.p4	80	1.27	1
	IC-TC_DN1702_c0_g1_i1.p5	71	2.86	2
	IC-TC_DN1702_c0_g1_i1.p6	56	1.82	1
	IC-TC_DN1790_c0_g2_i1.p2	69	7.35	5
	IC-TC_DN1748_c0_g1_i1.p2	83	3.66	3
	IC-TC_DN1754_c0_g1_i1.p3	56	1.82	1
	IC-TC_DN1886_c0_g1_i1.p1	62	4.92	3
	IC-TC_DN1862_c0_g1_i1.p1	106	0	0
	IC-TC_DN1802_c0_g1_i1.p9	52	5.88	3
	IC-TC_DN1834_c0_g2_i1.p1	84	9.64	8
	IC-TC_DN1877_c0_g1_i1.p2	90	2.25	2
	IC-TC_DN1833_c0_g1_i1.p2	88	4.6	4
	IC-TC_DN1838_c0_g1_i1.p2	104	6.8	7
	IC-TC_DN1812_c0_g1_i1.p2	58	0	0
	IC-TC_DN1866_c0_g1_i1.p1	205	0.49	1
	IC-TC_DN1813_c0_g1_i3.p1	141	3.57	5						B8PGI6|Predicted protein (POSPLDRAFT_95036) (sp: Postia placenta) [Secreted (highly likely)]
	IC-TC_DN1927_c0_g1_i1.p1	214	0.94	2	PF10615.8;PF14934.5
	IC-TC_DN1927_c0_g1_i1.p2	65	3.13	2
	IC-TC_DN1922_c0_g1_i1.p5	53	9.62	5
	IC-TC_DN1941_c0_g1_i1.p2	162	2.48	4	PF02466.18	K17795		KOG1652	P87130	H0ELZ6|Putative Mitochondrial import inner membrane translocase subunit tim-22 (M7I_3621) (sp: Glarea lozoyensis) [Secreted (highly likely)]
	IC-TC_DN1930_c0_g1_i1.p1	435	1.61	7	PF05208.12;PF13231.5	K03845	GT58	KOG2762	A1DDZ3
	IC-TC_DN1912_c0_g2_i1.p1	72	2.82	2
	IC-TC_DN1926_c0_g1_i1.p2	115	1.75	2
	IC-TC_DN1933_c0_g1_i1.p4	78	2.6	2
	IC-TC_DN1933_c0_g1_i1.p5	78	2.6	2
	IC-TC_DN1933_c0_g1_i2.p3	97	2.08	2
	IC-TC_DN1933_c0_g1_i2.p4	78	2.6	2
	IC-TC_DN1985_c0_g1_i1.p1	198	2.03	4	PF02469.21				Q4WC84	B8P1L3|Predicted protein (POSPLDRAFT_91079) (sp: Postia placenta) [Secreted (highly likely)]
	IC-TC_DN1985_c0_g1_i2.p1	198	2.03	4	PF02469.21				Q4WC84	B8P1L3|Predicted protein (POSPLDRAFT_91079) (sp: Postia placenta) [Secreted (highly likely)]
	IC-TC_DN1989_c0_g1_i1.p1	540	2.97	16	PF07915.12;PF12999.6;PF13015.5	K08288		KOG2397	P0CT24	F8PPT0|Putative uncharacterized protein (Fragment) (SERLA73DRAFT_85086) (sp: Serpula lacrymans var. lacrymans) [Secreted (highly likely)]
	IC-TC_DN1989_c0_g1_i2.p1	561	2.86	16	PF07915.12;PF12999.6;PF13015.5	K08288		KOG2397	P0CT24	F8PPT0|Putative uncharacterized protein (Fragment) (SERLA73DRAFT_85086) (sp: Serpula lacrymans var. lacrymans) [Secreted (highly likely)]
	IC-TC_DN2009_c0_g2_i1.p1	301	2	6	PF02746.15;PF13378.5	K12661			A9BQY2
	IC-TC_DN2061_c0_g1_i1.p2	127	3.17	4
	IC-TC_DN2043_c0_g1_i1.p2	68	0	0
	IC-TC_DN2043_c0_g1_i1.p3	64	1.59	1
	IC-TC_DN2015_c0_g2_i1.p1	166	6.06	10
	IC-TC_DN2076_c0_g1_i1.p2	69	0	0
	IC-TC_DN2013_c0_g1_i1.p1	765	1.05	8	PF00150.17	K01210	GH5_9		A2QX52	Q55S66|Putative uncharacterized protein (CNBE3160) (sp: Cryptococcus neoformans var. neoformans serotype D) [Secreted (highly likely)]
	IC-TC_DN2013_c0_g1_i1.p3	185	2.17	4
	IC-TC_DN2013_c0_g1_i1.p5	80	11.39	9
	IC-TC_DN2013_c0_g1_i1.p6	78	1.3	1
	IC-TC_DN2083_c0_g1_i1.p3	68	8.96	6
	IC-TC_DN2014_c0_g1_i1.p2	216	0.93	2
	IC-TC_DN2014_c0_g1_i2.p2	216	0.93	2
	IC-TC_DN2082_c0_g2_i1.p2	122	2.48	3
	IC-TC_DN2029_c0_g1_i1.p4	72	5.63	4
	IC-TC_DN2146_c0_g1_i1.p2	88	3.45	3
	IC-TC_DN2107_c0_g1_i1.p1	408	0.74	3	PF01494.18	K09838		KOG2614	Q01911	M5BT17|Uncharacterized protein (nah) (sp: Rhizoctonia solani AG-1 IB) [Secreted (highly likely)]
	IC-TC_DN2107_c0_g1_i1.p3	78	2.6	2
	IC-TC_DN2138_c0_g1_i1.p1	71	4.29	3
	IC-TC_DN2119_c0_g1_i1.p2	120	0.84	1
	IC-TC_DN2295_c0_g1_i1.p2	98	3.09	3
	IC-TC_DN2295_c0_g1_i2.p2	98	3.09	3
	IC-TC_DN2244_c0_g1_i1.p4	56	1.82	1
	IC-TC_DN2283_c0_g1_i1.p2	62	1.64	1
	IC-TC_DN2216_c0_g2_i1.p1	196	2.56	5	PF06687.11
	IC-TC_DN2286_c0_g1_i1.p1	431	1.16	5	PF00083.23;PF06779.13;PF07690.15	K08178		KOG0252	P36035
	IC-TC_DN2292_c0_g1_i1.p5	55	1.85	1
	IC-TC_DN2237_c0_g1_i1.p2	193	1.56	3
	IC-TC_DN2259_c0_g1_i1.p1	317	0.32	1	PF00300.21			KOG4754	D4B4V1	D4B4V1|GPI anchored protein, putative (ARB_03491) (sp: Arthroderma benhamiae) [Secreted (highly likely)]
	IC-TC_DN2296_c0_g2_i1.p2	95	9.57	9
	IC-TC_DN2393_c0_g1_i1.p1	294	1.71	5
	IC-TC_DN2383_c0_g2_i1.p2	72	1.41	1
	IC-TC_DN2316_c0_g1_i1.p3	72	4.23	3
	IC-TC_DN2316_c0_g2_i1.p5	72	4.23	3
	IC-TC_DN2320_c0_g1_i1.p1	608	1.15	7	PF00515.27;PF07719.16;PF13371.5;PF13414.5;PF13424.5;PF13428.5;PF13431.5;PF13432.5;PF14559.5	K17768		KOG0547	P23231	N1JC16|Putative Hsc70 cochaperone (SGT) (BGHDH14_bgh00838) (sp: Blumeria graminis f. sp. hordei DH14) [Secreted (highly likely)]
	IC-TC_DN2310_c0_g1_i1.p3	63	4.84	3
	IC-TC_DN2319_c0_g1_i1.p1	125	2.42	3	PF04062.13	K05756		KOG3155	Q9Y7J4
	IC-TC_DN2302_c0_g1_i1.p5	59	3.45	2
	IC-TC_DN2302_c0_g1_i2.p3	59	3.45	2
	IC-TC_DN2366_c0_g1_i1.p1	437	1.38	6	PF11710.7
	IC-TC_DN2366_c0_g1_i1.p6	74	0	0
	IC-TC_DN2305_c0_g1_i1.p4	55	5.56	3
	IC-TC_DN2379_c0_g1_i2.p3	97	3.13	3
	IC-TC_DN2333_c0_g1_i1.p3	118	0	0
	IC-TC_DN2345_c0_g1_i1.p3	63	4.84	3
	IC-TC_DN2317_c0_g1_i1.p5	86	7.06	6
	IC-TC_DN2314_c0_g1_i1.p2	211	0.48	1
	IC-TC_DN2338_c0_g2_i1.p6	52	1.96	1
	IC-TC_DN2325_c0_g1_i1.p3	101	1	1
	IC-TC_DN2339_c0_g1_i1.p2	69	1.47	1
	IC-TC_DN2339_c0_g1_i1.p5	53	0	0
	IC-TC_DN2330_c0_g2_i1.p4	114	3.54	4
	IC-TC_DN2353_c0_g1_i1.p1	170	2.96	5	PF10914.7				Q8VD00
	IC-TC_DN2353_c0_g1_i1.p4	85	0	0	PF10914.7
	IC-TC_DN2306_c0_g1_i1.p6	66	1.54	1
	IC-TC_DN2370_c0_g2_i1.p1	382	0	0
	IC-TC_DN2354_c0_g2_i1.p3	74	1.37	1
	IC-TC_DN2354_c0_g2_i1.p5	56	1.82	1
	IC-TC_DN2312_c0_g1_i1.p1	57	1.79	1						L8X235|Uncharacterized protein (AG1IA_01604) (sp: Rhizoctonia solani AG-1 IA) [Secreted (highly likely)]
	IC-TC_DN2375_c0_g1_i2.p1	516	0.97	5	PF01266.23;PF01593.23;PF13450.5	K00574				D8PLT0|Putative uncharacterized protein (SCHCODRAFT_255783) (sp: Schizophyllum commune) [Secreted (highly likely)]
	IC-TC_DN2375_c0_g1_i2.p3	69	1.47	1
	IC-TC_DN2375_c0_g1_i2.p5	53	0	0
	IC-TC_DN2358_c0_g1_i2.p1	262	1.15	3						M5BK08|Uncharacterized protein (BN14_01072) (sp: Rhizoctonia solani AG-1 IB) [Secreted (highly likely)]
	IC-TC_DN2357_c0_g1_i1.p3	76	0	0		K08157			A0A161CLJ6
	IC-TC_DN2336_c0_g1_i1.p3	117	5.17	6
	IC-TC_DN2336_c0_g1_i1.p5	68	8.96	6
	IC-TC_DN2390_c0_g1_i1.p2	329	1.22	4
	IC-TC_DN2390_c0_g1_i1.p6	83	6.1	5
	IC-TC_DN2425_c0_g1_i1.p1	568	1.06	6	PF00036.31;PF00153.26;PF13202.5;PF13405.5;PF13499.5;PF13833.5	K15105		KOG0751	O75746	M2QYB7|Uncharacterized protein (CERSUDRAFT_147722) (sp: Ceriporiopsis subvermispora B) [Secreted (highly likely)]
	IC-TC_DN2425_c0_g1_i1.p3	107	3.77	4
	IC-TC_DN2425_c0_g1_i2.p1	697	0.86	6	PF00036.31;PF00153.26;PF13202.5;PF13405.5;PF13499.5	K15105		KOG0751	O75746	M2QYB7|Uncharacterized protein (CERSUDRAFT_147722) (sp: Ceriporiopsis subvermispora B) [Secreted (highly likely)]
	IC-TC_DN2425_c0_g1_i2.p3	107	3.77	4
	IC-TC_DN2483_c0_g1_i1.p2	77	0	0
	IC-TC_DN2443_c0_g1_i1.p2	60	3.39	2
	IC-TC_DN2474_c0_g1_i1.p6	50	4.08	2
	IC-TC_DN2474_c0_g2_i1.p4	57	3.57	2
	IC-TC_DN2410_c0_g1_i1.p4	62	4.92	3
	IC-TC_DN2416_c0_g1_i2.p2	62	4.92	3
	IC-TC_DN2448_c0_g1_i1.p3	226	4.44	10
	IC-TC_DN2448_c0_g1_i1.p14	69	5.88	4
	IC-TC_DN2430_c0_g2_i1.p2	79	2.56	2
	IC-TC_DN2430_c0_g2_i1.p3	53	3.85	2
	IC-TC_DN2457_c0_g2_i1.p2	117	3.45	4
	IC-TC_DN2440_c0_g1_i1.p2	128	3.15	4
	IC-TC_DN2497_c0_g1_i1.p2	119	2.54	3
	IC-TC_DN2476_c0_g1_i1.p2	110	2.75	3
	IC-TC_DN2476_c0_g1_i1.p5	62	6.56	4
	IC-TC_DN2476_c0_g1_i1.p6	60	5.08	3
	IC-TC_DN2487_c0_g1_i1.p2	70	1.45	1
	IC-TC_DN2487_c0_g2_i1.p2	95	2.13	2
	IC-TC_DN2485_c0_g1_i1.p1	505	0.6	3	PF00704.27	K01183	GH18	KOG2806	E9QRF2	Q870C0|Chitinase (ChiB) (sp: Neosartorya fumigata) [Secreted (highly likely)]
	IC-TC_DN2485_c0_g1_i1.p3	75	0	0
	IC-TC_DN2471_c0_g1_i1.p1	186	0	0	PF03134.18	K17279		KOG1725	P0CN16
	IC-TC_DN2471_c0_g1_i1.p3	85	7.14	6
	IC-TC_DN2471_c0_g1_i2.p1	181	0	0	PF03134.18	K17279		KOG1725	P0CN16
	IC-TC_DN2471_c0_g1_i2.p4	80	5.06	4
	IC-TC_DN2461_c0_g1_i1.p9	65	4.69	3
	IC-TC_DN2496_c0_g1_i1.p2	147	0.68	1
	IC-TC_DN2496_c0_g1_i1.p4	75	4.05	3
	IC-TC_DN2426_c0_g2_i1.p2	77	5.26	4
	IC-TC_DN2405_c0_g2_i1.p4	65	1.56	1
	IC-TC_DN2475_c0_g1_i1.p1	299	0.34	1	PF00153.26	K15110		KOG0754	Q99297	M4FJY5|Uncharacterized protein (SEY1) (sp: Magnaporthe poae) [Secreted (highly likely)]
	IC-TC_DN2458_c0_g1_i1.p7	106	2.86	3
	IC-TC_DN2449_c0_g2_i1.p3	70	7.25	5
	IC-TC_DN2464_c0_g1_i1.p6	66	0	0	PF06624.11
	IC-TC_DN2472_c0_g1_i1.p4	114	1.77	2
	IC-TC_DN2472_c0_g1_i1.p11	53	13.46	7
	IC-TC_DN2472_c0_g1_i1.p12	51	10	5
	IC-TC_DN2437_c0_g1_i1.p4	97	2.08	2
	IC-TC_DN2493_c0_g1_i1.p1	64	6.35	4
	IC-TC_DN2493_c0_g1_i1.p2	58	10.53	6
	IC-TC_DN2456_c0_g1_i1.p1	337	0	0	PF00018.27;PF04088.12;PF07653.16;PF14604.5	K13344		KOG3875	P80667	M5G2L1|Uncharacterized protein (DACRYDRAFT_117678) (sp: Dacryopinax sp.) [Secreted (highly likely)]
	IC-TC_DN2456_c0_g1_i1.p4	111	0	0
	IC-TC_DN2456_c0_g1_i1.p6	67	1.52	1
	IC-TC_DN2434_c0_g1_i1.p1	134	0	0	PF04241.14			KOG3472	Q9P7G8
	IC-TC_DN2407_c0_g1_i1.p1	395	1.27	5	PF00892.19;PF05653.13	K22733		KOG2922	Q9LNK7
	IC-TC_DN2407_c0_g1_i2.p1	336	1.19	4	PF05653.13	K22733		KOG2922	Q9LNK7
	IC-TC_DN2492_c0_g1_i1.p2	91	3.33	3
	IC-TC_DN2408_c0_g1_i1.p2	66	3.08	2
	IC-TC_DN2406_c0_g1_i1.p2	124	3.25	4
	IC-TC_DN2463_c0_g2_i1.p4	58	3.51	2
	IC-TC_DN2444_c0_g1_i1.p1	102	0.99	1	PF03647.12				P47131
	IC-TC_DN2444_c0_g1_i2.p2	64	0	0	PF03647.12
	IC-TC_DN2488_c0_g1_i1.p1	1126	0.18	2
	IC-TC_DN2460_c0_g1_i1.p2	143	1.41	2
	IC-TC_DN2498_c0_g2_i1.p4	73	5.56	4
	IC-TC_DN2575_c0_g1_i1.p1	748	1.07	8	PF03169.14			KOG2262	Q7X660
	IC-TC_DN2520_c0_g1_i1.p2	111	5.45	6
	IC-TC_DN2520_c0_g1_i2.p2	111	5.45	6
	IC-TC_DN2509_c0_g1_i1.p1	531	1.7	9	PF00155.20	K00654		KOG1358	O59682
	IC-TC_DN2509_c0_g1_i1.p4	64	1.59	1
	IC-TC_DN2509_c0_g1_i2.p1	369	1.63	6	PF00155.20	K00654		KOG1358	O59682
	IC-TC_DN2509_c0_g1_i2.p5	64	1.59	1
	IC-TC_DN2549_c0_g1_i1.p1	296	1.36	4
	IC-TC_DN2549_c0_g1_i1.p2	92	5.49	5
	IC-TC_DN2582_c0_g1_i1.p2	69	7.35	5
	IC-TC_DN2582_c0_g2_i1.p1	291	0.34	1						L8WQM1|Uncharacterized protein (AG1IA_06891) (sp: Rhizoctonia solani AG-1 IA) [Secreted (highly likely)]
	IC-TC_DN2576_c0_g1_i1.p1	422	0.48	2	PF00082.21	K01336		KOG1153	P87184	C4PFY6|Peptidase 1 (POP1) (sp: Pleurotus ostreatus) [Secreted (highly likely)]
	IC-TC_DN2576_c0_g1_i1.p2	118	0	0
	IC-TC_DN2576_c0_g1_i1.p4	109	6.48	7
	IC-TC_DN2596_c0_g1_i1.p1	228	0.88	2	PF00153.26	K15109		KOG0758	Q54FE6	J3PQ86|Uncharacterized protein (PTTG_01302) (sp: Puccinia triticina) [Secreted (highly likely)]
	IC-TC_DN2574_c0_g1_i1.p3	78	2.6	2
	IC-TC_DN2538_c0_g1_i1.p5	74	2.74	2
	IC-TC_DN2538_c0_g1_i2.p5	74	2.74	2
	IC-TC_DN2515_c0_g1_i1.p2	70	2.9	2
	IC-TC_DN2504_c0_g1_i1.p5	109	5.56	6
	IC-TC_DN2504_c0_g1_i1.p16	51	10	5
	IC-TC_DN2599_c0_g1_i1.p4	105	2.88	3
	IC-TC_DN2599_c0_g1_i1.p9	57	1.79	1
	IC-TC_DN2557_c0_g2_i1.p7	80	2.53	2
	IC-TC_DN2557_c0_g2_i1.p10	70	5.8	4
	IC-TC_DN2597_c0_g1_i1.p6	54	3.77	2						M3A840|Glycoside hydrolase family 93 protein (MYCFIDRAFT_35532) (sp: Pseudocercospora fijiensis CIRAD86) [Secreted (highly likely)]
	IC-TC_DN2569_c0_g1_i1.p2	99	8.16	8
	IC-TC_DN2562_c0_g2_i1.p1	137	1.47	2	PF00215.23	K13421		KOG1377	P14964
	IC-TC_DN2593_c0_g1_i1.p1	476	1.68	8					P9WKQ1	D8PMX3|Putative uncharacterized protein (SCHCODRAFT_46538) (sp: Schizophyllum commune) [Secreted (highly likely)]
	IC-TC_DN2593_c0_g1_i1.p4	93	3.26	3
	IC-TC_DN2500_c0_g2_i1.p1	174	1.16	2	PF06417.11			KOG3318	O94520
	IC-TC_DN2552_c0_g2_i1.p3	171	2.35	4
	IC-TC_DN2552_c0_g2_i1.p11	53	5.77	3
	IC-TC_DN2535_c0_g1_i1.p3	134	3.01	4
	IC-TC_DN2535_c0_g1_i1.p4	96	4.21	4
	IC-TC_DN2535_c0_g1_i1.p12	52	3.92	2
	IC-TC_DN2527_c0_g2_i1.p2	53	3.85	2
	IC-TC_DN2590_c0_g1_i1.p3	143	5.63	8
	IC-TC_DN2590_c0_g1_i2.p4	143	5.63	8
	IC-TC_DN2533_c0_g1_i1.p2	142	1.42	2
	IC-TC_DN2533_c0_g1_i1.p4	118	2.56	3
	IC-TC_DN2533_c0_g1_i1.p19	50	2.04	1
	IC-TC_DN2533_c0_g1_i2.p2	142	1.42	2
	IC-TC_DN2533_c0_g1_i2.p4	118	2.56	3
	IC-TC_DN2533_c0_g1_i2.p18	50	2.04	1
	IC-TC_DN2580_c0_g1_i1.p2	379	0.53	2
	IC-TC_DN2573_c0_g1_i1.p2	86	2.35	2
	IC-TC_DN2573_c0_g1_i2.p2	132	2.29	3
	IC-TC_DN2539_c0_g1_i1.p3	68	2.99	2
	IC-TC_DN2572_c0_g1_i1.p4	99	7.14	7
	IC-TC_DN2572_c0_g1_i1.p5	96	4.21	4
	IC-TC_DN2513_c0_g2_i1.p2	104	1.94	2
	IC-TC_DN2566_c0_g1_i1.p4	103	1.96	2
	IC-TC_DN2566_c0_g1_i2.p2	103	1.96	2
	IC-TC_DN2531_c0_g1_i1.p4	60	1.69	1
	IC-TC_DN2636_c0_g1_i1.p3	78	1.3	1
	IC-TC_DN2636_c0_g1_i2.p5	78	1.3	1
	IC-TC_DN2619_c0_g1_i1.p1	192	1.57	3	PF01284.22
	IC-TC_DN2619_c0_g1_i1.p5	63	3.23	2
	IC-TC_DN2620_c0_g1_i2.p1	148	1.36	2
	IC-TC_DN2647_c0_g1_i1.p1	123	2.46	3	PF11951.7
	IC-TC_DN2651_c0_g1_i1.p2	131	3.08	4
	IC-TC_DN2694_c0_g2_i1.p1	123	0	0
	IC-TC_DN2601_c0_g1_i1.p4	69	10.29	7
	IC-TC_DN2653_c0_g1_i1.p3	51	12	6
	IC-TC_DN2637_c0_g1_i1.p3	103	2.94	3
	IC-TC_DN2637_c0_g1_i1.p4	77	0	0
	IC-TC_DN2655_c0_g1_i1.p3	79	3.85	3
	IC-TC_DN2655_c0_g1_i1.p4	63	1.61	1
	IC-TC_DN2611_c0_g1_i1.p2	104	2.91	3
	IC-TC_DN2634_c0_g1_i1.p4	73	0	0
	IC-TC_DN2634_c0_g1_i1.p5	70	4.35	3
	IC-TC_DN2634_c0_g1_i2.p4	73	0	0
	IC-TC_DN2634_c0_g1_i2.p5	70	4.35	3
	IC-TC_DN2696_c0_g1_i1.p3	99	4.08	4
	IC-TC_DN2617_c0_g2_i1.p5	53	3.85	2
	IC-TC_DN2680_c0_g1_i1.p4	151	6.67	10
	IC-TC_DN2680_c0_g1_i1.p6	75	5.41	4
	IC-TC_DN2674_c0_g1_i1.p6	76	0	0
	IC-TC_DN2674_c0_g1_i1.p10	62	0	0
	IC-TC_DN2650_c0_g1_i1.p1	59	6.9	4
	IC-TC_DN2650_c0_g2_i1.p4	87	1.16	1
	IC-TC_DN2679_c0_g1_i1.p4	71	10	7
	IC-TC_DN2679_c0_g1_i1.p6	65	7.81	5
	IC-TC_DN2679_c0_g1_i2.p1	683	1.03	7	PF00036.31;PF00070.26;PF07992.13;PF13202.5;PF13405.5;PF13499.5	K17871		KOG2495	Q1JPL4	C4JDL7|Putative uncharacterized protein (UREG_00726) (sp: Uncinocarpus reesii) [Secreted (highly likely)]
	IC-TC_DN2688_c0_g1_i1.p5	61	1.67	1
	IC-TC_DN2631_c0_g1_i1.p1	185	0.54	1	PF00173.27	K17278		KOG1110	Q12091	E6R3D0|Sterol metabolism-related protein, putative (CGB_C4150W) (sp: Cryptococcus gattii serotype B) [Secreted (highly likely)]
	IC-TC_DN2631_c0_g1_i1.p2	98	4.12	4
	IC-TC_DN2631_c0_g1_i2.p2	98	4.12	4
	IC-TC_DN2684_c0_g2_i1.p4	58	1.75	1
	IC-TC_DN2621_c0_g2_i1.p2	185	3.8	7
	IC-TC_DN2657_c0_g1_i1.p1	176	2.29	4
	IC-TC_DN2618_c0_g1_i1.p3	52	1.96	1
	IC-TC_DN2618_c0_g2_i1.p2	98	4.12	4
	IC-TC_DN2618_c0_g2_i1.p3	63	0	0
	IC-TC_DN2645_c0_g1_i1.p5	52	9.8	5
	IC-TC_DN2695_c0_g1_i1.p2	218	0.46	1	PF00160.20	K03768		KOG0880	P0CP78	M2QJY3|Peptidyl-prolyl cis-trans isomerase (CERSUDRAFT_83116) (sp: Ceriporiopsis subvermispora B) [Secreted (highly likely)]
	IC-TC_DN2610_c0_g1_i1.p1	311	0.32	1
	IC-TC_DN2622_c0_g1_i1.p4	71	4.29	3
	IC-TC_DN2656_c0_g1_i1.p2	80	1.27	1
	IC-TC_DN2646_c0_g1_i1.p2	69	2.94	2
	IC-TC_DN2646_c0_g1_i2.p2	95	2.13	2
	IC-TC_DN2615_c0_g1_i1.p2	138	5.84	8
	IC-TC_DN2615_c0_g2_i1.p1	238	0.84	2	PF00892.19;PF03151.15	K15279		KOG1442	Q8BLX4
	IC-TC_DN2664_c0_g1_i1.p4	129	4.69	6
	IC-TC_DN2664_c0_g2_i1.p1	320	0.94	3	PF00924.17	K22048		KOG4629	Q9LYG9
	IC-TC_DN2624_c0_g1_i1.p4	112	1.8	2
	IC-TC_DN2639_c0_g1_i1.p1	378	1.59	6	PF04258.12			KOG2443	Q9UTA3
	IC-TC_DN2639_c0_g1_i2.p1	230	2.18	5
	IC-TC_DN2666_c0_g1_i1.p2	97	4.17	4
	IC-TC_DN2673_c0_g2_i1.p2	76	2.67	2
	IC-TC_DN2677_c0_g1_i1.p3	90	2.25	2
	IC-TC_DN2648_c0_g1_i1.p4	117	1.72	2
	IC-TC_DN2612_c0_g1_i1.p2	89	2.27	2
	IC-TC_DN2698_c0_g1_i1.p1	402	0.75	3	PF01926.22;PF03193.15;PF04548.15;PF13191.5				Q552Z6
	IC-TC_DN2710_c0_g1_i1.p2	68	1.49	1
	IC-TC_DN2734_c0_g1_i1.p2	84	8.43	7	PF12861.6	K03868		KOG2930	Q8QG64
	IC-TC_DN2734_c0_g1_i2.p1	131	6.92	9	PF12678.6;PF12861.6;PF13639.5;PF13923.5	K03868		KOG2930	Q8QG64	M9LTY2|Anaphase-promoting complex (APC), subunit 11 (PANT_7c00089) (sp: Pseudozyma antarctica T-34) [Secreted (highly likely)]
	IC-TC_DN2715_c0_g1_i1.p3	50	0	0
	IC-TC_DN2701_c0_g2_i1.p2	136	4.44	6
	IC-TC_DN2701_c0_g2_i1.p10	73	2.78	2
	IC-TC_DN2782_c0_g2_i1.p4	50	6.12	3
	IC-TC_DN2722_c0_g1_i1.p1	377	0	0					O60158
	IC-TC_DN2722_c0_g1_i1.p3	153	3.29	5
	IC-TC_DN2722_c0_g1_i1.p6	80	8.86	7
	IC-TC_DN2722_c0_g1_i1.p7	73	4.17	3
	IC-TC_DN2722_c0_g1_i2.p1	377	0	0					O60158
	IC-TC_DN2722_c0_g1_i2.p3	110	1.83	2
	IC-TC_DN2722_c0_g1_i2.p6	80	8.86	7
	IC-TC_DN2722_c0_g1_i2.p7	71	2.86	2
	IC-TC_DN2708_c0_g1_i1.p2	70	2.9	2	PF01769.15				Q5ZHX6
	IC-TC_DN2787_c0_g1_i1.p1	58	7.02	4
	IC-TC_DN2767_c0_g1_i1.p1	285	7.39	21					Q01200	B0DCR0|Predicted protein (LACBIDRAFT_298392) (sp: Laccaria bicolor) [Secreted (highly likely)]
	IC-TC_DN2767_c0_g1_i1.p3	65	1.56	1
	IC-TC_DN2767_c0_g1_i2.p1	84	9.64	8					Q01200	Q01200|Protein priA (priA) (sp: Lentinula edodes) [Secreted (highly likely)]
	IC-TC_DN2767_c0_g1_i2.p2	65	1.56	1
	IC-TC_DN2754_c0_g1_i1.p2	74	4.11	3
	IC-TC_DN2795_c0_g2_i1.p2	110	0.92	1
	IC-TC_DN2736_c0_g1_i1.p3	65	3.13	2
	IC-TC_DN2716_c0_g1_i1.p2	155	3.9	6
	IC-TC_DN2716_c0_g1_i1.p5	103	4.9	5
	IC-TC_DN2753_c0_g1_i1.p2	52	3.92	2
	IC-TC_DN2800_c0_g1_i2.p1	231	0.43	1
	IC-TC_DN2896_c0_g1_i1.p2	86	5.88	5
	IC-TC_DN2896_c0_g1_i2.p2	86	5.88	5
	IC-TC_DN2810_c0_g2_i1.p2	80	2.53	2
	IC-TC_DN2881_c0_g1_i1.p1	216	3.26	7
	IC-TC_DN2881_c0_g1_i2.p2	127	3.97	5
	IC-TC_DN2881_c0_g1_i2.p3	116	2.61	3
	IC-TC_DN2822_c0_g1_i1.p2	75	2.7	2
	IC-TC_DN2838_c0_g1_i1.p1	67	1.52	1
	IC-TC_DN2891_c0_g1_i1.p3	51	2	1
	IC-TC_DN2860_c0_g2_i1.p3	52	5.88	3
	IC-TC_DN2856_c0_g2_i1.p1	62	1.64	1
	IC-TC_DN2880_c0_g1_i1.p3	60	0	0
	IC-TC_DN2874_c0_g1_i1.p2	159	3.8	6
	IC-TC_DN2874_c0_g1_i1.p3	112	7.21	8
	IC-TC_DN2812_c0_g2_i1.p3	61	8.33	5
	IC-TC_DN2843_c0_g1_i1.p2	76	0	0
	IC-TC_DN2872_c0_g1_i1.p2	61	3.33	2
	IC-TC_DN2892_c0_g1_i1.p2	62	4.92	3
	IC-TC_DN2833_c0_g1_i1.p2	84	2.41	2
	IC-TC_DN2866_c0_g1_i1.p1	212	0	0	PF03188.15
	IC-TC_DN2868_c0_g1_i1.p1	953	0.42	4	PF07774.12;PF13360.5			KOG2103	Q8C7X2	M5CC42|Uncharacterized protein (BN14_11171) (sp: Rhizoctonia solani AG-1 IB) [Secreted (highly likely)]
	IC-TC_DN2819_c0_g1_i1.p3	66	3.08	2
	IC-TC_DN2950_c0_g1_i1.p3	130	4.65	6
	IC-TC_DN2957_c0_g1_i1.p3	65	1.56	1
	IC-TC_DN2917_c0_g1_i1.p2	60	5.08	3
	IC-TC_DN2940_c0_g1_i1.p1	456	0.88	4		K14410			B1H1P9	C5JJK6|Putative uncharacterized protein (BDBG_02668) (sp: Ajellomyces dermatitidis) [Secreted (highly likely)]
	IC-TC_DN2935_c0_g1_i1.p1	154	0	0	PF04281.12				O13813
	IC-TC_DN2935_c0_g1_i2.p1	154	0	0	PF04281.12				O13813
	IC-TC_DN2916_c0_g1_i1.p5	57	1.79	1
	IC-TC_DN2937_c0_g1_i1.p1	236	0.85	2	PF04116.12	K04713		KOG0874	O94298
	IC-TC_DN2993_c0_g2_i1.p2	93	5.43	5
	IC-TC_DN2988_c0_g1_i1.p4	69	1.47	1
	IC-TC_DN2936_c0_g1_i2.p3	77	2.63	2
	IC-TC_DN2976_c0_g1_i1.p2	96	1.05	1				KOG3220	A4IH68
	IC-TC_DN2961_c0_g1_i1.p4	81	6.25	5
	IC-TC_DN2972_c0_g1_i2.p1	259	2.33	6	PF00857.19	K08281		KOG4003	P21369	M7SRS5|Putative nicotinamidase pyrazinamidase protein (UCREL1_5820) (sp: Eutypa lata UCREL1) [Secreted (highly likely)]
	IC-TC_DN2972_c0_g1_i2.p2	71	4.29	3
	IC-TC_DN2946_c0_g1_i1.p2	59	3.45	2
	IC-TC_DN2966_c0_g1_i1.p2	62	4.92	3
	IC-TC_DN2984_c0_g2_i1.p7	53	1.92	1
	IC-TC_DN2956_c0_g1_i1.p2	80	1.27	1
	IC-TC_DN2956_c0_g2_i1.p4	51	4	2
	IC-TC_DN2975_c0_g1_i1.p4	95	3.19	3
	IC-TC_DN3063_c0_g2_i1.p1	204	2.96	6	PF01590.25;PF13185.5	K08968			P36088	A6RC53|Putative uncharacterized protein (HCAG_07211) (sp: Ajellomyces capsulata) [Secreted (highly likely)]
	IC-TC_DN3060_c0_g1_i1.p2	128	0	0
	IC-TC_DN3032_c0_g1_i1.p4	71	10	7
	IC-TC_DN3032_c0_g1_i1.p5	69	2.94	2
	IC-TC_DN3032_c0_g1_i1.p7	59	6.9	4
	IC-TC_DN3032_c0_g1_i2.p3	71	10	7
	IC-TC_DN3055_c0_g1_i1.p3	68	4.48	3
	IC-TC_DN3062_c0_g1_i1.p1	54	0	0
	IC-TC_DN3061_c0_g1_i1.p3	58	5.26	3
	IC-TC_DN3070_c0_g1_i1.p1	224	1.35	3	PF01284.22
	IC-TC_DN3093_c0_g1_i1.p2	103	3.92	4
	IC-TC_DN3010_c0_g1_i1.p1	61	3.33	2
	IC-TC_DN3087_c0_g1_i1.p1	373	0.27	1	PF00082.21;PF05922.15	K01336		KOG1153	P08594	M5C422|Cuticle-degrading protease (PR1) (sp: Rhizoctonia solani AG-1 IB) [Secreted (highly likely)]
	IC-TC_DN3056_c0_g1_i1.p2	59	3.45	2
	IC-TC_DN3077_c0_g1_i1.p1	331	0.61	2
	IC-TC_DN3004_c0_g1_i1.p3	114	8.85	10
	IC-TC_DN3004_c0_g1_i1.p4	78	0	0
	IC-TC_DN3074_c0_g2_i1.p1	98	2.06	2
	IC-TC_DN3007_c0_g2_i1.p3	79	1.28	1
	IC-TC_DN3026_c0_g1_i1.p7	76	2.67	2
	IC-TC_DN3089_c0_g1_i1.p2	62	1.64	1
	IC-TC_DN3018_c0_g1_i1.p2	96	3.16	3						L8WU74|Uncharacterized protein (AG1IA_05682) (sp: Rhizoctonia solani AG-1 IA) [Secreted (highly likely)]
	IC-TC_DN3018_c0_g1_i2.p1	197	3.06	6						L8WU74|Uncharacterized protein (AG1IA_05682) (sp: Rhizoctonia solani AG-1 IA) [Secreted (highly likely)]
	IC-TC_DN3029_c0_g1_i1.p8	67	4.55	3
	IC-TC_DN3112_c0_g2_i1.p3	72	4.23	3
	IC-TC_DN3118_c0_g2_i1.p3	111	1.82	2
	IC-TC_DN3104_c0_g1_i2.p1	125	0	0	PF02597.19;PF09138.10	K12161		KOG4146	A8P008
	IC-TC_DN3171_c0_g1_i1.p4	57	0	0
	IC-TC_DN3187_c0_g2_i1.p2	112	0.9	1	PF00083.23				P39932
	IC-TC_DN3132_c0_g1_i1.p9	78	3.9	3
	IC-TC_DN3132_c0_g1_i1.p11	61	3.33	2
	IC-TC_DN3199_c0_g2_i1.p2	102	0.99	1
	IC-TC_DN3123_c0_g2_i1.p1	400	0.25	1	PF02714.14	K21989		KOG1134	Q06538
	IC-TC_DN3124_c0_g1_i1.p3	110	0.92	1
	IC-TC_DN3124_c0_g1_i1.p9	57	5.36	3
	IC-TC_DN3113_c0_g1_i1.p2	60	3.39	2
	IC-TC_DN3129_c0_g1_i1.p3	80	3.8	3
	IC-TC_DN3129_c0_g1_i1.p7	60	1.69	1
	IC-TC_DN3179_c0_g1_i1.p2	209	0.48	1
	IC-TC_DN3183_c0_g1_i1.p2	126	4.8	6
	IC-TC_DN3183_c0_g1_i1.p7	64	3.17	2
	IC-TC_DN3192_c0_g1_i1.p2	68	1.49	1
	IC-TC_DN3117_c0_g1_i1.p1	374	1.07	4	PF00069.24;PF07714.16
	IC-TC_DN3117_c0_g1_i2.p1	374	1.07	4	PF00069.24;PF07714.16
	IC-TC_DN3105_c0_g1_i1.p1	516	1.75	9	PF00722.20		GH16		Q9USW3	L8WR63|Glycoside hydrolase family 16 protein (AG1IA_05475) (sp: Rhizoctonia solani AG-1 IA) [Secreted (highly likely)]
	IC-TC_DN3105_c0_g1_i1.p5	73	0	0
	IC-TC_DN3105_c0_g1_i2.p1	436	2.07	9	PF00722.20		GH16		Q9USW3	L8WTG8|Glycoside hydrolase family 16 protein (AG1IA_04549) (sp: Rhizoctonia solani AG-1 IA) [Secreted (highly likely)]
	IC-TC_DN3105_c0_g1_i2.p4	73	0	0
	IC-TC_DN3185_c0_g2_i1.p12	61	0	0
	IC-TC_DN3155_c0_g1_i1.p2	92	3.3	3						K3W0C0|Uncharacterized protein (FPSE_05846) (sp: Fusarium pseudograminearum) [Secreted (highly likely)]
	IC-TC_DN3126_c0_g1_i1.p6	52	0	0
	IC-TC_DN3126_c0_g1_i2.p5	52	0	0
	IC-TC_DN3120_c0_g1_i1.p2	97	7.29	7
	IC-TC_DN3120_c0_g1_i1.p3	87	6.98	6
	IC-TC_DN3134_c0_g1_i1.p3	78	3.9	3
	IC-TC_DN3184_c0_g1_i1.p1	174	0	0	PF14027.5					F8Q2L6|Putative uncharacterized protein (Fragment) (SERLA73DRAFT_57607) (sp: Serpula lacrymans var. lacrymans) [Secreted (highly likely)]
	IC-TC_DN3158_c0_g1_i1.p2	77	1.32	1
	IC-TC_DN3178_c0_g1_i1.p3	128	0.79	1
	IC-TC_DN3180_c0_g1_i1.p2	93	2.17	2
	IC-TC_DN3180_c0_g1_i1.p5	73	2.78	2
	IC-TC_DN3141_c0_g1_i1.p2	136	2.22	3
	IC-TC_DN3136_c0_g1_i1.p1	285	0.35	1	PF03155.14	K03848		KOG2575	O43053
	IC-TC_DN3147_c0_g2_i1.p3	79	0	0
	IC-TC_DN3191_c0_g1_i1.p1	441	0.68	3	PF00083.23;PF07690.15	K08139		KOG0254	P07921	L8G5X4|Uncharacterized protein (Fragment) (GMDG_08391) (sp: Geomyces destructans) [Secreted (highly likely)]
	IC-TC_DN3186_c0_g2_i1.p2	63	4.84	3
	IC-TC_DN3116_c0_g2_i1.p3	113	2.68	3
	IC-TC_DN3177_c0_g1_i1.p1	134	0.75	1
	IC-TC_DN3189_c0_g1_i1.p2	111	2.73	3
	IC-TC_DN3294_c0_g1_i1.p1	95	4.26	4						J4H2R2|Uncharacterized protein (FIBRA_04042) (sp: Fibroporia radiculosa) [Secreted (highly likely)]
	IC-TC_DN3294_c0_g2_i1.p5	79	0	0
	IC-TC_DN3271_c0_g1_i1.p7	50	2.04	1
	IC-TC_DN3271_c0_g1_i2.p6	50	2.04	1
	IC-TC_DN3252_c0_g1_i1.p3	113	1.79	2
	IC-TC_DN3260_c0_g1_i1.p2	123	5.74	7
	IC-TC_DN3287_c0_g1_i1.p2	180	5.59	10
	IC-TC_DN3269_c0_g1_i1.p3	64	0	0
	IC-TC_DN3203_c0_g1_i1.p4	70	1.45	1
	IC-TC_DN3208_c0_g2_i1.p3	68	1.49	1
	IC-TC_DN3259_c0_g1_i1.p5	70	0	0
	IC-TC_DN3227_c0_g1_i1.p2	110	0.92	1
	IC-TC_DN3200_c0_g1_i1.p2	83	4.88	4
	IC-TC_DN3243_c0_g1_i1.p1	221	0.91	2
	IC-TC_DN3201_c0_g1_i1.p2	60	11.86	7
	IC-TC_DN3217_c0_g2_i1.p4	51	0	0
	IC-TC_DN3236_c0_g1_i1.p3	64	4.76	3
	IC-TC_DN3235_c0_g1_i1.p2	50	4.08	2
	IC-TC_DN3266_c0_g2_i1.p12	52	0	0
	IC-TC_DN3223_c0_g1_i1.p1	232	0.87	2	PF00957.20;PF13774.5	K08515		KOG0859	Q9LFP1
	IC-TC_DN3238_c0_g1_i1.p1	302	1.99	6	PF01066.20	K00999		KOG3240	Q10153
	IC-TC_DN3241_c0_g1_i1.p2	196	2.05	4
	IC-TC_DN3241_c0_g1_i1.p4	112	2.7	3
	IC-TC_DN3241_c0_g1_i1.p6	69	1.47	1
	IC-TC_DN3254_c0_g1_i1.p2	106	0.95	1
	IC-TC_DN3263_c0_g1_i1.p2	125	1.61	2
	IC-TC_DN3281_c0_g1_i1.p3	98	1.03	1
	IC-TC_DN3281_c0_g1_i1.p4	72	2.82	2
	IC-TC_DN3281_c0_g1_i2.p3	98	1.03	1
	IC-TC_DN3281_c0_g1_i2.p4	72	2.82	2
	IC-TC_DN3250_c0_g1_i1.p2	71	4.29	3
	IC-TC_DN3209_c0_g1_i1.p1	62	3.28	2
	IC-TC_DN3365_c0_g1_i1.p4	80	1.27	1
	IC-TC_DN3365_c0_g1_i2.p3	80	1.27	1
	IC-TC_DN3371_c0_g1_i1.p2	110	6.42	7
	IC-TC_DN3371_c0_g1_i1.p4	85	0	0
	IC-TC_DN3374_c0_g1_i1.p2	198	5.08	10
	IC-TC_DN3379_c0_g1_i1.p3	53	1.92	1
	IC-TC_DN3355_c0_g1_i1.p4	51	2	1
	IC-TC_DN3363_c0_g1_i1.p3	55	7.41	4
	IC-TC_DN3301_c0_g1_i1.p2	51	4	2
	IC-TC_DN3311_c0_g1_i1.p3	90	8.99	8
	IC-TC_DN3313_c0_g1_i1.p1	319	0.63	2
	IC-TC_DN3313_c0_g1_i1.p4	67	3.03	2
	IC-TC_DN3373_c0_g1_i1.p1	311	2.9	9	PF04515.11			KOG1362	P0CM92
	IC-TC_DN3332_c0_g1_i1.p8	52	5.88	3
	IC-TC_DN3332_c0_g2_i1.p6	52	9.8	5
	IC-TC_DN3381_c0_g1_i1.p2	51	6	3
	IC-TC_DN3366_c0_g1_i1.p1	269	1.87	5
	IC-TC_DN3366_c0_g1_i1.p3	124	0	0
	IC-TC_DN3321_c0_g2_i1.p2	136	1.48	2
	IC-TC_DN3384_c0_g1_i1.p6	76	5.33	4
	IC-TC_DN3386_c0_g1_i1.p1	807	1.24	10	PF00150.17	K01210	GH5_9		A2QX52	M2PAL4|Glycoside hydrolase family 5 protein (CERSUDRAFT_118607) (sp: Ceriporiopsis subvermispora B) [Secreted (highly likely)]
	IC-TC_DN3386_c0_g1_i1.p6	69	5.88	4
	IC-TC_DN3388_c0_g1_i1.p3	66	1.54	1
	IC-TC_DN3322_c0_g1_i1.p3	62	8.2	5
	IC-TC_DN3322_c0_g1_i2.p4	62	8.2	5
	IC-TC_DN3396_c0_g2_i1.p3	84	1.2	1
	IC-TC_DN3327_c0_g2_i1.p2	55	5.56	3
	IC-TC_DN3372_c0_g1_i1.p2	83	2.44	2
	IC-TC_DN3359_c0_g1_i1.p1	543	0.74	4	PF00324.20;PF13520.5	K16261		KOG1286	P53388
	IC-TC_DN3359_c0_g1_i1.p4	56	0	0
	IC-TC_DN3359_c0_g1_i1.p5	54	1.89	1
	IC-TC_DN3344_c0_g1_i2.p4	71	1.43	1
	IC-TC_DN3323_c0_g1_i1.p11	62	1.64	1
	IC-TC_DN3323_c0_g1_i2.p10	62	1.64	1
	IC-TC_DN3392_c0_g1_i1.p2	64	3.17	2
	IC-TC_DN3361_c0_g1_i1.p3	51	4	2
	IC-TC_DN3361_c0_g2_i1.p2	129	7.03	9
	IC-TC_DN3361_c0_g2_i1.p3	89	5.68	5
	IC-TC_DN3361_c0_g2_i1.p4	55	1.85	1
	IC-TC_DN3380_c0_g1_i1.p1	449	0.89	4	PF00149.27;PF12850.6				Q89AV3	L8WDC9|Metallophos domain-containing protein (AG1IA_10000) (sp: Rhizoctonia solani AG-1 IA) [Secreted (highly likely)]
	IC-TC_DN3319_c0_g2_i1.p4	71	4.29	3
	IC-TC_DN3338_c0_g1_i1.p1	842	0.71	6	PF00023.29;PF01833.23;PF12796.6;PF13637.5;PF13857.5	K06867		KOG4412	O13987	F2Q5K6|Ankyrin repeat-containing protein (TEQG_08375) (sp: Trichophyton equinum) [Secreted (highly likely)]
	IC-TC_DN3338_c0_g1_i1.p13	53	1.92	1
	IC-TC_DN3302_c0_g1_i1.p7	65	0	0
	IC-TC_DN3302_c0_g1_i3.p7	65	0	0
	IC-TC_DN3492_c0_g2_i1.p1	113	0.89	1	PF09753.8			KOG2678
	IC-TC_DN3492_c0_g2_i1.p3	56	1.82	1
	IC-TC_DN3426_c0_g1_i1.p8	55	1.85	1
	IC-TC_DN3476_c0_g1_i1.p3	129	1.56	2
	IC-TC_DN3435_c0_g1_i1.p1	575	0.7	4	PF00686.18;PF00723.20	K01178	GH15		D8Q9M3	M5C151|Glucoamylase (BN14_07258) (sp: Rhizoctonia solani AG-1 IB) [Secreted (highly likely)]
	IC-TC_DN3435_c0_g1_i2.p1	612	0.65	4	PF00686.18;PF00723.20	K01178	GH15		D8Q9M3	M5C151|Glucoamylase (BN14_07258) (sp: Rhizoctonia solani AG-1 IB) [Secreted (highly likely)]
	IC-TC_DN3439_c0_g1_i2.p2	113	1.79	2
	IC-TC_DN3427_c0_g1_i1.p1	278	3.97	11	PF01464.19				O31608	M5CD99|Uncharacterized protein (BN14_07923) (sp: Rhizoctonia solani AG-1 IB) [Secreted (highly likely)]
	IC-TC_DN3465_c0_g1_i1.p5	121	3.33	4
	IC-TC_DN3465_c0_g1_i1.p10	80	8.86	7	PF05806.11
	IC-TC_DN3465_c0_g1_i1.p12	69	2.94	2
	IC-TC_DN3465_c0_g1_i1.p13	69	0	0
	IC-TC_DN3465_c0_g1_i1.p15	64	1.59	1
	IC-TC_DN3423_c0_g1_i1.p8	62	1.64	1
	IC-TC_DN3423_c0_g1_i1.p11	53	0	0
	IC-TC_DN3423_c0_g1_i2.p4	82	2.47	2
	IC-TC_DN3423_c0_g1_i2.p8	62	1.64	1
	IC-TC_DN3423_c0_g1_i2.p11	53	0	0
	IC-TC_DN3450_c0_g1_i1.p1	69	0	0
	IC-TC_DN3457_c0_g2_i1.p4	52	0	0
	IC-TC_DN3467_c0_g1_i1.p4	61	6.67	4
	IC-TC_DN3443_c0_g1_i1.p2	150	4.03	6
	IC-TC_DN3483_c0_g1_i1.p1	259	1.16	3	PF07690.15	K08192		KOG2533	P15365
	IC-TC_DN3441_c0_g1_i1.p1	514	0.58	3	PF00067.21	K07422		KOG0156	Q4WAZ6	K5WJ75|Uncharacterized protein (PHACADRAFT_249435) (sp: Phanerochaete carnosa) [Secreted (highly likely)]
	IC-TC_DN3466_c0_g2_i1.p1	716	1.26	9	PF02366.17;PF02815.18;PF16192.4	K00728	GT39	KOG3359	O74189	F4P9I5|Putative uncharacterized protein (BATDEDRAFT_26916) (sp: Batrachochytrium dendrobatidis) [Secreted (highly likely)]
	IC-TC_DN3466_c0_g2_i1.p3	169	2.38	4
	IC-TC_DN3466_c0_g2_i1.p5	121	1.67	2
	IC-TC_DN3482_c0_g1_i1.p3	103	4.9	5
	IC-TC_DN3431_c0_g1_i1.p2	117	2.59	3
	IC-TC_DN3454_c0_g1_i1.p3	134	0.75	1
	IC-TC_DN3454_c0_g1_i1.p8	61	0	0
	IC-TC_DN3454_c0_g1_i1.p11	55	1.85	1
	IC-TC_DN3444_c0_g1_i1.p1	257	0.39	1	PF04750.13			KOG3989	Q96WV4
	IC-TC_DN3444_c0_g1_i2.p1	69	0	0
	IC-TC_DN3401_c0_g1_i1.p1	150	2.68	4	PF08229.10
	IC-TC_DN3401_c0_g1_i1.p2	99	2.04	2	PF08229.10
	IC-TC_DN3401_c0_g1_i2.p1	201	1.5	3	PF08229.10				Q02774
	IC-TC_DN3403_c0_g1_i2.p1	240	2.51	6
	IC-TC_DN3480_c0_g1_i1.p4	70	2.9	2
	IC-TC_DN3480_c0_g1_i1.p6	51	2	1
	IC-TC_DN3451_c0_g1_i1.p1	342	1.17	4
	IC-TC_DN3451_c0_g1_i2.p1	271	1.48	4
	IC-TC_DN3475_c0_g1_i1.p4	90	1.12	1
	IC-TC_DN3488_c0_g1_i1.p1	64	1.59	1		K14430			O59712
	IC-TC_DN3488_c0_g1_i2.p1	81	1.25	1		K14430			O59712
	IC-TC_DN3461_c0_g1_i1.p10	64	1.59	1
	IC-TC_DN3448_c0_g1_i2.p1	629	0.32	2				KOG4419	D4B093	M5FUE8|Uncharacterized protein (DACRYDRAFT_23415) (sp: Dacryopinax sp.) [Secreted (highly likely)]
	IC-TC_DN3448_c0_g1_i2.p4	73	1.39	1
	IC-TC_DN3448_c0_g1_i2.p5	56	3.64	2
	IC-TC_DN3414_c0_g2_i1.p1	582	0.34	2	PF00036.31;PF00566.17;PF13405.5;PF13499.5	K19951		KOG4347	C8VDQ4	F9FRD1|Uncharacterized protein (FOXB_08961) (sp: Fusarium oxysporum) [Secreted (highly likely)]
	IC-TC_DN3414_c0_g2_i1.p5	92	3.3	3
	IC-TC_DN3414_c0_g2_i1.p6	63	4.84	3
	IC-TC_DN3422_c0_g2_i1.p5	63	1.61	1
	IC-TC_DN3432_c0_g1_i1.p1	568	1.06	6	PF01794.18;PF08022.11;PF08030.11	K21421		KOG0039	Q9XYS3
	IC-TC_DN3432_c0_g1_i1.p6	104	3.88	4
	IC-TC_DN3478_c0_g2_i1.p1	56	5.45	3
	IC-TC_DN3550_c0_g1_i1.p3	67	4.55	3
	IC-TC_DN3598_c0_g1_i1.p1	438	1.83	8	PF01758.15	K03325			Q8NQC8
	IC-TC_DN3516_c0_g1_i1.p1	602	0.17	1	PF15672.4
	IC-TC_DN3516_c0_g1_i1.p4	99	0	0
	IC-TC_DN3500_c0_g1_i1.p10	54	1.89	1
	IC-TC_DN3569_c0_g1_i1.p2	74	4.11	3
	IC-TC_DN3503_c0_g1_i1.p5	52	5.88	3
	IC-TC_DN3528_c0_g1_i1.p3	57	5.36	3
	IC-TC_DN3528_c0_g2_i1.p4	70	1.45	1
	IC-TC_DN3544_c0_g2_i1.p2	187	3.23	6
	IC-TC_DN3510_c0_g1_i1.p2	72	7.04	5
	IC-TC_DN3599_c0_g1_i1.p3	75	9.46	7
	IC-TC_DN3582_c0_g1_i1.p3	56	5.45	3
	IC-TC_DN3522_c0_g1_i1.p2	123	3.28	4
	IC-TC_DN3522_c0_g2_i1.p5	54	3.77	2
	IC-TC_DN3577_c0_g1_i2.p1	164	0	0	PF03208.18	K20359		KOG3142	P53633
	IC-TC_DN3554_c0_g2_i1.p3	59	0	0
	IC-TC_DN3536_c0_g1_i1.p2	57	3.57	2
	IC-TC_DN3536_c0_g1_i2.p3	57	3.57	2
	IC-TC_DN3502_c0_g1_i1.p6	64	4.76	3
	IC-TC_DN3525_c0_g1_i1.p2	84	1.2	1
	IC-TC_DN3535_c0_g2_i1.p2	66	6.15	4
	IC-TC_DN3535_c0_g2_i1.p3	66	6.15	4
	IC-TC_DN3534_c0_g1_i1.p4	58	3.51	2
	IC-TC_DN3534_c0_g2_i1.p3	76	4	3
	IC-TC_DN3581_c0_g1_i1.p1	128	0	0					Q58838
	IC-TC_DN3518_c0_g1_i1.p2	109	1.85	2
	IC-TC_DN3518_c0_g2_i1.p1	355	1.69	6	PF01490.17	K14209		KOG1304	Q10074
	IC-TC_DN3518_c0_g2_i1.p2	110	3.67	4
	IC-TC_DN3519_c0_g1_i1.p3	51	6	3
	IC-TC_DN3519_c0_g1_i2.p4	51	6	3
	IC-TC_DN3537_c0_g2_i1.p3	114	1.77	2
	IC-TC_DN3537_c0_g2_i1.p6	90	3.37	3
	IC-TC_DN3529_c0_g1_i1.p6	50	10.2	5
	IC-TC_DN3557_c0_g2_i1.p2	105	4.81	5
	IC-TC_DN3513_c0_g1_i1.p4	77	0	0
	IC-TC_DN3580_c0_g2_i1.p3	104	5.83	6
	IC-TC_DN3504_c0_g1_i1.p1	329	0.61	2	PF00026.22				C5FEK4	F8QH21|Putative uncharacterized protein (SERLA73DRAFT_164089) (sp: Serpula lacrymans var. lacrymans) [Secreted (highly likely)]
	IC-TC_DN3531_c0_g1_i1.p2	188	0.53	1
	IC-TC_DN3527_c0_g2_i1.p2	102	2.97	3
	IC-TC_DN3527_c0_g2_i1.p3	71	2.86	2
	IC-TC_DN3501_c0_g1_i1.p2	74	1.37	1
	IC-TC_DN3524_c0_g1_i1.p4	68	7.46	5
	IC-TC_DN3545_c0_g1_i1.p1	113	1.79	2
	IC-TC_DN3567_c0_g1_i1.p1	238	0.84	2	PF06813.12;PF07690.15			KOG2533	Q9P6J0	N1PZW0|Uncharacterized protein (DOTSEDRAFT_69637) (sp: Dothistroma septosporum NZE10) [Secreted (highly likely)]
	IC-TC_DN3683_c0_g2_i1.p3	91	2.22	2
	IC-TC_DN3642_c0_g1_i1.p1	548	1.1	6	PF00083.23;PF07690.15	K08139		KOG0254	P15325	L8G5X4|Uncharacterized protein (Fragment) (GMDG_08391) (sp: Geomyces destructans) [Secreted (highly likely)]
	IC-TC_DN3625_c0_g1_i1.p2	81	3.75	3
	IC-TC_DN3639_c0_g2_i1.p5	82	0	0
	IC-TC_DN3684_c0_g1_i1.p2	168	4.19	7
	IC-TC_DN3684_c0_g1_i1.p4	78	5.19	4
	IC-TC_DN3617_c0_g1_i1.p1	456	1.98	9	PF00226.30;PF00684.18;PF01556.17	K03686		KOG0712	O94625	K5WTK1|Uncharacterized protein (AGABI1DRAFT_40758) (sp: Agaricus bisporus var. burnettii) [Secreted (highly likely)]
	IC-TC_DN3617_c0_g1_i1.p2	390	0.77	3	PF03908.12	K08497			Q12981
	IC-TC_DN3617_c0_g1_i2.p1	430	2.1	9	PF00226.30;PF00684.18;PF01556.17	K03686		KOG0712	O94625	K5WTK1|Uncharacterized protein (AGABI1DRAFT_40758) (sp: Agaricus bisporus var. burnettii) [Secreted (highly likely)]
	IC-TC_DN3617_c0_g1_i2.p2	372	0.81	3	PF03908.12	K08497			Q12981
	IC-TC_DN3647_c0_g1_i1.p1	55	0	0
	IC-TC_DN3643_c0_g1_i1.p4	65	1.56	1
	IC-TC_DN3643_c0_g1_i1.p5	64	1.59	1
	IC-TC_DN3687_c0_g1_i1.p7	51	6	3
	IC-TC_DN3621_c0_g1_i1.p1	568	0	0	PF08693.9					M5BVG6|Uncharacterized protein (BN14_04554) (sp: Rhizoctonia solani AG-1 IB) [Secreted (highly likely)]
	IC-TC_DN3621_c0_g1_i1.p10	52	1.96	1
	IC-TC_DN3621_c0_g1_i2.p1	605	0	0	PF08693.9					M5BVG6|Uncharacterized protein (BN14_04554) (sp: Rhizoctonia solani AG-1 IB) [Secreted (highly likely)]
	IC-TC_DN3621_c0_g1_i2.p10	52	1.96	1
	IC-TC_DN3655_c0_g1_i1.p1	727	0.69	5	PF04389.16			KOG2194	D8QAM0	C4JHJ5|Putative uncharacterized protein (UREG_01358) (sp: Uncinocarpus reesii) [Secreted (highly likely)]
	IC-TC_DN3610_c0_g2_i1.p4	67	4.55	3
	IC-TC_DN3610_c0_g2_i1.p5	59	0	0
	IC-TC_DN3648_c0_g1_i1.p2	144	2.8	4	PF04133.13			KOG2174	Q9UUH1
	IC-TC_DN3648_c0_g1_i1.p4	55	3.7	2
	IC-TC_DN3606_c0_g1_i1.p3	79	6.41	5
	IC-TC_DN3629_c0_g1_i1.p1	480	0.84	4	PF04488.14	K22721	GT32		P33300	E9F6Q2|Putative uncharacterized protein (MAA_07951) (sp: Metarhizium anisopliae) [Secreted (highly likely)]
	IC-TC_DN3629_c0_g1_i1.p5	73	4.17	3
	IC-TC_DN3694_c0_g1_i1.p3	54	7.55	4
	IC-TC_DN3607_c0_g1_i1.p2	98	1.03	1
	IC-TC_DN3693_c0_g1_i1.p3	53	1.92	1
	IC-TC_DN3659_c0_g1_i1.p2	103	2.94	3
	IC-TC_DN3669_c0_g1_i1.p3	51	2	1
	IC-TC_DN3657_c0_g1_i1.p2	178	3.95	7
	IC-TC_DN3609_c0_g1_i1.p1	729	0.55	4	PF01553.20	K13507			Q9P7P0
	IC-TC_DN3624_c0_g2_i1.p2	236	2.55	6
	IC-TC_DN3624_c0_g2_i1.p5	98	1.03	1
	IC-TC_DN3624_c0_g2_i1.p6	89	6.82	6
	IC-TC_DN3624_c0_g2_i1.p9	52	3.92	2
	IC-TC_DN3634_c0_g1_i1.p1	331	0.61	2	PF06101.10				Q06466	D8PW38|Putative uncharacterized protein (Fragment) (SCHCODRAFT_105405) (sp: Schizophyllum commune) [Secreted (highly likely)]
	IC-TC_DN3634_c0_g1_i1.p3	69	1.47	1
	IC-TC_DN3636_c0_g1_i1.p6	50	2.04	1
	IC-TC_DN3636_c0_g1_i2.p3	106	1.9	2
	IC-TC_DN3618_c0_g1_i1.p2	69	2.94	2
	IC-TC_DN3618_c0_g1_i2.p2	69	2.94	2
	IC-TC_DN3654_c0_g1_i1.p9	80	3.8	3
	IC-TC_DN3640_c0_g1_i1.p1	107	0	0	PF03656.12	K09539		KOG0723	Q6FPU1	B8PAG9|Predicted protein (POSPLDRAFT_99526) (sp: Postia placenta) [Secreted (highly likely)]
	IC-TC_DN3771_c0_g1_i1.p1	105	1.92	2	PF04418.11	K17784		KOG4604	Q7RYI0
	IC-TC_DN3771_c0_g1_i1.p2	78	0	0
	IC-TC_DN3734_c0_g1_i1.p1	423	0	0	PF03031.17	K17496		KOG2832	P0CN66	A7TPN5|Putative uncharacterized protein (Kpol_478p16) (sp: Vanderwaltozyma polyspora) [Secreted (highly likely)]
	IC-TC_DN3734_c0_g1_i1.p4	69	4.41	3						Q7S602|Putative uncharacterized protein (NCU09791) (sp: Neurospora crassa) [Secreted (highly likely)]
	IC-TC_DN3707_c0_g1_i1.p2	95	2.13	2
	IC-TC_DN3733_c0_g1_i1.p2	50	0	0
	IC-TC_DN3731_c0_g1_i1.p1	89	1.14	1
	IC-TC_DN3786_c0_g1_i1.p1	446	1.12	5	PF00083.23;PF07690.15	K08176		KOG0252	Q9Y7Q9
	IC-TC_DN3786_c0_g1_i1.p2	171	3.53	6
	IC-TC_DN3700_c0_g1_i2.p1	212	0.95	2						M5BL60|Uncharacterized protein (BN14_02120) (sp: Rhizoctonia solani AG-1 IB) [Secreted (highly likely)]
	IC-TC_DN3710_c0_g2_i1.p2	61	1.67	1
	IC-TC_DN3753_c0_g1_i1.p1	350	1.72	6
	IC-TC_DN3737_c0_g1_i1.p2	59	6.9	4
	IC-TC_DN3759_c0_g1_i1.p2	152	0.66	1	PF01124.17	K00799			O14880
	IC-TC_DN3746_c0_g2_i1.p1	58	1.75	1
	IC-TC_DN3766_c0_g1_i1.p4	53	7.69	4
	IC-TC_DN3730_c0_g1_i1.p1	110	7.34	8	PF01096.17;PF02150.15;PF12760.6	K03019		KOG2906	Q9CQZ7
	IC-TC_DN3795_c0_g1_i1.p1	121	5	6	PF03330.17					B8PP15|Predicted protein (POSPLDRAFT_93953) (sp: Postia placenta) [Secreted (highly likely)]
	IC-TC_DN3713_c0_g1_i1.p2	109	3.7	4
	IC-TC_DN3798_c0_g1_i1.p2	100	4.04	4
	IC-TC_DN3720_c0_g1_i1.p2	114	3.54	4
	IC-TC_DN3752_c0_g1_i1.p2	173	6.4	11
	IC-TC_DN3729_c0_g1_i1.p2	254	3.16	8
	IC-TC_DN3788_c0_g1_i1.p3	80	5.06	4
	IC-TC_DN3774_c0_g1_i1.p3	71	0	0
	IC-TC_DN3781_c0_g1_i1.p3	91	1.11	1
	IC-TC_DN3781_c0_g1_i1.p5	52	0	0
	IC-TC_DN3781_c0_g1_i2.p5	52	0	0
	IC-TC_DN3855_c0_g1_i1.p1	276	0	0	PF00520.30;PF07885.15	K04891		KOG4390	Q95L11
	IC-TC_DN3855_c0_g1_i1.p2	81	6.25	5
	IC-TC_DN3855_c0_g2_i1.p2	60	0	0
	IC-TC_DN3857_c0_g1_i1.p4	117	2.59	3
	IC-TC_DN3831_c0_g1_i1.p2	165	2.44	4
	IC-TC_DN3882_c0_g1_i1.p4	71	1.43	1
	IC-TC_DN3862_c0_g1_i1.p1	90	4.49	4		K19770			P0C5R9
	IC-TC_DN3848_c0_g2_i1.p5	52	9.8	5
	IC-TC_DN3824_c0_g1_i1.p4	65	1.56	1
	IC-TC_DN3851_c0_g1_i1.p9	67	1.52	1
	IC-TC_DN3822_c0_g1_i1.p8	60	5.08	3
	IC-TC_DN3822_c0_g1_i1.p10	50	8.16	4
	IC-TC_DN3837_c0_g1_i2.p1	133	0	0
	IC-TC_DN3896_c0_g1_i1.p3	113	1.79	2
	IC-TC_DN3896_c0_g2_i1.p3	136	0	0
	IC-TC_DN3818_c0_g1_i1.p2	84	6.02	5
	IC-TC_DN3893_c0_g1_i1.p1	202	7.96	16					Q01200	F4RTL9|Putative uncharacterized protein (MELLADRAFT_65006) (sp: Melampsora larici-populina) [Secreted (highly likely)]
	IC-TC_DN3841_c0_g1_i1.p2	145	1.39	2
	IC-TC_DN3885_c0_g1_i1.p4	128	1.57	2
	IC-TC_DN3885_c0_g1_i2.p4	110	1.83	2
	IC-TC_DN3885_c0_g2_i1.p3	204	1.48	3
	IC-TC_DN3885_c0_g2_i1.p6	93	4.35	4
	IC-TC_DN3885_c0_g2_i1.p8	75	4.05	3
	IC-TC_DN3885_c0_g2_i1.p9	74	5.48	4
	IC-TC_DN3877_c0_g1_i1.p1	622	0.64	4
	IC-TC_DN3877_c0_g1_i1.p6	61	1.67	1
	IC-TC_DN3840_c0_g1_i1.p1	119	0	0	PF12051.7				P46950
	IC-TC_DN3887_c0_g2_i1.p1	276	2.91	8	PF03034.14	K08730		KOG2735	B2GV22
	IC-TC_DN3889_c0_g1_i1.p10	61	5	3
	IC-TC_DN3889_c0_g1_i2.p9	61	5	3
	IC-TC_DN3980_c0_g1_i1.p2	86	1.18	1
	IC-TC_DN3958_c0_g1_i1.p1	101	0	0						M5BNJ3|Uncharacterized protein (BN14_01859) (sp: Rhizoctonia solani AG-1 IB) [Secreted (highly likely)]
	IC-TC_DN3958_c0_g1_i2.p1	101	0	0						M5BNJ3|Uncharacterized protein (BN14_01859) (sp: Rhizoctonia solani AG-1 IB) [Secreted (highly likely)]
	IC-TC_DN3913_c0_g1_i1.p2	95	6.38	6
	IC-TC_DN3913_c0_g1_i1.p3	68	5.97	4
	IC-TC_DN3922_c0_g1_i1.p1	138	1.46	2	PF00254.27	K09569		KOG0549	P0CP96	E6R6Z3|Peptidyl-prolyl cis-trans isomerase (CGB_E3160W) (sp: Cryptococcus gattii serotype B) [Secreted (highly likely)]
	IC-TC_DN3987_c0_g1_i1.p2	74	0	0
	IC-TC_DN3955_c0_g1_i1.p2	112	1.8	2
	IC-TC_DN3955_c0_g1_i1.p4	58	5.26	3
	IC-TC_DN3955_c0_g2_i1.p1	245	1.64	4	PF01148.19	K00981		KOG1440	Q9P381
	IC-TC_DN3955_c0_g2_i1.p3	70	1.45	1
	IC-TC_DN3961_c0_g1_i1.p3	99	6.12	6
	IC-TC_DN3956_c0_g1_i1.p2	56	7.27	4
	IC-TC_DN3907_c0_g1_i1.p1	341	0.88	3
	IC-TC_DN3908_c0_g2_i1.p1	218	0.92	2
	IC-TC_DN3908_c0_g2_i1.p2	158	8.28	13
	IC-TC_DN3908_c0_g2_i1.p3	66	3.08	2
	IC-TC_DN3908_c0_g2_i1.p4	54	1.89	1
	IC-TC_DN3947_c0_g1_i1.p3	67	3.03	2
	IC-TC_DN3947_c0_g1_i2.p3	67	3.03	2
	IC-TC_DN3998_c0_g1_i1.p9	50	2.04	1
	IC-TC_DN3979_c0_g2_i1.p2	93	2.17	2	PF11951.7
	IC-TC_DN3917_c0_g1_i1.p1	245	0.41	1
	IC-TC_DN3917_c0_g1_i2.p1	190	0.53	1
	IC-TC_DN3906_c0_g1_i1.p1	70	4.35	3
	IC-TC_DN3925_c0_g1_i1.p1	326	0	0	PF07470.12					M2QYS7|Glycoside hydrolase family 105 protein (CERSUDRAFT_135811) (sp: Ceriporiopsis subvermispora B) [Secreted (highly likely)]
	IC-TC_DN3924_c0_g2_i1.p4	62	8.2	5
	IC-TC_DN3946_c0_g1_i1.p1	231	1.3	3
	IC-TC_DN3946_c0_g1_i2.p1	475	0.84	4
	IC-TC_DN3975_c0_g1_i1.p2	73	5.56	4
	IC-TC_DN3996_c0_g1_i1.p1	359	1.12	4						F8QD19|Putative uncharacterized protein (Fragment) (SERLA73DRAFT_189185) (sp: Serpula lacrymans var. lacrymans) [Secreted (highly likely)]
	IC-TC_DN3996_c0_g1_i1.p2	158	1.91	3
	IC-TC_DN3996_c0_g1_i1.p3	138	0.73	1
	IC-TC_DN3996_c0_g1_i1.p4	137	2.94	4
	IC-TC_DN3996_c0_g1_i1.p5	110	2.75	3
	IC-TC_DN3996_c0_g1_i1.p7	88	0	0
	IC-TC_DN3996_c0_g1_i1.p9	63	8.06	5
	IC-TC_DN3996_c0_g1_i2.p1	359	1.12	4						F8QD19|Putative uncharacterized protein (Fragment) (SERLA73DRAFT_189185) (sp: Serpula lacrymans var. lacrymans) [Secreted (highly likely)]
	IC-TC_DN3996_c0_g1_i2.p2	158	1.91	3
	IC-TC_DN3996_c0_g1_i2.p3	145	3.47	5
	IC-TC_DN3996_c0_g1_i2.p4	137	2.94	4
	IC-TC_DN3996_c0_g1_i2.p5	110	2.75	3
	IC-TC_DN3996_c0_g1_i2.p6	88	0	0
	IC-TC_DN3996_c0_g1_i2.p7	71	1.43	1
	IC-TC_DN3996_c0_g1_i2.p8	63	8.06	5
	IC-TC_DN3932_c0_g1_i1.p5	93	2.17	2
	IC-TC_DN3927_c0_g1_i1.p2	355	0.56	2
	IC-TC_DN3927_c0_g1_i1.p3	77	5.26	4
	IC-TC_DN3927_c0_g2_i1.p5	121	1.67	2
	IC-TC_DN3927_c0_g2_i1.p8	61	10	6
	IC-TC_DN4066_c0_g1_i1.p3	68	1.49	1
	IC-TC_DN4046_c0_g1_i2.p1	130	1.55	2
	IC-TC_DN4039_c0_g2_i1.p2	128	0.79	1	PF16212.4	K14802		KOG0206	O94296
	IC-TC_DN4037_c0_g1_i4.p4	93	3.26	3
	IC-TC_DN4037_c0_g1_i4.p6	72	2.82	2
	IC-TC_DN4037_c0_g1_i1.p4	93	3.26	3
	IC-TC_DN4037_c0_g1_i1.p5	72	2.82	2
	IC-TC_DN4037_c0_g1_i2.p4	75	1.35	1
	IC-TC_DN4037_c0_g1_i2.p5	72	2.82	2
	IC-TC_DN4037_c0_g1_i3.p4	75	1.35	1
	IC-TC_DN4037_c0_g1_i3.p5	72	2.82	2
	IC-TC_DN4058_c0_g2_i1.p1	79	3.85	3
	IC-TC_DN4093_c0_g1_i1.p7	63	1.61	1
	IC-TC_DN4030_c0_g1_i1.p1	116	2.61	3	PF00324.20	K16261		KOG1286	P15380
	IC-TC_DN4092_c0_g1_i1.p1	88	3.45	3	PF05493.12			KOG3500	Q75EU0
	IC-TC_DN4006_c0_g1_i1.p6	63	1.61	1
	IC-TC_DN4011_c0_g1_i1.p4	101	9	9
	IC-TC_DN4032_c0_g1_i1.p2	88	0	0	PF06728.12			KOG2552	P41733
	IC-TC_DN4059_c0_g1_i1.p2	57	3.57	2
	IC-TC_DN4059_c0_g1_i1.p3	51	2	1
	IC-TC_DN4003_c0_g2_i1.p2	72	2.82	2
	IC-TC_DN4083_c0_g1_i1.p2	52	11.76	6
	IC-TC_DN4033_c0_g1_i1.p2	137	4.41	6
	IC-TC_DN4071_c0_g2_i1.p2	153	1.32	2
	IC-TC_DN4026_c0_g1_i1.p6	76	6.67	5
	IC-TC_DN4026_c0_g1_i1.p10	58	1.75	1
	IC-TC_DN4067_c0_g1_i1.p2	54	3.77	2
	IC-TC_DN4001_c0_g1_i1.p4	66	1.54	1
	IC-TC_DN4062_c0_g2_i1.p1	745	0.27	2	PF00732.18;PF05199.12	K21270	AA3_2	KOG1238	Q48CM7	L8WNR6|GMC oxidoreductase (AG1IA_07572) (sp: Rhizoctonia solani AG-1 IA) [Secreted (highly likely)]
	IC-TC_DN4051_c0_g1_i1.p2	84	4.82	4
	IC-TC_DN4031_c0_g2_i1.p3	63	4.84	3
	IC-TC_DN4086_c0_g1_i1.p2	65	3.13	2
	IC-TC_DN4023_c0_g1_i1.p2	62	4.92	3
	IC-TC_DN4045_c0_g1_i1.p1	250	2.01	5
	IC-TC_DN4080_c0_g1_i1.p1	172	0	0	PF00241.19	K20520		KOG3655	P34121
	IC-TC_DN4090_c0_g2_i1.p7	73	2.78	2
	IC-TC_DN4048_c0_g1_i1.p2	81	6.25	5
	IC-TC_DN4048_c0_g1_i1.p3	73	1.39	1
	IC-TC_DN4070_c0_g1_i1.p4	94	4.3	4
	IC-TC_DN4016_c0_g1_i1.p1	136	0	0	PF02970.15	K17292		KOG3470	O75347
	IC-TC_DN4019_c0_g2_i1.p1	630	0.95	6	PF03169.14			KOG2262	Q6R3K9
	IC-TC_DN4077_c0_g2_i1.p3	90	3.37	3
	IC-TC_DN4190_c0_g1_i1.p3	71	1.43	1
	IC-TC_DN4190_c0_g1_i1.p5	66	0	0
	IC-TC_DN4177_c0_g2_i1.p1	57	1.79	1
	IC-TC_DN4179_c0_g1_i1.p1	202	0.5	1
	IC-TC_DN4136_c0_g1_i1.p5	53	3.85	2
	IC-TC_DN4136_c0_g1_i1.p6	51	6	3
	IC-TC_DN4136_c0_g1_i2.p5	53	3.85	2
	IC-TC_DN4136_c0_g1_i2.p6	51	6	3
	IC-TC_DN4196_c0_g1_i1.p5	56	5.45	3
	IC-TC_DN4172_c0_g1_i1.p2	207	4.85	10
	IC-TC_DN4134_c0_g1_i1.p4	56	1.82	1
	IC-TC_DN4188_c0_g1_i1.p3	60	0	0
	IC-TC_DN4186_c0_g1_i1.p9	90	1.12	1
	IC-TC_DN4124_c0_g1_i1.p2	118	6.84	8
	IC-TC_DN4112_c0_g2_i1.p1	187	1.61	3	PF12271.7				Q1DKX4
	IC-TC_DN4112_c0_g2_i1.p3	74	8.22	6
	IC-TC_DN4149_c0_g1_i1.p2	79	5.13	4
	IC-TC_DN4126_c0_g1_i1.p1	248	2.02	5	PF00335.19
	IC-TC_DN4126_c0_g1_i1.p3	77	1.32	1
	IC-TC_DN4199_c0_g1_i1.p2	98	5.15	5
	IC-TC_DN4138_c0_g2_i1.p1	411	0.49	2	PF00534.19;PF13692.5;PF15924.4	K03844	GT4	KOG1387	Q3TZM9	I4Y9H8|UDP-Glycosyltransferase/glycogen phosphorylase (WALSEDRAFT_20230) (sp: Wallemia sebi) [Secreted (highly likely)]
	IC-TC_DN4129_c0_g1_i2.p2	151	1.33	2
	IC-TC_DN4129_c0_g1_i2.p8	82	3.7	3
	IC-TC_DN4161_c0_g1_i1.p2	84	2.41	2
	IC-TC_DN4161_c0_g1_i2.p2	84	2.41	2
	IC-TC_DN4193_c0_g1_i1.p2	70	5.8	4
	IC-TC_DN4117_c0_g2_i1.p2	58	1.75	1
	IC-TC_DN4183_c0_g1_i1.p1	540	1.86	10	PF07690.15	K03448		KOG2533	Q9P6J0
	IC-TC_DN4144_c0_g1_i1.p2	147	2.05	3
	IC-TC_DN4144_c0_g1_i1.p3	91	7.78	7
	IC-TC_DN4144_c0_g1_i2.p2	147	2.05	3
	IC-TC_DN4120_c0_g1_i2.p2	90	5.62	5
	IC-TC_DN4195_c0_g1_i1.p1	522	0.58	3
	IC-TC_DN4195_c0_g1_i1.p2	89	5.68	5
	IC-TC_DN4195_c0_g1_i1.p4	61	0	0
	IC-TC_DN4195_c0_g1_i2.p1	580	0.86	5
	IC-TC_DN4195_c0_g1_i2.p2	89	5.68	5
	IC-TC_DN4195_c0_g1_i2.p4	61	0	0
	IC-TC_DN4169_c0_g1_i1.p5	76	2.67	2
	IC-TC_DN4176_c0_g1_i1.p1	587	0.85	5	PF00686.18;PF00723.20	K01178	GH15		D8Q9M3	L8WW26|Glucoamylase (AG1IA_04992) (sp: Rhizoctonia solani AG-1 IA) [Secreted (highly likely)]
	IC-TC_DN4102_c0_g1_i1.p2	154	3.27	5
	IC-TC_DN4102_c0_g1_i1.p10	54	0	0
	IC-TC_DN4127_c0_g1_i1.p3	96	1.05	1
	IC-TC_DN4127_c0_g1_i2.p2	96	1.05	1
	IC-TC_DN4264_c0_g1_i1.p5	51	0	0
	IC-TC_DN4284_c0_g2_i1.p7	72	4.23	3
	IC-TC_DN4294_c0_g2_i1.p1	1687	1.07	18	PF00454.26;PF02259.22	K08874		KOG0889	Q9HFE8
	IC-TC_DN4216_c0_g1_i1.p5	75	6.76	5
	IC-TC_DN4211_c0_g1_i1.p3	81	0	0
	IC-TC_DN4211_c0_g1_i1.p4	58	3.51	2
	IC-TC_DN4271_c0_g2_i1.p2	84	2.41	2
	IC-TC_DN4235_c0_g1_i1.p4	80	7.59	6
	IC-TC_DN4235_c0_g1_i1.p6	61	3.33	2
	IC-TC_DN4254_c0_g1_i1.p3	73	0	0
	IC-TC_DN4254_c0_g1_i1.p8	55	3.7	2
	IC-TC_DN4258_c0_g1_i1.p4	58	1.75	1
	IC-TC_DN4200_c0_g1_i1.p4	55	1.85	1
	IC-TC_DN4290_c0_g1_i1.p3	110	5.5	6
	IC-TC_DN4208_c0_g1_i1.p3	98	1.03	1
	IC-TC_DN4247_c0_g1_i1.p1	478	2.31	11	PF01529.19	K20031		KOG1315	P0CS68	R4X6Z5|DHHC zinc finger membrane protein (TAPDE_000688) (sp: Taphrina deformans PYCC 5710) [Secreted (highly likely)]
	IC-TC_DN4247_c0_g1_i1.p6	67	4.55	3
	IC-TC_DN4247_c0_g1_i1.p9	54	3.77	2
	IC-TC_DN4247_c0_g1_i2.p1	329	3.35	11	PF01529.19	K20031		KOG1315	P0CS68	R4X6Z5|DHHC zinc finger membrane protein (TAPDE_000688) (sp: Taphrina deformans PYCC 5710) [Secreted (highly likely)]
	IC-TC_DN4247_c0_g1_i2.p7	67	4.55	3
	IC-TC_DN4247_c0_g1_i2.p10	54	3.77	2
	IC-TC_DN4268_c0_g2_i1.p5	50	2.04	1
	IC-TC_DN4266_c0_g2_i1.p3	91	0	0
	IC-TC_DN4210_c0_g2_i1.p2	82	6.17	5
	IC-TC_DN4286_c0_g2_i1.p2	86	2.35	2
	IC-TC_DN4291_c0_g1_i1.p2	77	3.95	3
	IC-TC_DN4295_c0_g2_i1.p5	51	2	1
	IC-TC_DN4275_c0_g1_i2.p1	183	0.55	1
	IC-TC_DN4261_c0_g1_i1.p1	193	1.56	3	PF04145.14	K14686		KOG3386	P38865
	IC-TC_DN4261_c0_g1_i1.p2	128	2.36	3
	IC-TC_DN4242_c0_g1_i1.p3	84	3.61	3
	IC-TC_DN4242_c0_g1_i1.p4	83	6.1	5
	IC-TC_DN4242_c0_g1_i2.p2	84	3.61	3
	IC-TC_DN4262_c0_g1_i1.p4	108	2.8	3
	IC-TC_DN4236_c0_g1_i1.p1	317	0.95	3	PF00173.27	K17278		KOG1108	Q2HIW2	R4XKT0|Uncharacterized protein (TAPDE_004264) (sp: Taphrina deformans PYCC 5710) [Secreted (highly likely)]
	IC-TC_DN4236_c0_g1_i1.p6	50	2.04	1
	IC-TC_DN4214_c0_g1_i1.p3	119	0	0
	IC-TC_DN4214_c0_g1_i1.p4	118	6.84	8
	IC-TC_DN4214_c0_g1_i1.p9	70	14.49	10
	IC-TC_DN4214_c0_g1_i1.p10	67	4.55	3
	IC-TC_DN4214_c0_g1_i1.p16	51	4	2
	IC-TC_DN4301_c0_g1_i1.p6	55	0	0
	IC-TC_DN4358_c0_g1_i1.p2	107	3.77	4
	IC-TC_DN4386_c0_g1_i1.p2	70	10.14	7
	IC-TC_DN4304_c0_g1_i1.p1	1145	1.14	13	PF03098.14	K11987		KOG2408	Q4WY82	C1G3Y5|Linoleate diol synthase (PADG_01651) (sp: Paracoccidioides brasiliensis) [Secreted (highly likely)]
	IC-TC_DN4304_c0_g1_i1.p3	87	1.16	1
	IC-TC_DN4304_c0_g1_i1.p8	59	1.72	1
	IC-TC_DN4304_c0_g1_i1.p9	56	3.64	2
	IC-TC_DN4304_c0_g1_i2.p1	1183	0.85	10	PF00067.21;PF03098.14	K11987		KOG2408	G5EB19	C1G3Y5|Linoleate diol synthase (PADG_01651) (sp: Paracoccidioides brasiliensis) [Secreted (highly likely)]
	IC-TC_DN4304_c0_g1_i2.p3	87	1.16	1
	IC-TC_DN4304_c0_g1_i2.p7	59	1.72	1
	IC-TC_DN4304_c0_g1_i2.p8	56	3.64	2
	IC-TC_DN4392_c0_g1_i1.p2	138	2.19	3
	IC-TC_DN4392_c0_g2_i1.p1	57	5.36	3
	IC-TC_DN4324_c0_g1_i1.p1	117	0	0
	IC-TC_DN4375_c0_g1_i1.p8	67	6.06	4
	IC-TC_DN4327_c0_g1_i1.p1	412	0.73	3	PF01073.18;PF01118.23;PF01488.19;PF03435.17;PF05368.12;PF08659.9;PF13460.5			KOG2733	Q7D745
	IC-TC_DN4373_c0_g1_i1.p4	76	4	3
	IC-TC_DN4373_c0_g1_i1.p5	64	3.17	2
	IC-TC_DN4303_c0_g1_i1.p1	727	0.96	7	PF10300.8			KOG3783	A8NVW1
	IC-TC_DN4355_c0_g1_i1.p4	59	3.45	2
	IC-TC_DN4355_c0_g1_i2.p4	59	3.45	2
	IC-TC_DN4354_c0_g1_i1.p2	93	1.09	1
	IC-TC_DN4314_c0_g1_i1.p2	51	2	1
	IC-TC_DN4391_c0_g1_i1.p1	196	0.51	1	PF00462.23	K03676		KOG1752	Q6K953	K9I517|Uncharacterized protein (AGABI2DRAFT_192329) (sp: Agaricus bisporus var. bisporus) [Secreted (highly likely)]
	IC-TC_DN4384_c0_g1_i1.p3	105	4.81	5
	IC-TC_DN4399_c0_g1_i1.p1	167	1.81	3
	IC-TC_DN4399_c0_g1_i1.p2	152	1.99	3	PF09649.9
	IC-TC_DN4399_c0_g1_i1.p3	79	0	0
	IC-TC_DN4318_c0_g1_i1.p2	53	3.85	2
	IC-TC_DN4311_c0_g1_i1.p1	76	2.67	2
	IC-TC_DN4311_c0_g1_i1.p3	52	7.84	4
	IC-TC_DN4320_c0_g1_i1.p2	124	2.44	3
	IC-TC_DN4320_c0_g1_i1.p5	63	1.61	1
	IC-TC_DN4305_c0_g1_i1.p1	193	1.04	2	PF00025.20;PF00071.21;PF08477.12;PF09439.9	K07937		KOG0070	P0CM16	G7E604|Uncharacterized protein (Mo04947) (sp: Mixia osmundae) [Secreted (highly likely)]
	IC-TC_DN4360_c0_g1_i1.p4	66	1.54	1
	IC-TC_DN4360_c0_g1_i1.p6	53	3.85	2
	IC-TC_DN4331_c0_g1_i1.p5	57	1.79	1
	IC-TC_DN4316_c0_g1_i1.p3	102	5.94	6
	IC-TC_DN4316_c0_g1_i1.p5	77	3.95	3
	IC-TC_DN4316_c0_g1_i1.p7	71	4.29	3
	IC-TC_DN4300_c0_g1_i1.p1	79	2.56	2
	IC-TC_DN4364_c0_g1_i1.p3	57	3.57	2
	IC-TC_DN4371_c0_g1_i1.p1	560	1.61	9	PF00156.26;PF13230.5;PF13522.5;PF13537.5	K00764		KOG0572	P41390	F4RCR1|Putative uncharacterized protein (MELLADRAFT_95122) (sp: Melampsora larici-populina) [Secreted (highly likely)]
	IC-TC_DN4371_c0_g1_i1.p5	63	1.61	1
	IC-TC_DN4396_c0_g1_i1.p6	57	7.14	4
	IC-TC_DN4334_c0_g1_i1.p1	242	1.66	4	PF11937.7					M5C3J6|Uncharacterized protein (BN14_08011) (sp: Rhizoctonia solani AG-1 IB) [Secreted (highly likely)]
	IC-TC_DN4400_c0_g2_i1.p1	782	1.28	10	PF00173.27;PF00174.18;PF00175.20;PF00970.23;PF03404.15	K10534		KOG0535	Q05531	D5GLI9|Nitrate reductase (GSTUM_00010228001) (sp: Tuber melanosporum) [Secreted (highly likely)]
	IC-TC_DN4472_c0_g1_i1.p3	81	5	4
	IC-TC_DN4423_c0_g1_i1.p4	72	0	0	PF15932.4
	IC-TC_DN4423_c0_g1_i2.p3	77	0	0	PF15932.4
	IC-TC_DN4466_c0_g1_i1.p3	114	1.77	2
	IC-TC_DN4466_c0_g1_i1.p4	95	1.06	1
	IC-TC_DN4466_c0_g1_i1.p5	92	0	0
	IC-TC_DN4478_c0_g1_i1.p3	70	7.25	5
	IC-TC_DN4491_c0_g2_i1.p3	132	3.82	5
	IC-TC_DN4417_c0_g1_i1.p2	119	3.39	4
	IC-TC_DN4416_c0_g1_i1.p1	65	0	0
	IC-TC_DN4426_c0_g1_i1.p4	86	1.18	1
	IC-TC_DN4426_c0_g1_i2.p4	86	1.18	1
	IC-TC_DN4498_c0_g1_i1.p4	89	0	0
	IC-TC_DN4418_c0_g2_i1.p2	114	0.88	1
	IC-TC_DN4475_c0_g1_i1.p1	1140	0.7	8	PF00675.19;PF05193.20			KOG0961	Q10068	M2ZLD0|Uncharacterized protein (MYCFIDRAFT_204362) (sp: Pseudocercospora fijiensis CIRAD86) [Secreted (highly likely)]
	IC-TC_DN4475_c0_g1_i1.p9	58	7.02	4
	IC-TC_DN4482_c0_g1_i1.p6	52	3.92	2
	IC-TC_DN4419_c0_g1_i2.p1	374	1.61	6	PF04258.12;PF06550.10	K09595		KOG2443	Q8TCT9
	IC-TC_DN4403_c0_g1_i1.p1	71	0	0	PF01544.17				O13779
	IC-TC_DN4480_c0_g1_i1.p6	78	2.6	2
	IC-TC_DN4496_c0_g1_i2.p7	88	2.3	2
	IC-TC_DN4422_c0_g1_i1.p1	62	0	0
	IC-TC_DN4465_c0_g1_i1.p1	365	1.1	4	PF00107.25;PF13602.5			KOG1198	O42909	M2T5E8|Uncharacterized protein (COCSADRAFT_199855) (sp: Bipolaris sorokiniana ND90Pr) [Secreted (highly likely)]
	IC-TC_DN4465_c0_g1_i2.p1	68	1.49	1
	IC-TC_DN4440_c0_g1_i1.p2	163	1.85	3
	IC-TC_DN4427_c0_g1_i1.p1	363	1.38	5	PF00248.20	K18097		KOG1577	Q3ZFI7	N1S5N4|Putative oxidoreductase C26F1.07 (FOC4_g10002609) (sp: Fusarium oxysporum f. sp. cubense race 4) [Secreted (highly likely)]
	IC-TC_DN4412_c0_g1_i1.p4	65	6.25	4
	IC-TC_DN4569_c0_g1_i1.p6	55	5.56	3
	IC-TC_DN4519_c0_g1_i1.p3	192	1.57	3
	IC-TC_DN4519_c0_g1_i1.p5	91	6.67	6
	IC-TC_DN4519_c0_g1_i1.p12	55	9.26	5
	IC-TC_DN4561_c0_g3_i2.p2	84	4.82	4
	IC-TC_DN4561_c0_g3_i2.p3	83	3.66	3
	IC-TC_DN4561_c0_g3_i1.p4	84	4.82	4
	IC-TC_DN4561_c0_g3_i1.p5	83	3.66	3
	IC-TC_DN4574_c0_g1_i1.p8	60	1.69	1
	IC-TC_DN4587_c0_g1_i1.p1	78	10.39	8
	IC-TC_DN4587_c0_g1_i3.p1	78	10.39	8
	IC-TC_DN4529_c0_g1_i1.p1	140	0	0
	IC-TC_DN4529_c0_g1_i1.p2	99	5.1	5
	IC-TC_DN4529_c0_g1_i1.p3	59	1.72	1
	IC-TC_DN4554_c1_g1_i1.p1	152	0.66	1	PF01940.15			KOG4491	Q0P4L9
	IC-TC_DN4577_c0_g1_i1.p1	163	0.62	1
	IC-TC_DN4577_c0_g1_i2.p1	279	1.8	5	PF09335.10			KOG3140	Q5ZIL6
	IC-TC_DN4573_c0_g2_i1.p4	57	3.57	2
	IC-TC_DN4543_c0_g2_i1.p2	87	1.16	1
	IC-TC_DN4558_c0_g1_i1.p1	504	0.2	1						M5GF28|Uncharacterized protein (DACRYDRAFT_127562) (sp: Dacryopinax sp.) [Secreted (highly likely)]
	IC-TC_DN4558_c0_g1_i1.p8	65	0	0
	IC-TC_DN4558_c0_g1_i2.p11	54	0	0
	IC-TC_DN4512_c0_g1_i2.p2	234	0	0
	IC-TC_DN4567_c0_g1_i1.p1	211	1.9	4
	IC-TC_DN4567_c0_g1_i1.p3	89	2.27	2
	IC-TC_DN4567_c0_g1_i2.p1	150	2.01	3
	IC-TC_DN4567_c0_g1_i2.p3	89	2.27	2
	IC-TC_DN4599_c0_g1_i1.p1	316	0.63	2						G3JUW1|Uncharacterized protein (CCM_09602) (sp: Cordyceps militaris) [Secreted (highly likely)]
	IC-TC_DN4513_c0_g1_i1.p1	349	1.44	5	PF03473.16;PF03476.15	K07140		KOG2362	Q58EJ9	G7XAV0|MOSC domain (AKAW_02148) (sp: Aspergillus kawachii) [Secreted (highly likely)]
	IC-TC_DN4555_c0_g1_i1.p4	83	2.44	2
	IC-TC_DN4502_c0_g1_i1.p4	99	2.04	2
	IC-TC_DN4502_c0_g1_i2.p4	99	2.04	2
	IC-TC_DN4520_c0_g1_i1.p3	110	2.75	3
	IC-TC_DN4520_c0_g1_i1.p4	65	1.56	1
	IC-TC_DN4508_c0_g1_i1.p4	68	4.48	3
	IC-TC_DN4522_c0_g1_i1.p4	73	9.72	7
	IC-TC_DN4522_c0_g1_i1.p5	72	0	0
	IC-TC_DN4522_c0_g1_i2.p5	73	9.72	7
	IC-TC_DN4522_c0_g1_i2.p6	72	0	0
	IC-TC_DN4544_c0_g3_i1.p2	91	4.44	4
	IC-TC_DN4544_c0_g3_i1.p5	55	1.85	1
	IC-TC_DN4582_c0_g2_i1.p2	78	3.9	3
	IC-TC_DN4507_c0_g2_i1.p2	122	4.13	5
	IC-TC_DN4542_c0_g1_i1.p5	54	1.89	1
	IC-TC_DN4506_c0_g1_i1.p2	182	2.76	5
	IC-TC_DN4541_c0_g1_i1.p1	226	1.78	4	PF11937.7					M5CAQ1|Uncharacterized protein (BN14_06976) (sp: Rhizoctonia solani AG-1 IB) [Secreted (highly likely)]
	IC-TC_DN4541_c0_g1_i2.p1	76	4	3						M5CAQ1|Uncharacterized protein (BN14_06976) (sp: Rhizoctonia solani AG-1 IB) [Secreted (highly likely)]
	IC-TC_DN4534_c0_g1_i1.p1	103	3.92	4
	IC-TC_DN4534_c0_g2_i1.p3	84	0	0
	IC-TC_DN4523_c0_g1_i1.p11	52	1.96	1
	IC-TC_DN4523_c0_g1_i2.p11	52	1.96	1
	IC-TC_DN4591_c0_g1_i1.p7	93	4.35	4
	IC-TC_DN4525_c0_g1_i1.p4	64	0	0
	IC-TC_DN4581_c0_g2_i1.p4	67	1.52	1
	IC-TC_DN4581_c0_g2_i1.p7	53	0	0
	IC-TC_DN4547_c0_g1_i2.p2	148	0.68	1
	IC-TC_DN4510_c0_g1_i1.p2	55	1.85	1
	IC-TC_DN4580_c0_g1_i1.p3	89	2.27	2
	IC-TC_DN4511_c0_g1_i1.p1	344	1.46	5	PF02133.14	K03457		KOG2466	Q9P6J5
	IC-TC_DN4511_c0_g1_i1.p2	58	0	0
	IC-TC_DN4696_c0_g1_i1.p2	315	0.96	3	PF00135.27;PF07859.12		CE10		Q59ZV4	F7VQ06|Kynurenine formamidase (SMAC_06785) (sp: Sordaria macrospora) [Secreted (highly likely)]
	IC-TC_DN4624_c0_g2_i1.p1	87	0	0	PF00689.20	K05853		KOG0202	O23087
	IC-TC_DN4694_c0_g2_i1.p1	329	0.91	3	PF03824.15	K07241			P23516
	IC-TC_DN4647_c0_g1_i1.p2	71	5.71	4
	IC-TC_DN4637_c0_g2_i1.p6	51	4	2
	IC-TC_DN4651_c0_g1_i1.p1	530	1.7	9	PF00494.18	K00801		KOG1459	Q92459
	IC-TC_DN4676_c0_g1_i1.p1	166	0	0
	IC-TC_DN4676_c0_g1_i1.p3	50	8.16	4
	IC-TC_DN4646_c0_g1_i1.p3	73	0	0
	IC-TC_DN4646_c0_g1_i2.p3	65	6.25	4
	IC-TC_DN4608_c0_g1_i1.p2	76	1.33	1
	IC-TC_DN4681_c0_g1_i1.p1	405	0.74	3	PF04909.13	K03392		KOG4245	Q54LN9	A5ABB5|Putative uncharacterized protein An08g09710 (Precursor) (An08g09710) (sp: Aspergillus niger) [Secreted (highly likely)]
	IC-TC_DN4606_c0_g1_i1.p8	50	2.04	1
	IC-TC_DN4606_c0_g1_i2.p7	50	2.04	1
	IC-TC_DN4645_c0_g1_i4.p2	126	4	5
	IC-TC_DN4645_c0_g1_i4.p5	73	4.17	3
	IC-TC_DN4645_c0_g1_i1.p3	126	4	5
	IC-TC_DN4645_c0_g1_i2.p2	126	4	5
	IC-TC_DN4645_c0_g1_i2.p6	73	4.17	3
	IC-TC_DN4648_c0_g2_i1.p2	120	2.52	3
	IC-TC_DN4648_c0_g3_i1.p2	90	4.49	4
	IC-TC_DN4665_c0_g1_i1.p4	70	2.9	2
	IC-TC_DN4665_c0_g1_i2.p4	70	2.9	2
	IC-TC_DN4692_c0_g1_i1.p3	68	4.48	3
	IC-TC_DN4611_c0_g1_i1.p3	73	4.17	3
	IC-TC_DN4620_c0_g1_i1.p2	87	2.33	2
	IC-TC_DN4620_c0_g1_i1.p3	79	2.56	2
	IC-TC_DN4653_c0_g1_i4.p1	1076	0.84	9	PF00168.29;PF02666.14	K01613		KOG2419	O14111	B8NXG8|Phosphatidylserine decarboxylase, putative (AFLA_007870) (sp: Aspergillus flavus) [Secreted (highly likely)]
	IC-TC_DN4653_c0_g1_i2.p1	914	0.66	6	PF00168.29	K01613		KOG2419	O14111
	IC-TC_DN4653_c0_g1_i2.p2	192	2.09	4	PF02666.14	K01613		KOG2419	O14111	B8NXG8|Phosphatidylserine decarboxylase, putative (AFLA_007870) (sp: Aspergillus flavus) [Secreted (highly likely)]
	IC-TC_DN4622_c0_g3_i1.p5	68	1.49	1
	IC-TC_DN4622_c0_g3_i1.p7	58	5.26	3
	IC-TC_DN4670_c0_g1_i1.p2	72	1.41	1
	IC-TC_DN4670_c0_g1_i1.p3	65	1.56	1
	IC-TC_DN4658_c0_g1_i1.p1	540	0.56	3	PF00394.21;PF07731.13;PF07732.14	K19791	AA1_1	KOG1263	Q02081	Q02081|Laccase-4 (LCC4) (sp: Thanatephorus cucumeris) [Secreted (curated)]
	IC-TC_DN4658_c0_g1_i1.p3	108	1.87	2
	IC-TC_DN4658_c0_g1_i1.p6	70	1.45	1
	IC-TC_DN4658_c0_g1_i2.p1	496	0.61	3	PF00394.21;PF07731.13;PF07732.14	K19791	AA1_1	KOG1263	Q02081	Q02081|Laccase-4 (LCC4) (sp: Thanatephorus cucumeris) [Secreted (curated)]
	IC-TC_DN4658_c0_g1_i2.p4	108	1.87	2
	IC-TC_DN4658_c0_g1_i2.p7	70	1.45	1
	IC-TC_DN4627_c0_g2_i1.p2	63	4.84	3
	IC-TC_DN4612_c0_g1_i1.p5	66	3.08	2
	IC-TC_DN4655_c0_g1_i2.p1	214	1.88	4	PF09335.10
	IC-TC_DN4633_c0_g1_i1.p6	51	2	1
	IC-TC_DN4633_c0_g2_i1.p2	79	3.85	3						G4UUU5|Uncharacterized protein (NEUTE2DRAFT_68287) (sp: Neurospora tetrasperma) [Secreted (highly likely)]
	IC-TC_DN4675_c0_g1_i1.p3	71	1.43	1
	IC-TC_DN4675_c0_g1_i2.p3	71	1.43	1
	IC-TC_DN4697_c0_g1_i1.p1	325	0.31	1	PF01544.17	K03284			Q9WZ31
	IC-TC_DN4697_c0_g1_i2.p1	146	0.69	1	PF01544.17				Q9WZ31
	IC-TC_DN4697_c0_g2_i1.p2	62	3.28	2
	IC-TC_DN4654_c0_g1_i1.p3	52	5.88	3
	IC-TC_DN4654_c0_g2_i1.p1	509	0.39	2
	IC-TC_DN4654_c0_g2_i2.p1	500	0.4	2
	IC-TC_DN4605_c0_g3_i1.p1	74	0	0
	IC-TC_DN4689_c0_g1_i1.p2	84	1.2	1
	IC-TC_DN4628_c0_g2_i1.p3	109	1.85	2
	IC-TC_DN4664_c0_g1_i1.p1	1531	0.65	10	PF00005.26;PF12698.6;PF13304.5;PF13555.5	K01990		KOG0059	Q8T6J1
	IC-TC_DN4664_c0_g1_i1.p14	70	1.45	1
	IC-TC_DN4687_c0_g1_i2.p6	99	6.12	6
	IC-TC_DN4790_c0_g1_i1.p1	259	0.78	2	PF03074.15	K11204		KOG3754	Q8X0X0
	IC-TC_DN4790_c0_g2_i1.p6	72	5.63	4
	IC-TC_DN4707_c0_g1_i1.p5	71	2.86	2
	IC-TC_DN4707_c0_g1_i1.p6	70	2.9	2
	IC-TC_DN4707_c0_g1_i1.p11	58	1.75	1
	IC-TC_DN4707_c0_g1_i1.p14	52	0	0
	IC-TC_DN4727_c0_g1_i1.p6	78	1.3	1
	IC-TC_DN4727_c0_g1_i1.p16	50	2.04	1
	IC-TC_DN4727_c0_g1_i2.p5	78	1.3	1
	IC-TC_DN4791_c0_g1_i1.p2	226	1.78	4
	IC-TC_DN4791_c0_g1_i1.p5	142	1.42	2
	IC-TC_DN4732_c0_g1_i1.p2	315	1.91	6
	IC-TC_DN4732_c0_g1_i1.p3	264	0.76	2
	IC-TC_DN4732_c0_g1_i1.p13	84	4.82	4
	IC-TC_DN4724_c0_g1_i1.p11	71	4.29	3
	IC-TC_DN4724_c0_g1_i1.p16	52	7.84	4
	IC-TC_DN4776_c0_g1_i1.p1	224	0	0	PF04588.12				Q9P3B2
	IC-TC_DN4784_c0_g3_i1.p1	146	2.76	4
	IC-TC_DN4784_c0_g3_i1.p2	71	2.86	2
	IC-TC_DN4753_c0_g2_i1.p1	377	2.13	8	PF06912.10
	IC-TC_DN4798_c0_g2_i1.p4	105	0.96	1
	IC-TC_DN4700_c0_g2_i1.p4	66	10.77	7
	IC-TC_DN4700_c0_g3_i1.p4	68	7.46	5
	IC-TC_DN4737_c0_g1_i1.p1	314	2.56	8	PF05875.11	K04711		KOG2329	Q9D099
	IC-TC_DN4738_c0_g1_i1.p2	63	8.06	5
	IC-TC_DN4745_c0_g1_i1.p1	496	1.41	7	PF00450.21	K13289		KOG1282	P34946	M5BI26|Uncharacterized protein (LbPR_S4) (sp: Rhizoctonia solani AG-1 IB) [Secreted (highly likely)]
	IC-TC_DN4745_c0_g1_i1.p4	76	4	3
	IC-TC_DN4769_c0_g1_i1.p1	271	1.48	4	PF04893.16			KOG2946	Q9P6P8
	IC-TC_DN4717_c0_g2_i1.p4	68	11.94	8
	IC-TC_DN4756_c0_g1_i1.p1	69	10.29	7
	IC-TC_DN4756_c0_g1_i2.p2	69	10.29	7
	IC-TC_DN4708_c0_g1_i1.p4	90	1.12	1
	IC-TC_DN4763_c0_g2_i1.p4	52	1.96	1
	IC-TC_DN4779_c0_g2_i1.p2	145	2.08	3						C9SYM8|Predicted protein (VDBG_10003) (sp: Verticillium albo-atrum) [Secreted (highly likely)]
	IC-TC_DN4779_c0_g2_i1.p3	90	2.25	2
	IC-TC_DN4779_c0_g2_i1.p6	68	4.48	3
	IC-TC_DN4779_c0_g2_i1.p9	51	2	1
	IC-TC_DN4781_c0_g1_i1.p7	58	1.75	1
	IC-TC_DN4781_c0_g1_i2.p7	58	1.75	1
	IC-TC_DN4751_c0_g1_i2.p1	570	0.53	3	PF01019.20	K00681		KOG2410	D4B387	L8X3H7|Gamma-glutamyltranspeptidase (AG1IA_02781) (sp: Rhizoctonia solani AG-1 IA) [Secreted (highly likely)]
	IC-TC_DN4751_c0_g1_i2.p8	50	4.08	2
	IC-TC_DN4786_c0_g1_i1.p2	170	4.14	7
	IC-TC_DN4786_c0_g1_i1.p4	97	6.25	6
	IC-TC_DN4733_c0_g1_i1.p5	92	2.2	2
	IC-TC_DN4733_c0_g1_i2.p1	372	0.81	3	PF00083.23	K08139		KOG0254	A2QQV6
	IC-TC_DN4733_c0_g1_i2.p6	92	2.2	2
	IC-TC_DN4765_c0_g1_i1.p1	114	0.88	1
	IC-TC_DN4765_c0_g1_i2.p1	114	0.88	1
	IC-TC_DN4768_c0_g1_i1.p2	64	4.76	3
	IC-TC_DN4735_c0_g1_i1.p1	176	4.57	8	PF00335.19
	IC-TC_DN4735_c0_g1_i2.p1	281	3.93	11	PF00335.19;PF04893.16
	IC-TC_DN4735_c0_g1_i3.p1	171	2.35	4
	IC-TC_DN4735_c0_g1_i3.p4	87	10.47	9
	IC-TC_DN4744_c0_g1_i1.p7	81	8.75	7
	IC-TC_DN4744_c0_g1_i2.p6	81	8.75	7
	IC-TC_DN4749_c0_g1_i1.p5	91	18.89	17
	IC-TC_DN4749_c0_g1_i1.p7	69	7.35	5
	IC-TC_DN4782_c0_g1_i1.p2	66	1.54	1
	IC-TC_DN4787_c0_g2_i1.p1	80	1.27	1
	IC-TC_DN4720_c0_g1_i1.p5	85	3.57	3
	IC-TC_DN4716_c0_g1_i1.p2	78	2.6	2
	IC-TC_DN4770_c0_g3_i1.p1	153	1.32	2	PF05024.14	K03860		KOG1183	O14357
	IC-TC_DN4728_c0_g1_i1.p1	117	0.86	1
	IC-TC_DN4887_c0_g3_i1.p2	77	6.58	5
	IC-TC_DN4887_c0_g3_i1.p5	53	1.92	1
	IC-TC_DN4881_c0_g1_i2.p3	84	1.2	1
	IC-TC_DN4881_c0_g1_i3.p4	84	1.2	1
	IC-TC_DN4881_c0_g1_i3.p6	72	2.82	2
	IC-TC_DN4848_c0_g2_i1.p3	56	3.64	2
	IC-TC_DN4819_c0_g1_i2.p1	64	1.59	1
	IC-TC_DN4802_c0_g1_i1.p2	133	0.76	1
	IC-TC_DN4802_c0_g2_i1.p4	64	1.59	1
	IC-TC_DN4875_c0_g1_i1.p1	221	3.18	7	PF00067.21	K07422		KOG0156	Q4WAZ6	K9HE76|Uncharacterized protein (AGABI2DRAFT_208721) (sp: Agaricus bisporus var. bisporus) [Secreted (highly likely)]
	IC-TC_DN4875_c0_g1_i1.p2	73	4.17	3
	IC-TC_DN4855_c0_g1_i1.p1	314	0	0	PF03134.18	K17338		KOG1726	Q8GXE9	F8NRT9|Putative uncharacterized protein (SERLADRAFT_464319) (sp: Serpula lacrymans var. lacrymans) [Secreted (highly likely)]
	IC-TC_DN4855_c0_g1_i2.p1	314	0	0	PF03134.18	K17338		KOG1726	Q8GXE9	F8NRT9|Putative uncharacterized protein (SERLADRAFT_464319) (sp: Serpula lacrymans var. lacrymans) [Secreted (highly likely)]
	IC-TC_DN4894_c0_g2_i1.p2	136	2.22	3
	IC-TC_DN4894_c0_g2_i2.p2	136	2.22	3
	IC-TC_DN4894_c0_g2_i2.p3	95	1.06	1
	IC-TC_DN4894_c0_g2_i2.p5	56	3.64	2
	IC-TC_DN4835_c0_g2_i1.p1	296	0.68	2	PF02535.21	K14709		KOG1558	P32804
	IC-TC_DN4835_c0_g2_i1.p4	53	3.85	2
	IC-TC_DN4827_c0_g2_i1.p8	58	5.26	3
	IC-TC_DN4817_c0_g2_i1.p1	119	1.69	2
	IC-TC_DN4817_c0_g2_i1.p2	106	0	0
	IC-TC_DN4825_c0_g1_i1.p1	401	1.5	6	PF06027.11;PF08627.9	K15287		KOG2766	O59785
	IC-TC_DN4825_c0_g1_i1.p5	55	11.11	6
	IC-TC_DN4825_c0_g1_i2.p1	235	2.99	7	PF06027.11;PF08627.9	K15287		KOG2766	O59785
	IC-TC_DN4825_c0_g1_i2.p2	189	0	0	PF06027.11	K15287		KOG2766	O59785
	IC-TC_DN4895_c0_g1_i1.p1	664	0.3	2				KOG4419	Q9HDU9	K5XCY6|Uncharacterized protein (AGABI1DRAFT_72051) (sp: Agaricus bisporus var. burnettii) [Secreted (highly likely)]
	IC-TC_DN4895_c0_g1_i1.p3	101	2	2
	IC-TC_DN4895_c0_g1_i1.p5	66	3.08	2
	IC-TC_DN4895_c0_g1_i2.p1	664	0.3	2				KOG4419	Q9HDU9	K5XCY6|Uncharacterized protein (AGABI1DRAFT_72051) (sp: Agaricus bisporus var. burnettii) [Secreted (highly likely)]
	IC-TC_DN4895_c0_g1_i2.p3	101	2	2
	IC-TC_DN4895_c0_g1_i2.p5	66	3.08	2
	IC-TC_DN4895_c0_g1_i2.p6	61	6.67	4
	IC-TC_DN4871_c0_g3_i1.p2	100	0	0
	IC-TC_DN4884_c0_g1_i1.p1	214	0	0	PF00810.17	K10949		KOG3106	Q611C8
	IC-TC_DN4884_c0_g2_i1.p2	109	6.48	7
	IC-TC_DN4884_c0_g2_i2.p2	109	6.48	7
	IC-TC_DN4868_c0_g1_i1.p1	192	1.57	3	PF01979.19;PF07969.10	K01466		KOG2584	P32375	K2S4T9|Amidohydrolase 1 (MPH_02727) (sp: Macrophomina phaseolina) [Secreted (highly likely)]
	IC-TC_DN4816_c0_g1_i1.p7	62	4.92	3
	IC-TC_DN4816_c0_g1_i2.p6	62	4.92	3
	IC-TC_DN4816_c0_g2_i1.p3	67	4.55	3
	IC-TC_DN4862_c0_g1_i1.p7	68	2.99	2
	IC-TC_DN4862_c0_g2_i1.p4	102	1.98	2
	IC-TC_DN4843_c0_g3_i1.p5	84	1.2	1
	IC-TC_DN4893_c1_g1_i1.p2	77	2.63	2
	IC-TC_DN4893_c0_g1_i1.p2	89	1.14	1
	IC-TC_DN4859_c0_g1_i1.p1	96	2.11	2	PF00083.23				P07921
	IC-TC_DN4888_c0_g2_i1.p1	204	0.49	1
	IC-TC_DN4830_c0_g2_i1.p1	173	1.74	3	PF00534.19;PF13524.5;PF13692.5	K03857		KOG1111	P87172
	IC-TC_DN4864_c0_g2_i1.p2	90	3.37	3
	IC-TC_DN4890_c0_g1_i1.p2	72	2.82	2
	IC-TC_DN4890_c0_g1_i1.p3	71	4.29	3
	IC-TC_DN4890_c0_g1_i2.p2	83	3.66	3
	IC-TC_DN4890_c0_g1_i2.p3	72	2.82	2
	IC-TC_DN4810_c0_g1_i1.p1	463	0.87	4	PF05426.11					M5BVN6|Uncharacterized protein (BN14_05297) (sp: Rhizoctonia solani AG-1 IB) [Secreted (highly likely)]
	IC-TC_DN4810_c0_g1_i2.p4	70	0	0						M5C3J8|Uncharacterized protein (BN14_08082) (sp: Rhizoctonia solani AG-1 IB) [Secreted (highly likely)]
	IC-TC_DN4889_c0_g3_i1.p4	53	5.77	3
	IC-TC_DN4880_c0_g3_i1.p1	472	1.06	5	PF01794.18;PF08022.11;PF08030.11				Q08908	K5WRI9|Uncharacterized protein (Fragment) (PHACADRAFT_49775) (sp: Phanerochaete carnosa) [Secreted (highly likely)]
	IC-TC_DN4891_c0_g1_i1.p3	68	0	0
	IC-TC_DN4891_c0_g1_i2.p1	53	3.85	2
	IC-TC_DN4883_c0_g1_i1.p2	127	1.59	2
	IC-TC_DN4883_c0_g1_i2.p2	127	1.59	2
	IC-TC_DN4803_c0_g4_i1.p2	113	1.79	2
	IC-TC_DN4803_c0_g1_i1.p10	50	2.04	1
	IC-TC_DN4899_c0_g1_i1.p3	92	8.79	8
	IC-TC_DN4899_c0_g1_i1.p6	64	1.59	1
	IC-TC_DN4839_c0_g1_i1.p2	135	3.73	5
	IC-TC_DN4839_c0_g2_i1.p2	68	2.99	2
	IC-TC_DN4861_c0_g2_i1.p1	153	1.97	3		K17103			P08456
	IC-TC_DN4878_c0_g1_i1.p2	156	1.94	3
	IC-TC_DN4878_c0_g2_i1.p4	62	1.64	1
	IC-TC_DN4828_c0_g2_i1.p2	118	0	0	PF07950.10
	IC-TC_DN4828_c0_g2_i1.p6	70	4.35	3
	IC-TC_DN4912_c0_g1_i2.p2	69	2.94	2
	IC-TC_DN4960_c0_g1_i1.p3	101	1	1
	IC-TC_DN4987_c0_g2_i1.p3	113	1.79	2
	IC-TC_DN4987_c0_g2_i2.p1	205	2.45	5					P0CU32	M5BUB1|Uncharacterized protein (BN14_05362) (sp: Rhizoctonia solani AG-1 IB) [Secreted (highly likely)]
	IC-TC_DN4987_c0_g2_i2.p4	113	1.79	2
	IC-TC_DN4919_c0_g2_i1.p2	312	0.64	2
	IC-TC_DN4919_c0_g2_i1.p3	145	2.78	4
	IC-TC_DN4919_c0_g2_i1.p4	88	2.3	2
	IC-TC_DN4921_c0_g1_i1.p3	120	1.68	2
	IC-TC_DN4921_c0_g1_i2.p3	120	1.68	2
	IC-TC_DN4973_c0_g2_i1.p3	77	5.26	4
	IC-TC_DN4985_c0_g1_i1.p4	57	1.79	1
	IC-TC_DN4985_c0_g3_i2.p4	87	3.49	3
	IC-TC_DN4985_c0_g3_i2.p5	72	5.63	4
	IC-TC_DN4985_c0_g3_i1.p4	87	3.49	3
	IC-TC_DN4985_c0_g3_i1.p5	72	5.63	4
	IC-TC_DN4939_c0_g2_i1.p2	95	1.06	1
	IC-TC_DN4970_c0_g4_i1.p2	127	0	0
	IC-TC_DN4970_c0_g3_i1.p4	50	0	0
	IC-TC_DN4903_c0_g1_i1.p1	641	0.78	5	PF07250.10;PF09118.10	K20929	AA5_1		Q01772	L8X4A0|Copper radical oxidase (AG1IA_02150) (sp: Rhizoctonia solani AG-1 IA) [Secreted (highly likely)]
	IC-TC_DN4903_c0_g1_i1.p5	66	12.31	8
	IC-TC_DN4968_c0_g1_i1.p3	53	0	0
	IC-TC_DN4989_c0_g1_i2.p1	239	0.84	2	PF05739.18;PF09177.10;PF09753.8	K08498		KOG3202	O60499
	IC-TC_DN4925_c0_g1_i1.p3	94	5.38	5
	IC-TC_DN4978_c0_g1_i1.p1	118	2.56	3	PF11968.7				Q9UUH2	M2MJV1|Uncharacterized protein (BAUCODRAFT_23378) (sp: Baudoinia compniacensis UAMH 10762) [Secreted (highly likely)]
	IC-TC_DN4923_c0_g1_i1.p5	68	0	0
	IC-TC_DN4943_c0_g2_i1.p1	265	1.89	5	PF11951.7
	IC-TC_DN4955_c0_g1_i1.p4	128	4.72	6
	IC-TC_DN4934_c0_g1_i1.p3	179	0.56	1						M5BN45|Uncharacterized protein (BN14_03035) (sp: Rhizoctonia solani AG-1 IB) [Secreted (highly likely)]
	IC-TC_DN4934_c0_g1_i1.p5	60	3.39	2
	IC-TC_DN4934_c0_g1_i2.p2	179	0.56	1						M5BN45|Uncharacterized protein (BN14_03035) (sp: Rhizoctonia solani AG-1 IB) [Secreted (highly likely)]
	IC-TC_DN4934_c0_g1_i2.p7	60	3.39	2
	IC-TC_DN4935_c0_g1_i1.p1	952	1.16	11	PF01644.16;PF03142.14;PF08407.10;PF13632.5	K00698	GT2_Chitin_synth_1	KOG2571	Q99127
	IC-TC_DN4935_c0_g1_i1.p3	156	3.87	6
	IC-TC_DN4926_c0_g1_i1.p1	351	1.14	4	PF11951.7					R1ELY7|Putative c6 zinc finger domain protein (UCRNP2_4436) (sp: Neofusicoccum parvum UCRNP2) [Secreted (highly likely)]
	IC-TC_DN4933_c0_g2_i1.p1	223	0.9	2	PF12249.7
	IC-TC_DN4975_c0_g1_i1.p3	166	4.85	8
	IC-TC_DN4975_c0_g2_i1.p2	160	2.52	4
	IC-TC_DN4949_c0_g1_i1.p2	100	0	0
	IC-TC_DN4992_c0_g1_i1.p4	62	6.56	4
	IC-TC_DN4963_c0_g1_i1.p1	385	0.26	1	PF04678.12	K20858		KOG2966	Q8VYR0
	IC-TC_DN4956_c0_g1_i1.p3	119	1.69	2
	IC-TC_DN4956_c0_g1_i1.p5	92	2.2	2
	IC-TC_DN4915_c0_g2_i1.p2	173	1.16	2
	IC-TC_DN4904_c0_g1_i1.p1	302	1.66	5	PF03151.15	K15279		KOG1442	Q8BLX4
	IC-TC_DN4917_c0_g1_i1.p2	129	3.13	4
	IC-TC_DN4937_c0_g1_i1.p1	165	1.22	2
	IC-TC_DN4937_c0_g1_i2.p1	165	1.22	2
	IC-TC_DN4901_c0_g1_i1.p4	175	2.3	4						M7WRL0|Phosphatase dcr2 (RHTO_02629) (sp: Rhodosporidium toruloides NP11) [Secreted (highly likely)]
	IC-TC_DN4901_c0_g1_i1.p5	122	3.31	4
	IC-TC_DN4901_c0_g1_i1.p6	121	0	0
	IC-TC_DN4927_c0_g1_i1.p4	71	2.86	2
	IC-TC_DN4918_c0_g1_i1.p5	76	1.33	1
	IC-TC_DN5051_c0_g1_i1.p4	63	6.45	4
	IC-TC_DN5075_c0_g1_i1.p4	58	3.51	2
	IC-TC_DN5074_c0_g1_i1.p3	82	2.47	2
	IC-TC_DN5004_c0_g1_i1.p3	72	0	0
	IC-TC_DN5004_c0_g1_i1.p4	51	0	0
	IC-TC_DN5076_c0_g2_i1.p2	103	3.92	4
	IC-TC_DN5043_c0_g1_i1.p3	104	0	0
	IC-TC_DN5043_c0_g2_i1.p5	79	3.85	3
	IC-TC_DN5014_c0_g1_i1.p2	76	5.33	4
	IC-TC_DN5014_c0_g2_i1.p2	154	2.61	4
	IC-TC_DN5014_c0_g2_i1.p5	52	3.92	2
	IC-TC_DN5090_c0_g2_i1.p3	52	5.88	3
	IC-TC_DN5073_c0_g1_i1.p2	121	5	6
	IC-TC_DN5073_c0_g2_i1.p3	66	0	0
	IC-TC_DN5073_c0_g2_i2.p1	256	0.39	1				KOG2733	Q7D745
	IC-TC_DN5006_c0_g1_i1.p1	484	0.62	3
	IC-TC_DN5006_c0_g1_i1.p3	52	3.92	2
	IC-TC_DN5013_c0_g2_i1.p4	58	0	0
	IC-TC_DN5003_c0_g1_i1.p4	78	2.6	2
	IC-TC_DN5093_c0_g1_i1.p1	421	0.24	1		K14674		KOG2214	P0CP53
	IC-TC_DN5071_c1_g1_i1.p2	91	5.56	5
	IC-TC_DN5001_c0_g1_i1.p4	72	1.41	1
	IC-TC_DN5001_c0_g2_i1.p2	90	4.49	4
	IC-TC_DN5001_c0_g2_i1.p3	62	0	0
	IC-TC_DN5047_c0_g1_i1.p8	64	7.94	5
	IC-TC_DN5047_c0_g1_i2.p6	64	7.94	5
	IC-TC_DN5047_c0_g3_i1.p7	59	1.72	1
	IC-TC_DN5066_c0_g2_i1.p2	52	1.96	1
	IC-TC_DN5089_c0_g2_i1.p2	81	5	4
	IC-TC_DN5099_c0_g1_i1.p3	80	2.53	2
	IC-TC_DN5099_c0_g1_i1.p8	56	9.09	5
	IC-TC_DN5098_c0_g1_i1.p3	80	5.06	4
	IC-TC_DN5021_c0_g1_i1.p2	240	1.26	3
	IC-TC_DN5062_c0_g2_i1.p9	67	1.52	1
	IC-TC_DN5062_c0_g2_i1.p10	59	0	0
	IC-TC_DN5062_c0_g2_i1.p11	56	5.45	3
	IC-TC_DN5053_c0_g2_i1.p5	87	9.3	8
	IC-TC_DN5025_c0_g2_i1.p1	113	4.46	5
	IC-TC_DN5009_c0_g1_i1.p4	55	3.7	2
	IC-TC_DN5049_c0_g3_i1.p2	82	2.47	2
	IC-TC_DN5016_c0_g2_i1.p2	56	0	0
	IC-TC_DN5063_c0_g1_i1.p2	111	4.55	5
	IC-TC_DN5063_c0_g3_i1.p1	80	0	0
	IC-TC_DN5083_c0_g1_i1.p7	51	2	1
	IC-TC_DN5083_c0_g2_i1.p3	79	6.41	5
	IC-TC_DN5083_c0_g2_i1.p5	50	4.08	2
	IC-TC_DN5030_c0_g1_i1.p2	110	1.83	2
	IC-TC_DN5030_c0_g1_i2.p1	335	2.4	8	PF00501.27;PF13193.5	K00666		KOG1177	O31826	M1W9F8|Related to long-chain fatty-acid-CoA ligase (CPUR_03670) (sp: Claviceps purpurea 20.1) [Secreted (highly likely)]
	IC-TC_DN5030_c0_g1_i2.p2	110	1.83	2
	IC-TC_DN5038_c0_g1_i1.p3	121	2.5	3
	IC-TC_DN5065_c0_g1_i1.p1	466	0	0	PF10281.8				Q03104	R7RXK3|Uncharacterized protein (STEHIDRAFT_87701) (sp: Stereum hirsutum) [Secreted (highly likely)]
	IC-TC_DN5065_c0_g1_i1.p2	347	1.16	4
	IC-TC_DN5065_c0_g1_i2.p1	494	0	0	PF10281.8				Q03104	R7RXK3|Uncharacterized protein (STEHIDRAFT_87701) (sp: Stereum hirsutum) [Secreted (highly likely)]
	IC-TC_DN5068_c0_g1_i1.p2	87	9.3	8
	IC-TC_DN5068_c0_g2_i1.p5	51	4	2
	IC-TC_DN5068_c0_g2_i2.p3	51	4	2
	IC-TC_DN5032_c0_g1_i1.p10	52	1.96	1
	IC-TC_DN5134_c0_g1_i1.p3	106	0.95	1
	IC-TC_DN5128_c0_g1_i2.p3	102	5.94	6
	IC-TC_DN5128_c0_g1_i3.p2	102	5.94	6
	IC-TC_DN5130_c0_g1_i4.p7	52	5.88	3
	IC-TC_DN5130_c0_g1_i3.p7	52	5.88	3
	IC-TC_DN5116_c0_g1_i1.p1	626	1.12	7	PF02480.15
	IC-TC_DN5116_c0_g1_i1.p8	56	3.64	2
	IC-TC_DN5116_c0_g1_i2.p7	56	3.64	2
	IC-TC_DN5116_c0_g1_i3.p7	56	3.64	2
	IC-TC_DN5193_c0_g1_i1.p5	56	1.82	1
	IC-TC_DN5110_c0_g1_i1.p3	70	2.9	2
	IC-TC_DN5146_c0_g1_i2.p4	56	7.27	4	PF03637.16			KOG0440	Q8GYX0
	IC-TC_DN5180_c0_g1_i1.p1	473	0.21	1
	IC-TC_DN5141_c0_g1_i1.p2	95	3.19	3
	IC-TC_DN5141_c0_g3_i1.p3	71	0	0
	IC-TC_DN5160_c0_g1_i1.p1	397	1.01	4	PF09335.10				B2AMJ3
	IC-TC_DN5160_c0_g1_i1.p2	84	0	0
	IC-TC_DN5101_c0_g1_i1.p3	54	3.77	2
	IC-TC_DN5165_c0_g2_i1.p1	68	0	0	PF05216.12			KOG3012	P87155
	IC-TC_DN5100_c0_g2_i1.p3	123	0.82	1
	IC-TC_DN5188_c0_g1_i1.p1	350	1.43	5	PF16944.4				P47114
	IC-TC_DN5112_c0_g1_i1.p2	83	4.88	4
	IC-TC_DN5167_c0_g1_i1.p2	179	4.49	8
	IC-TC_DN5167_c0_g1_i1.p9	64	4.76	3
	IC-TC_DN5167_c0_g1_i1.p10	56	5.45	3
	IC-TC_DN5187_c0_g1_i1.p1	414	1.21	5
	IC-TC_DN5187_c0_g1_i2.p1	393	0.77	3
	IC-TC_DN5137_c0_g1_i1.p2	192	1.05	2
	IC-TC_DN5137_c0_g1_i1.p9	72	4.23	3
	IC-TC_DN5137_c0_g1_i2.p2	192	1.05	2
	IC-TC_DN5137_c0_g1_i2.p9	72	4.23	3
	IC-TC_DN5111_c0_g1_i2.p1	357	2.81	10
	IC-TC_DN5111_c0_g1_i2.p5	60	0	0
	IC-TC_DN5142_c0_g1_i1.p3	93	3.26	3
	IC-TC_DN5142_c0_g1_i1.p6	77	1.32	1
	IC-TC_DN5142_c0_g1_i1.p9	51	0	0
	IC-TC_DN5142_c0_g1_i1.p10	50	2.04	1
	IC-TC_DN5142_c0_g1_i2.p3	93	3.26	3
	IC-TC_DN5142_c0_g1_i2.p6	77	1.32	1
	IC-TC_DN5142_c0_g1_i2.p9	51	0	0
	IC-TC_DN5142_c0_g1_i2.p10	50	2.04	1
	IC-TC_DN5131_c0_g1_i1.p3	59	5.17	3
	IC-TC_DN5131_c0_g1_i2.p4	59	5.17	3
	IC-TC_DN5123_c0_g2_i1.p2	79	3.85	3
	IC-TC_DN5109_c0_g1_i1.p3	89	4.55	4
	IC-TC_DN5136_c0_g1_i1.p1	608	0.82	5	PF00732.18;PF01266.23;PF05199.12;PF13450.5	K00108	AA3_2	KOG1238	P81156	M5BXQ9|Uncharacterized protein (BN14_06483) (sp: Rhizoctonia solani AG-1 IB) [Secreted (highly likely)]
	IC-TC_DN5136_c0_g1_i1.p2	88	2.3	2
	IC-TC_DN5136_c0_g1_i2.p1	88	2.3	2
	IC-TC_DN5152_c0_g1_i1.p2	88	5.75	5
	IC-TC_DN5157_c0_g1_i1.p1	182	0.55	1	PF04573.11	K12948		KOG3372	Q12133	F8PUB0|Putative uncharacterized protein (SERLA73DRAFT_136282) (sp: Serpula lacrymans var. lacrymans) [Secreted (highly likely)]
	IC-TC_DN5157_c0_g1_i2.p1	182	0.55	1	PF04573.11	K12948		KOG3372	Q12133	F8PUB0|Putative uncharacterized protein (SERLA73DRAFT_136282) (sp: Serpula lacrymans var. lacrymans) [Secreted (highly likely)]
	IC-TC_DN5183_c0_g2_i1.p1	798	0.63	5	PF00270.28;PF00271.30	K13181		KOG0338	P0CQ92	N1PZR1|Uncharacterized protein (DOTSEDRAFT_77927) (sp: Dothistroma septosporum NZE10) [Secreted (highly likely)]
	IC-TC_DN5183_c0_g2_i1.p2	189	4.26	8
	IC-TC_DN5121_c0_g1_i1.p2	109	4.63	5
	IC-TC_DN5121_c0_g1_i1.p6	90	3.37	3
	IC-TC_DN5121_c0_g1_i1.p8	84	0	0
	IC-TC_DN5102_c0_g1_i1.p3	63	3.23	2
	IC-TC_DN5103_c0_g1_i1.p2	76	9.33	7
	IC-TC_DN5103_c0_g2_i1.p4	101	1	1
	IC-TC_DN5103_c0_g2_i1.p6	91	2.22	2
	IC-TC_DN5173_c0_g1_i4.p2	110	3.67	4
	IC-TC_DN5173_c0_g1_i1.p3	110	3.67	4
	IC-TC_DN5173_c0_g1_i2.p3	110	3.67	4
	IC-TC_DN5173_c0_g1_i3.p2	110	3.67	4
	IC-TC_DN5155_c0_g1_i2.p1	126	0.8	1	PF06522.10				Q4FZG9
	IC-TC_DN5155_c0_g1_i2.p2	72	2.82	2
	IC-TC_DN5155_c0_g1_i3.p1	108	0.93	1	PF06522.10				Q4FZG9
	IC-TC_DN5120_c0_g1_i1.p1	244	0	0	PF03134.18	K17279		KOG1725	P0CN16	F8NRT9|Putative uncharacterized protein (SERLADRAFT_464319) (sp: Serpula lacrymans var. lacrymans) [Secreted (highly likely)]
	IC-TC_DN5120_c0_g1_i1.p2	81	0	0
	IC-TC_DN5120_c0_g1_i2.p1	156	0	0				KOG1725	Q871R7
	IC-TC_DN5120_c0_g1_i2.p2	92	0	0	PF03134.18	K17279		KOG1725	Q4P0H0	F8NRT9|Putative uncharacterized protein (SERLADRAFT_464319) (sp: Serpula lacrymans var. lacrymans) [Secreted (highly likely)]
	IC-TC_DN5120_c0_g1_i2.p3	81	0	0
	IC-TC_DN5124_c0_g2_i1.p2	92	3.3	3
	IC-TC_DN5124_c0_g2_i1.p3	52	3.92	2
	IC-TC_DN5145_c0_g1_i1.p2	189	3.72	7
	IC-TC_DN5145_c0_g2_i1.p2	67	1.52	1
	IC-TC_DN5182_c0_g1_i3.p1	90	4.49	4
	IC-TC_DN5174_c0_g2_i1.p5	66	4.62	3
	IC-TC_DN5203_c0_g1_i1.p1	225	0.45	1	PF02656.14			KOG4580	Q9UR17
	IC-TC_DN5205_c0_g1_i2.p1	205	4.41	9	PF05730.10					M7X8R7|Extracellular membrane protein, CFEM domain protein (RHTO_03867) (sp: Rhodosporidium toruloides NP11) [Secreted (highly likely)]
	IC-TC_DN5205_c0_g1_i2.p2	115	0.88	1
	IC-TC_DN5290_c0_g1_i1.p2	121	0	0
	IC-TC_DN5279_c0_g2_i1.p2	64	3.17	2
	IC-TC_DN5215_c0_g1_i1.p2	64	1.59	1
	IC-TC_DN5229_c0_g2_i1.p1	131	0	0	PF03839.15	K12275		KOG2927	O13787
	IC-TC_DN5291_c0_g1_i2.p3	55	1.85	1
	IC-TC_DN5207_c0_g2_i1.p3	103	1.96	2
	IC-TC_DN5207_c0_g2_i1.p8	58	1.75	1
	IC-TC_DN5286_c0_g2_i1.p11	69	1.47	1
	IC-TC_DN5202_c0_g2_i1.p1	61	5	3
	IC-TC_DN5297_c0_g1_i1.p3	53	5.77	3
	IC-TC_DN5297_c0_g1_i2.p3	53	5.77	3
	IC-TC_DN5269_c0_g1_i1.p1	63	4.84	3
	IC-TC_DN5228_c0_g2_i1.p2	53	3.85	2
	IC-TC_DN5230_c0_g3_i1.p2	65	3.13	2
	IC-TC_DN5204_c0_g2_i1.p1	622	1.45	9	PF04840.11;PF04841.12	K20180		KOG2280	Q55C58
	IC-TC_DN5217_c0_g4_i1.p4	90	4.49	4
	IC-TC_DN5217_c0_g3_i1.p2	75	5.41	4
	IC-TC_DN5247_c0_g1_i1.p2	76	5.33	4
	IC-TC_DN5248_c0_g2_i1.p2	65	3.13	2
	IC-TC_DN5245_c0_g1_i1.p1	96	2.11	2
	IC-TC_DN5232_c0_g1_i1.p1	205	2.94	6	PF00967.16;PF03330.17				P86242	L8X7J2|Barwin domain-containing protein (AG1IA_00925) (sp: Rhizoctonia solani AG-1 IA) [Secreted (highly likely)]
	IC-TC_DN5211_c0_g1_i1.p6	57	5.36	3
	IC-TC_DN5243_c0_g1_i1.p1	170	2.96	5
	IC-TC_DN5216_c0_g1_i1.p2	236	6.38	15
	IC-TC_DN5242_c0_g1_i1.p2	74	1.37	1
	IC-TC_DN5242_c0_g3_i1.p6	80	0	0
	IC-TC_DN5242_c0_g3_i1.p8	61	0	0
	IC-TC_DN5264_c0_g1_i1.p1	99	5.1	5
	IC-TC_DN5281_c0_g1_i1.p1	260	1.93	5	PF03124.13			KOG1162	Q6DD44
	IC-TC_DN5263_c0_g1_i1.p3	77	5.26	4
	IC-TC_DN5385_c0_g3_i1.p1	97	1.04	1	PF00067.21				Q4WAZ6	G5EJN4|Cytochrome P450 (PcCYP_16d) (sp: Phanerochaete chrysosporium) [Secreted (highly likely)]
	IC-TC_DN5392_c0_g1_i1.p1	81	1.25	1	PF02517.15	K08658		KOG4130	Q8GW19
	IC-TC_DN5392_c0_g2_i1.p4	106	4.76	5
	IC-TC_DN5392_c0_g2_i1.p5	97	3.13	3
	IC-TC_DN5334_c0_g1_i1.p8	64	0	0
	IC-TC_DN5351_c0_g1_i1.p7	59	6.9	4
	IC-TC_DN5368_c0_g1_i1.p2	64	1.59	1
	IC-TC_DN5389_c0_g1_i1.p3	53	1.92	1
	IC-TC_DN5389_c0_g1_i2.p4	53	1.92	1
	IC-TC_DN5340_c0_g1_i1.p2	144	6.29	9
	IC-TC_DN5367_c0_g1_i4.p1	656	1.68	11	PF00083.23;PF07690.15	K08139		KOG0254	C0SPB2
	IC-TC_DN5367_c0_g1_i4.p7	74	2.74	2
	IC-TC_DN5367_c0_g1_i3.p1	577	1.91	11	PF00083.23;PF07690.15	K08139		KOG0254	C0SPB2
	IC-TC_DN5367_c0_g1_i3.p6	74	2.74	2
	IC-TC_DN5391_c0_g1_i1.p3	76	1.33	1	PF07690.15
	IC-TC_DN5335_c0_g1_i4.p3	98	0	0
	IC-TC_DN5335_c0_g1_i3.p3	98	0	0
	IC-TC_DN5346_c0_g1_i1.p2	65	6.25	4
	IC-TC_DN5306_c0_g1_i2.p2	86	1.18	1
	IC-TC_DN5306_c0_g1_i3.p2	66	1.54	1
	IC-TC_DN5301_c0_g2_i1.p1	512	1.57	8	PF02366.17;PF02815.18;PF16192.4	K00728		KOG3359	P31382	F4P9I5|Putative uncharacterized protein (BATDEDRAFT_26916) (sp: Batrachochytrium dendrobatidis) [Secreted (highly likely)]
	IC-TC_DN5338_c0_g1_i1.p2	100	4.04	4
	IC-TC_DN5379_c0_g2_i1.p5	51	0	0
	IC-TC_DN5371_c0_g1_i1.p3	82	2.47	2
	IC-TC_DN5371_c0_g3_i1.p8	57	7.14	4
	IC-TC_DN5327_c0_g3_i1.p1	70	0	0	PF16020.4
	IC-TC_DN5356_c0_g1_i1.p2	108	2.8	3
	IC-TC_DN5356_c0_g1_i1.p7	64	0	0
	IC-TC_DN5312_c0_g1_i1.p1	165	1.22	2
	IC-TC_DN5312_c0_g2_i1.p2	68	1.49	1
	IC-TC_DN5312_c0_g2_i1.p4	53	0	0
	IC-TC_DN5325_c0_g1_i1.p1	457	1.75	8	PF00328.21	K01078		KOG1382	P52291	M5C8D7|Uncharacterized protein (PHO1) (sp: Rhizoctonia solani AG-1 IB) [Secreted (highly likely)]
	IC-TC_DN5353_c0_g2_i1.p1	302	8.97	27					Q01200	M5BTF2|Protein priA (priA) (sp: Rhizoctonia solani AG-1 IB) [Secreted (highly likely)]
	IC-TC_DN5354_c0_g1_i1.p3	77	2.63	2
	IC-TC_DN5393_c0_g1_i1.p3	87	0	0
	IC-TC_DN5393_c0_g1_i1.p4	54	9.43	5
	IC-TC_DN5358_c0_g1_i1.p2	77	3.95	3
	IC-TC_DN5326_c0_g1_i1.p1	229	0.88	2	PF04922.11	K03850	GT59	KOG2642	Q5BKT4
	IC-TC_DN5399_c0_g2_i1.p1	245	0.41	1	PF03619.15			KOG2641	Q6GQE1
	IC-TC_DN5378_c0_g1_i1.p4	51	0	0
	IC-TC_DN5378_c0_g1_i2.p1	310	1.29	4	PF00083.23;PF07690.15	K08139		KOG0254	O74969
	IC-TC_DN5378_c0_g1_i2.p4	51	0	0
	IC-TC_DN5378_c0_g1_i3.p1	560	1.61	9	PF00083.23;PF07690.15	K08139		KOG0254	O74969	L8G5X4|Uncharacterized protein (Fragment) (GMDG_08391) (sp: Geomyces destructans) [Secreted (highly likely)]
	IC-TC_DN5378_c0_g1_i3.p7	51	0	0
	IC-TC_DN5376_c0_g1_i1.p2	205	4.41	9
	IC-TC_DN5324_c0_g1_i1.p1	94	0	0
	IC-TC_DN5373_c0_g2_i1.p3	58	3.51	2
	IC-TC_DN5349_c0_g1_i1.p3	90	2.25	2
	IC-TC_DN5349_c0_g1_i1.p4	89	1.14	1
	IC-TC_DN5401_c0_g1_i1.p1	68	4.48	3
	IC-TC_DN5401_c0_g1_i2.p2	68	4.48	3
	IC-TC_DN5449_c0_g1_i1.p2	66	3.08	2
	IC-TC_DN5491_c0_g2_i1.p3	76	1.33	1
	IC-TC_DN5413_c1_g1_i1.p3	63	6.45	4
	IC-TC_DN5447_c0_g1_i2.p2	102	2.97	3
	IC-TC_DN5447_c0_g1_i2.p4	61	0	0
	IC-TC_DN5477_c0_g1_i1.p4	137	1.47	2
	IC-TC_DN5477_c0_g1_i2.p4	137	1.47	2
	IC-TC_DN5477_c0_g1_i3.p4	137	1.47	2
	IC-TC_DN5441_c0_g1_i1.p1	105	0	0	PF03669.12
	IC-TC_DN5467_c0_g4_i1.p3	76	0	0
	IC-TC_DN5499_c0_g3_i1.p2	107	2.83	3
	IC-TC_DN5480_c0_g2_i1.p2	81	0	0
	IC-TC_DN5429_c0_g1_i1.p3	58	8.77	5
	IC-TC_DN5408_c0_g1_i1.p1	555	0.72	4	PF02516.13	K07151	GT66	KOG2292	O94335
	IC-TC_DN5408_c0_g1_i1.p2	414	1.21	5
	IC-TC_DN5486_c0_g2_i1.p4	56	0	0
	IC-TC_DN5462_c0_g1_i1.p3	131	2.31	3
	IC-TC_DN5462_c0_g1_i1.p4	57	0	0
	IC-TC_DN5424_c0_g1_i1.p1	248	0.4	1	PF02544.15;PF04191.12	K10258		KOG1639	O94511
	IC-TC_DN5452_c0_g1_i1.p6	79	3.85	3
	IC-TC_DN5452_c0_g3_i1.p3	120	1.68	2
	IC-TC_DN5465_c0_g2_i1.p1	355	0.56	2	PF03935.14	K21850			P32486	B0CR48|Glycoside hydrolase family 16 protein (LACBIDRAFT_186913) (sp: Laccaria bicolor) [Secreted (highly likely)]
	IC-TC_DN5430_c0_g1_i1.p3	55	7.41	4
	IC-TC_DN5472_c0_g1_i1.p1	89	1.14	1
	IC-TC_DN5472_c0_g1_i2.p1	511	1.76	9	PF09335.10			KOG3140	Q8MXN7
	IC-TC_DN5472_c0_g1_i3.p1	285	1.06	3
	IC-TC_DN5472_c0_g1_i3.p2	224	2.69	6	PF09335.10
	IC-TC_DN5490_c0_g1_i1.p1	142	4.26	6					Q9US44
	IC-TC_DN5432_c0_g1_i1.p2	244	1.65	4
	IC-TC_DN5432_c0_g1_i1.p3	111	1.82	2
	IC-TC_DN5432_c0_g1_i1.p6	62	0	0
	IC-TC_DN5483_c0_g1_i1.p4	132	3.82	5
	IC-TC_DN5483_c0_g1_i1.p6	54	0	0
	IC-TC_DN5493_c0_g2_i1.p4	54	0	0
	IC-TC_DN5405_c0_g1_i1.p7	61	5	3
	IC-TC_DN5405_c0_g1_i2.p8	61	5	3
	IC-TC_DN5463_c0_g1_i1.p2	236	1.28	3
	IC-TC_DN5445_c0_g2_i1.p4	67	24.24	16
	IC-TC_DN5445_c0_g3_i1.p7	51	2	1
	IC-TC_DN5482_c0_g1_i1.p2	131	3.08	4
	IC-TC_DN5482_c0_g2_i1.p2	87	2.33	2
	IC-TC_DN5460_c0_g2_i1.p3	120	1.68	2
	IC-TC_DN5422_c0_g1_i2.p2	72	4.23	3
	IC-TC_DN5411_c0_g1_i4.p1	441	0.91	4	PF00291.24	K01738		KOG1481	P87131	G3BCD5|Cysteine synthase (CANTEDRAFT_96248) (sp: Candida tenuis) [Secreted (highly likely)]
	IC-TC_DN5411_c0_g1_i5.p1	345	1.74	6	PF00291.24	K01738		KOG1481	P87131	G3BCD5|Cysteine synthase (CANTEDRAFT_96248) (sp: Candida tenuis) [Secreted (highly likely)]
	IC-TC_DN5411_c0_g1_i5.p3	138	0.73	1	PF00291.24	K01738		KOG1481	Q7RYW6	A3LRL7|Cysteine synthase (CYK2) (sp: Scheffersomyces stipitis) [Secreted (highly likely)]
	IC-TC_DN5411_c0_g1_i3.p1	332	0.3	1	PF00291.24	K01738		KOG1481	P87131	G3BCD5|Cysteine synthase (CANTEDRAFT_96248) (sp: Candida tenuis) [Secreted (highly likely)]
	IC-TC_DN5414_c0_g1_i1.p3	59	3.45	2
	IC-TC_DN5586_c0_g1_i1.p1	343	0.58	2	PF01553.20	K13509		KOG2848	P33333
	IC-TC_DN5558_c0_g2_i1.p2	162	2.48	4
	IC-TC_DN5575_c0_g2_i1.p3	62	3.28	2
	IC-TC_DN5543_c0_g1_i1.p1	664	1.36	9	PF00155.20	K00654		KOG1357	Q09925
	IC-TC_DN5543_c0_g1_i1.p17	57	1.79	1
	IC-TC_DN5542_c0_g1_i1.p1	602	1.66	10	PF00856.27;PF02064.14			KOG4056	P35180	A5HN49|Mcg1p (MCG1) (sp: Magnaporthe grisea) [Secreted (highly likely)]
	IC-TC_DN5542_c0_g1_i1.p3	66	1.54	1
	IC-TC_DN5542_c0_g1_i2.p1	420	0.24	1	PF02064.14			KOG4056	P35180
	IC-TC_DN5542_c0_g1_i2.p6	82	2.47	2
	IC-TC_DN5531_c0_g1_i1.p4	78	2.6	2
	IC-TC_DN5531_c0_g1_i1.p5	56	1.82	1
	IC-TC_DN5531_c0_g1_i2.p3	230	0	0
	IC-TC_DN5531_c0_g1_i2.p4	78	2.6	2
	IC-TC_DN5531_c0_g1_i2.p5	56	1.82	1
	IC-TC_DN5559_c0_g1_i1.p1	133	1.52	2
	IC-TC_DN5559_c0_g1_i1.p6	55	3.7	2
	IC-TC_DN5559_c0_g1_i2.p7	55	3.7	2
	IC-TC_DN5548_c0_g1_i1.p2	70	5.8	4
	IC-TC_DN5510_c0_g1_i1.p1	144	0.7	1
	IC-TC_DN5547_c0_g1_i1.p1	85	4.76	4
	IC-TC_DN5567_c0_g1_i1.p1	463	1.08	5	PF00890.23;PF01134.21;PF01266.23;PF01494.18;PF01946.16;PF04820.13;PF07992.13;PF13450.5			KOG2614	J4VWM7	B8P837|Predicted protein (Fragment) (POSPLDRAFT_22746) (sp: Postia placenta) [Secreted (highly likely)]
	IC-TC_DN5567_c0_g1_i1.p5	87	2.33	2
	IC-TC_DN5516_c0_g2_i1.p2	131	3.08	4
	IC-TC_DN5552_c0_g1_i1.p4	83	12.2	10
	IC-TC_DN5524_c0_g1_i1.p4	61	1.67	1
	IC-TC_DN5524_c0_g3_i1.p5	100	3.03	3
	IC-TC_DN5579_c1_g1_i1.p3	118	6.84	8
	IC-TC_DN5538_c0_g1_i1.p4	84	2.41	2
	IC-TC_DN5538_c0_g3_i1.p2	115	2.63	3
	IC-TC_DN5530_c0_g1_i1.p1	728	0.96	7	PF01699.23	K07300		KOG1397	O59768
	IC-TC_DN5530_c0_g1_i2.p1	412	0.73	3	PF01699.23	K07300		KOG1397	O59768
	IC-TC_DN5550_c0_g1_i1.p2	57	1.79	1
	IC-TC_DN5546_c0_g1_i1.p1	322	0.62	2						B0DEB5|Predicted protein (LACBIDRAFT_328251) (sp: Laccaria bicolor) [Secreted (highly likely)]
	IC-TC_DN5546_c0_g2_i1.p12	63	1.61	1
	IC-TC_DN5546_c0_g2_i1.p16	54	1.89	1
	IC-TC_DN5591_c0_g1_i1.p2	64	1.59	1
	IC-TC_DN5556_c0_g1_i1.p5	104	0	0
	IC-TC_DN5556_c0_g1_i1.p7	50	4.08	2
	IC-TC_DN5556_c0_g1_i2.p5	104	0	0
	IC-TC_DN5596_c0_g1_i1.p2	53	1.92	1
	IC-TC_DN5596_c0_g2_i1.p6	50	2.04	1
	IC-TC_DN5514_c0_g1_i1.p1	264	1.14	3				KOG2533	A0A089FNE5	N1PZW0|Uncharacterized protein (DOTSEDRAFT_69637) (sp: Dothistroma septosporum NZE10) [Secreted (highly likely)]
	IC-TC_DN5534_c0_g1_i2.p1	55	3.7	2
	IC-TC_DN5534_c0_g1_i3.p3	55	3.7	2
	IC-TC_DN5597_c0_g1_i1.p1	495	1.82	9
	IC-TC_DN5597_c0_g1_i1.p3	151	2	3
	IC-TC_DN5572_c0_g2_i1.p2	121	0	0
	IC-TC_DN5564_c0_g1_i1.p3	53	3.85	2
	IC-TC_DN5564_c0_g3_i1.p2	102	3.96	4
	IC-TC_DN5564_c0_g3_i1.p4	68	8.96	6
	IC-TC_DN5501_c0_g1_i1.p2	105	2.88	3
	IC-TC_DN5501_c0_g1_i2.p2	105	2.88	3
	IC-TC_DN5529_c0_g1_i1.p4	85	3.57	3
[truncated: 4,634 more rows]

## Sheet: Table S10D
	Table S10D. Secretome proteins in IA-STCs (classical pathway).
	Contig ID	Length (bp)	Content of Cys (%)	Number of Cys	Annotation
					Pfam domain	KO ID	dbCAN	KOG	SwissProt	FunSecKB2
	IA-STC_DN99_c0_g1_i1.p5	52	7.69	4
	IA-STC_DN86_c0_g1_i1.p2	170	0	0
	IA-STC_DN86_c0_g1_i1.p4	63	4.76	3
	IA-STC_DN64_c0_g1_i1.p7	53	5.66	3
	IA-STC_DN70_c0_g1_i1.p3	132	0.76	1
	IA-STC_DN85_c0_g1_i1.p4	76	3.95	3
	IA-STC_DN89_c0_g1_i1.p1	93	2.15	2
	IA-STC_DN89_c0_g1_i2.p1	84	2.38	2
	IA-STC_DN17_c0_g1_i1.p2	77	3.9	3
	IA-STC_DN63_c0_g1_i1.p3	66	3.03	2
	IA-STC_DN93_c0_g1_i1.p5	96	2.08	2
	IA-STC_DN93_c0_g1_i2.p6	100	1	1
	IA-STC_DN93_c0_g1_i2.p7	96	2.08	2
	IA-STC_DN97_c0_g1_i1.p1	75	13.33	10
	IA-STC_DN171_c0_g1_i1.p1	153	6.54	10
	IA-STC_DN171_c0_g1_i1.p3	62	6.45	4
	IA-STC_DN196_c0_g2_i1.p2	70	4.29	3
	IA-STC_DN165_c0_g1_i1.p1	56	3.57	2
	IA-STC_DN121_c0_g1_i1.p2	64	6.25	4
	IA-STC_DN232_c0_g1_i1.p1	1176	0.77	9	PF00501.27;PF00550.24;PF01073.18;PF01370.20;PF07993.11;PF13193.5	K00143		KOG1178	P40976	F2SIG0|Putative uncharacterized protein (TERG_02648) (sp: Trichophyton rubrum) [Secreted (highly likely)]
	IA-STC_DN232_c0_g1_i1.p10	64	4.69	3
	IA-STC_DN367_c0_g1_i1.p1	78	6.41	5	PF13398.5
	IA-STC_DN320_c0_g1_i1.p1	71	2.82	2
	IA-STC_DN320_c0_g1_i1.p2	67	5.97	4
	IA-STC_DN347_c0_g1_i2.p4	59	5.08	3
	IA-STC_DN376_c0_g1_i1.p3	53	0	0
	IA-STC_DN377_c0_g1_i1.p2	103	1.94	2
	IA-STC_DN335_c0_g1_i1.p2	66	0	0
	IA-STC_DN356_c0_g1_i1.p2	84	1.19	1					P93026
	IA-STC_DN366_c0_g2_i1.p1	166	1.81	3	PF00957.20	K08511		KOG0859	Q9M376
	IA-STC_DN324_c0_g1_i1.p2	71	5.63	4
	IA-STC_DN332_c0_g1_i1.p3	53	3.77	2
	IA-STC_DN332_c0_g2_i1.p3	56	0	0
	IA-STC_DN380_c0_g1_i1.p2	53	9.43	5
	IA-STC_DN308_c0_g1_i1.p1	60	1.67	1
	IA-STC_DN365_c0_g1_i1.p4	89	4.49	4
	IA-STC_DN365_c0_g1_i1.p5	52	1.92	1
	IA-STC_DN339_c0_g1_i1.p4	63	4.76	3
	IA-STC_DN421_c0_g1_i1.p2	69	7.25	5
	IA-STC_DN408_c0_g1_i1.p1	67	4.48	3
	IA-STC_DN478_c0_g1_i1.p2	68	4.41	3
	IA-STC_DN431_c0_g1_i1.p3	73	2.74	2
	IA-STC_DN451_c0_g1_i1.p3	82	12.2	10
	IA-STC_DN510_c0_g1_i1.p1	63	3.17	2
	IA-STC_DN592_c0_g1_i1.p2	80	10	8
	IA-STC_DN536_c0_g1_i1.p1	566	0.71	4	PF07250.10;PF09118.10	K20929	AA5_1		Q01772	M5CAP4|Galactose oxidase Short=GAO (BN14_10533) (sp: Rhizoctonia solani AG-1 IB) [Secreted (highly likely)]
	IA-STC_DN536_c0_g1_i1.p4	76	5.26	4
	IA-STC_DN536_c0_g1_i1.p7	54	3.7	2
	IA-STC_DN576_c0_g1_i1.p2	54	5.56	3
	IA-STC_DN503_c0_g1_i1.p2	74	0	0
	IA-STC_DN503_c0_g1_i1.p3	69	11.59	8
	IA-STC_DN534_c0_g1_i2.p2	52	0	0
	IA-STC_DN534_c0_g1_i2.p3	50	4	2
	IA-STC_DN654_c0_g1_i1.p1	189	0.53	1	PF00440.22;PF13305.5
	IA-STC_DN654_c0_g1_i1.p2	78	2.56	2
	IA-STC_DN668_c0_g1_i1.p2	51	0	0
	IA-STC_DN604_c0_g1_i1.p1	464	3.45	16	PF00722.20;PF01822.18	K00771	GH16	KOG4157	Q9USW3	L8WYC1|Glycoside hydrolase family 16 protein (AG1IA_04179) (sp: Rhizoctonia solani AG-1 IA) [Secreted (highly likely)]
	IA-STC_DN604_c0_g1_i1.p5	95	8.42	8
	IA-STC_DN604_c0_g1_i2.p3	182	4.4	8	PF01822.18	K00771		KOG4157	D4AUF1	L8WYC1|Glycoside hydrolase family 16 protein (AG1IA_04179) (sp: Rhizoctonia solani AG-1 IA) [Secreted (highly likely)]
	IA-STC_DN604_c0_g1_i2.p6	88	9.09	8
	IA-STC_DN667_c0_g1_i1.p2	64	1.56	1
	IA-STC_DN675_c0_g1_i1.p1	71	2.82	2
	IA-STC_DN662_c0_g1_i1.p4	63	1.59	1
	IA-STC_DN698_c0_g1_i1.p3	95	3.16	3
	IA-STC_DN677_c0_g1_i1.p1	541	1.48	8	PF13520.5			KOG1287	P50276
	IA-STC_DN677_c0_g1_i2.p1	488	1.64	8	PF13520.5			KOG1287	P50276
	IA-STC_DN677_c0_g1_i3.p1	381	1.31	5	PF13520.5			KOG1287	P50276
	IA-STC_DN677_c0_g1_i3.p2	198	2.02	4	PF00324.20;PF13520.5				P50276
	IA-STC_DN660_c0_g1_i1.p1	126	5.56	7
	IA-STC_DN725_c0_g1_i1.p1	85	0	0
	IA-STC_DN762_c0_g1_i1.p2	50	0	0	PF11395.7
	IA-STC_DN781_c0_g1_i1.p2	113	2.65	3
	IA-STC_DN715_c0_g2_i1.p2	59	11.86	7
	IA-STC_DN715_c0_g2_i1.p3	58	1.72	1
	IA-STC_DN771_c0_g1_i1.p4	62	11.29	7
	IA-STC_DN782_c0_g1_i1.p2	72	1.39	1
	IA-STC_DN865_c0_g1_i1.p1	318	0	0	PF00544.18	K01728	PL1_9		A1CYB8	M5CDI0|Uncharacterized protein (plyA) (sp: Rhizoctonia solani AG-1 IB) [Secreted (highly likely)]
	IA-STC_DN865_c0_g1_i1.p2	175	1.71	3
	IA-STC_DN865_c0_g1_i1.p5	64	3.13	2
	IA-STC_DN865_c0_g1_i1.p6	61	3.28	2
	IA-STC_DN865_c0_g1_i2.p1	198	2.02	4
	IA-STC_DN865_c0_g1_i2.p3	61	3.28	2
	IA-STC_DN885_c0_g1_i1.p1	303	1.65	5	PF05572.12;PF13582.5;PF13688.5	K07762			C5P3X6	M5CAM1|Extracellular metalloprotease 1 (BN14_11193) (sp: Rhizoctonia solani AG-1 IB) [Secreted (highly likely)]
	IA-STC_DN866_c0_g1_i1.p3	110	0	0
	IA-STC_DN850_c0_g1_i1.p3	119	0	0
	IA-STC_DN850_c0_g1_i1.p4	102	2.94	3
	IA-STC_DN850_c0_g1_i1.p8	87	4.6	4
	IA-STC_DN879_c0_g1_i1.p1	785	0.64	5	PF02366.17;PF02815.18;PF13231.5;PF16192.4	K00728	GT39	KOG3359	Q59X23	F4P9I5|Putative uncharacterized protein (BATDEDRAFT_26916) (sp: Batrachochytrium dendrobatidis) [Secreted (highly likely)]
	IA-STC_DN879_c0_g1_i1.p2	134	1.49	2
	IA-STC_DN842_c0_g1_i1.p2	125	2.4	3
	IA-STC_DN881_c0_g1_i1.p1	429	1.86	8						M5BUC2|Uncharacterized protein (BN14_04853) (sp: Rhizoctonia solani AG-1 IB) [Secreted (highly likely)]
	IA-STC_DN881_c0_g1_i1.p5	81	0	0						G9PAN1|Hydrophobin (TRIATDRAFT_152998) (sp: Hypocrea atroviridis) [Secreted (highly likely)]
	IA-STC_DN881_c0_g1_i1.p8	53	3.77	2
	IA-STC_DN875_c0_g1_i1.p2	85	5.88	5
	IA-STC_DN819_c0_g1_i1.p2	63	11.11	7
	IA-STC_DN837_c0_g1_i1.p1	193	0	0					Q58838
	IA-STC_DN837_c0_g1_i2.p4	56	0	0
	IA-STC_DN806_c0_g1_i1.p2	94	12.77	12
	IA-STC_DN880_c0_g1_i1.p1	366	1.09	4	PF14521.5				P81054	L8WN54|Deuterolysin M35 metalloprotease (AG1IA_06375) (sp: Rhizoctonia solani AG-1 IA) [Secreted (highly likely)]
	IA-STC_DN824_c0_g1_i1.p1	358	4.19	15	PF00112.22;PF08127.12	K01363		KOG1543	Q93VC9	G2QCB5|Protease (MYCTH_2061855) (sp: Thielavia heterothallica) [Secreted (highly likely)]
	IA-STC_DN824_c0_g1_i1.p2	136	5.15	7
	IA-STC_DN824_c0_g1_i1.p3	86	3.49	3
	IA-STC_DN824_c0_g1_i2.p1	358	4.19	15	PF00112.22;PF08127.12	K01363		KOG1543	Q93VC9	G2QCB5|Protease (MYCTH_2061855) (sp: Thielavia heterothallica) [Secreted (highly likely)]
	IA-STC_DN824_c0_g1_i2.p2	86	3.49	3
	IA-STC_DN817_c0_g1_i1.p5	55	1.82	1
	IA-STC_DN928_c0_g1_i1.p3	71	2.82	2
	IA-STC_DN921_c0_g1_i1.p1	451	0.44	2	PF00190.21;PF02311.18;PF07883.10	K01569			O34714	M5CD85|Oxalate decarboxylase (oxdC) (sp: Rhizoctonia solani AG-1 IB) [Secreted (highly likely)]
	IA-STC_DN921_c0_g1_i2.p1	326	0.92	3	PF00190.21;PF02311.18;PF07883.10	K01569			O34714	M5C2A8|Uncharacterized protein (oxdC) (sp: Rhizoctonia solani AG-1 IB) [Secreted (highly likely)]
	IA-STC_DN960_c0_g1_i1.p1	80	1.25	1
	IA-STC_DN979_c0_g1_i1.p3	49	2.04	1
	IA-STC_DN917_c0_g1_i1.p4	68	2.94	2
	IA-STC_DN919_c0_g1_i2.p1	69	5.8	4
	IA-STC_DN910_c0_g1_i1.p3	50	4	2
	IA-STC_DN915_c0_g1_i2.p2	84	2.38	2
	IA-STC_DN923_c0_g1_i1.p4	65	13.85	9
	IA-STC_DN1035_c0_g1_i1.p1	60	5	3
	IA-STC_DN1035_c0_g2_i1.p1	69	4.35	3
	IA-STC_DN1080_c0_g1_i1.p3	65	0	0
	IA-STC_DN1016_c1_g1_i1.p3	61	1.64	1
	IA-STC_DN1016_c0_g1_i1.p2	97	5.15	5
	IA-STC_DN1038_c0_g2_i1.p2	79	0	0
	IA-STC_DN1019_c0_g1_i1.p2	97	1.03	1
	IA-STC_DN1033_c0_g1_i1.p3	79	0	0
	IA-STC_DN1004_c0_g1_i1.p3	76	2.63	2
	IA-STC_DN1091_c0_g1_i1.p2	59	1.69	1
	IA-STC_DN1160_c0_g1_i1.p3	102	1.96	2
	IA-STC_DN1160_c0_g1_i1.p9	49	0	0
	IA-STC_DN1193_c0_g1_i1.p2	53	1.89	1
	IA-STC_DN1129_c0_g1_i1.p1	77	5.19	4
	IA-STC_DN1108_c0_g1_i1.p2	49	4.08	2
	IA-STC_DN1290_c0_g1_i1.p1	190	1.58	3
	IA-STC_DN1295_c0_g1_i1.p6	81	0	0
	IA-STC_DN1295_c0_g1_i2.p7	81	0	0
	IA-STC_DN1255_c0_g1_i1.p3	78	2.56	2
	IA-STC_DN1255_c0_g1_i2.p1	78	2.56	2
	IA-STC_DN1336_c0_g1_i1.p1	230	0	0	PF00999.20			KOG1965	Q56XP4
	IA-STC_DN1373_c0_g2_i1.p2	68	0	0
	IA-STC_DN1373_c0_g2_i1.p3	51	5.88	3
	IA-STC_DN1392_c0_g1_i2.p1	271	0	0	PF07950.10
	IA-STC_DN1453_c0_g1_i1.p2	54	0	0	PF01679.16			KOG1773	Q9ARD5
	IA-STC_DN1463_c0_g1_i1.p3	60	1.67	1
	IA-STC_DN1499_c0_g1_i1.p1	596	0.67	4	PF00067.21	K15398		KOG0157	P16496	G7EB30|Uncharacterized protein (Mo06743) (sp: Mixia osmundae) [Secreted (highly likely)]
	IA-STC_DN1429_c0_g2_i1.p1	84	0	0
	IA-STC_DN1401_c0_g1_i1.p1	232	1.72	4	PF00657.21;PF13472.5;PF14606.5;PF17182.3		CE3		Q9RLB8	Q2GWI3|Putative uncharacterized protein (CHGG_07671) (sp: Chaetomium globosum) [Secreted (highly likely)]
	IA-STC_DN1406_c0_g1_i1.p1	514	1.17	6	PF10250.8
	IA-STC_DN1424_c0_g1_i1.p1	51	5.88	3
	IA-STC_DN1542_c0_g1_i2.p1	161	0.62	1						A2QL27|Putative uncharacterized protein An05g02320 (Precursor) (An05g02320) (sp: Aspergillus niger) [Secreted (highly likely)]
	IA-STC_DN1574_c0_g1_i1.p1	569	0.7	4	PF00324.20;PF13520.5	K16261		KOG1286	P53388
	IA-STC_DN1593_c0_g1_i1.p1	57	3.51	2
	IA-STC_DN1593_c0_g1_i2.p1	57	3.51	2
	IA-STC_DN1560_c0_g1_i1.p1	90	1.11	1	PF04479.12
	IA-STC_DN1727_c0_g1_i1.p1	73	0	0
	IA-STC_DN1759_c0_g1_i1.p2	59	6.78	4
	IA-STC_DN1718_c0_g1_i1.p3	67	5.97	4
	IA-STC_DN1718_c0_g1_i1.p4	56	5.36	3
	IA-STC_DN1728_c0_g1_i1.p1	114	1.75	2
	IA-STC_DN1737_c0_g1_i1.p3	55	1.82	1
	IA-STC_DN1786_c0_g1_i1.p4	53	3.77	2
	IA-STC_DN1894_c0_g1_i1.p2	60	1.67	1
	IA-STC_DN1869_c0_g1_i1.p5	55	3.64	2
	IA-STC_DN1869_c0_g1_i1.p7	49	0	0
	IA-STC_DN1866_c0_g1_i1.p1	74	2.7	2
	IA-STC_DN1887_c0_g1_i1.p3	72	1.39	1
	IA-STC_DN1823_c0_g1_i1.p2	80	2.5	2
	IA-STC_DN1851_c0_g1_i1.p1	151	0.66	1
	IA-STC_DN1855_c0_g1_i1.p1	57	0	0
	IA-STC_DN1923_c0_g1_i1.p3	50	4	2
	IA-STC_DN1902_c0_g1_i1.p2	74	1.35	1
	IA-STC_DN1902_c0_g1_i1.p3	50	2	1
	IA-STC_DN1949_c0_g1_i2.p2	67	1.49	1
	IA-STC_DN1921_c0_g1_i1.p4	72	2.78	2
	IA-STC_DN1994_c0_g1_i1.p3	60	10	6
	IA-STC_DN2012_c0_g1_i1.p1	230	0.87	2	PF03443.13		AA9		Q4WBU0	M5BK88|Putative endo-beta-1,4-glucanase D Short=Endoglucanase D (BN14_01735) (sp: Rhizoctonia solani AG-1 IB) [Secreted (highly likely)]
	IA-STC_DN2099_c0_g1_i1.p1	49	4.08	2
	IA-STC_DN2033_c0_g1_i1.p2	80	2.5	2
	IA-STC_DN2066_c0_g1_i1.p2	70	1.43	1
	IA-STC_DN2134_c0_g1_i1.p3	103	1.94	2
	IA-STC_DN2112_c0_g1_i1.p1	97	3.09	3
	IA-STC_DN2133_c0_g1_i1.p4	56	3.57	2
	IA-STC_DN2297_c0_g1_i1.p2	103	4.85	5
	IA-STC_DN2295_c0_g1_i1.p2	80	7.5	6
	IA-STC_DN2295_c0_g1_i1.p3	53	5.66	3
	IA-STC_DN2208_c0_g1_i1.p2	89	2.25	2
	IA-STC_DN2223_c0_g1_i1.p1	195	1.03	2	PF00505.18;PF09011.9			KOG0381	P27347	B2VZH8|Putative uncharacterized protein (PTRG_02818) (sp: Pyrenophora tritici-repentis) [Secreted (highly likely)]
	IA-STC_DN2223_c0_g1_i1.p3	57	8.77	5
	IA-STC_DN2204_c0_g1_i1.p2	76	2.63	2
	IA-STC_DN2213_c0_g1_i1.p2	62	0	0
	IA-STC_DN2217_c0_g1_i1.p2	54	7.41	4
	IA-STC_DN2221_c0_g1_i1.p3	61	1.64	1
	IA-STC_DN2222_c0_g1_i1.p1	590	1.69	10	PF00394.21;PF07731.13;PF07732.14	K05909	AA1	KOG1263	A2Y9C5	K5VN70|Uncharacterized protein (PHACADRAFT_261553) (sp: Phanerochaete carnosa) [Secreted (highly likely)]
	IA-STC_DN2315_c0_g1_i1.p3	60	10	6
	IA-STC_DN2395_c0_g1_i1.p1	72	4.17	3
	IA-STC_DN2322_c0_g1_i1.p1	386	0.26	1
	IA-STC_DN2322_c0_g1_i1.p4	58	1.72	1
	IA-STC_DN2322_c0_g1_i1.p6	51	5.88	3
	IA-STC_DN2354_c0_g1_i1.p3	97	1.03	1
	IA-STC_DN2348_c0_g1_i1.p1	207	0.48	1	PF03073.14	K05770		KOG3797	O94327
	IA-STC_DN2348_c0_g1_i1.p2	80	8.75	7
	IA-STC_DN2412_c0_g1_i1.p3	53	7.55	4
	IA-STC_DN2464_c0_g1_i1.p2	96	3.13	3
	IA-STC_DN2498_c0_g1_i1.p1	56	5.36	3
	IA-STC_DN2509_c0_g1_i1.p1	92	3.26	3
	IA-STC_DN2509_c0_g1_i1.p2	75	2.67	2
	IA-STC_DN2540_c0_g1_i1.p2	60	5	3
	IA-STC_DN2506_c0_g1_i1.p1	257	1.95	5	PF13472.5		CE12		O31523	M5C768|Uncharacterized protein (BN14_09239) (sp: Rhizoctonia solani AG-1 IB) [Secreted (highly likely)]
	IA-STC_DN2696_c0_g1_i1.p2	51	0	0
	IA-STC_DN2659_c0_g1_i1.p2	65	9.23	6
	IA-STC_DN2676_c0_g1_i1.p1	50	0	0
	IA-STC_DN2670_c0_g1_i1.p4	60	1.67	1
	IA-STC_DN2770_c0_g1_i1.p2	52	5.77	3
	IA-STC_DN2772_c0_g1_i1.p1	57	0	0					Q8L586
	IA-STC_DN2781_c0_g1_i1.p1	210	1.43	3						G4TEK1|Uncharacterized protein (PIIN_03691) (sp: Piriformospora indica) [Secreted (highly likely)]
	IA-STC_DN2781_c0_g1_i1.p3	74	0	0
	IA-STC_DN2760_c0_g1_i1.p1	62	4.84	3
	IA-STC_DN2745_c0_g1_i1.p1	71	4.23	3
	IA-STC_DN2788_c0_g1_i1.p3	58	6.9	4
	IA-STC_DN2788_c0_g2_i1.p2	52	7.69	4
	IA-STC_DN2768_c0_g1_i1.p2	64	4.69	3
	IA-STC_DN2768_c0_g1_i2.p1	64	4.69	3
	IA-STC_DN2891_c0_g1_i1.p4	69	1.45	1
	IA-STC_DN2909_c0_g1_i1.p2	75	0	0
	IA-STC_DN2964_c0_g1_i1.p3	52	7.69	4
	IA-STC_DN2961_c0_g1_i2.p1	188	1.06	2	PF05817.13					F2Q1A5|Oligosaccharyltransferase subunit ribophorin II (TEQG_06955) (sp: Trichophyton equinum) [Secreted (highly likely)]
	IA-STC_DN2966_c0_g1_i1.p1	114	0.88	1						G4TW87|Related to WD40-repeat protein (Notchless protein) (PIIN_09570) (sp: Piriformospora indica) [Secreted (highly likely)]
	IA-STC_DN2935_c0_g1_i1.p7	54	5.56	3
	IA-STC_DN2935_c0_g1_i1.p8	53	3.77	2
	IA-STC_DN3053_c0_g1_i1.p2	115	2.61	3
	IA-STC_DN3098_c0_g1_i1.p1	73	0	0	PF04588.12
	IA-STC_DN3074_c0_g1_i1.p2	56	1.79	1
	IA-STC_DN3018_c0_g1_i1.p3	78	2.56	2
	IA-STC_DN3084_c0_g1_i1.p2	52	0	0	PF10791.8
	IA-STC_DN3112_c0_g1_i1.p2	146	1.37	2
	IA-STC_DN3112_c0_g1_i2.p2	146	1.37	2
	IA-STC_DN3101_c0_g2_i1.p2	56	5.36	3
	IA-STC_DN3105_c0_g1_i1.p2	50	6	3
	IA-STC_DN3147_c0_g1_i1.p1	55	1.82	1
	IA-STC_DN3227_c0_g1_i1.p3	60	0	0
	IA-STC_DN3290_c0_g1_i1.p1	63	4.76	3
	IA-STC_DN3290_c0_g1_i1.p2	50	4	2
	IA-STC_DN3276_c0_g1_i1.p1	356	1.12	4	PF00264.19				B8NM74	M5BXB8|Uncharacterized protein (R2) (sp: Rhizoctonia solani AG-1 IB) [Secreted (highly likely)]
	IA-STC_DN3317_c0_g1_i1.p2	109	0.92	1
	IA-STC_DN3317_c0_g1_i1.p3	64	4.69	3
	IA-STC_DN3386_c0_g1_i1.p1	77	14.29	11						F9GFW7|Uncharacterized protein (FOXB_17551) (sp: Fusarium oxysporum) [Secreted (highly likely)]
	IA-STC_DN3377_c0_g1_i1.p2	54	3.7	2
	IA-STC_DN3409_c0_g1_i1.p4	78	1.28	1
	IA-STC_DN3409_c0_g1_i1.p8	59	1.69	1
	IA-STC_DN3409_c0_g1_i2.p4	78	1.28	1
	IA-STC_DN3416_c0_g1_i1.p1	567	2.47	14	PF01753.17
	IA-STC_DN3416_c0_g1_i1.p4	62	4.84	3
	IA-STC_DN3416_c0_g1_i1.p6	53	3.77	2
	IA-STC_DN3472_c0_g1_i1.p3	55	3.64	2
	IA-STC_DN3447_c0_g1_i1.p1	61	4.92	3
	IA-STC_DN3447_c0_g1_i2.p2	57	5.26	3
	IA-STC_DN3421_c0_g1_i1.p1	70	1.43	1					P40445
	IA-STC_DN3486_c0_g1_i1.p2	60	5	3
	IA-STC_DN3485_c0_g1_i1.p2	64	3.13	2
	IA-STC_DN3565_c0_g1_i1.p2	94	4.26	4
	IA-STC_DN3549_c0_g1_i1.p1	52	5.77	3
	IA-STC_DN3573_c0_g1_i1.p2	103	1.94	2
	IA-STC_DN3594_c0_g1_i1.p3	54	0	0
	IA-STC_DN3527_c0_g1_i1.p1	272	3.68	10	PF03211.12	K19551	PL3_2		A1DBJ7	M5BYG9|Uncharacterized protein (BN14_06746) (sp: Rhizoctonia solani AG-1 IB) [Secreted (highly likely)]
	IA-STC_DN3680_c0_g1_i1.p2	57	1.75	1
	IA-STC_DN3697_c0_g1_i1.p2	70	1.43	1
	IA-STC_DN3697_c0_g1_i1.p3	58	3.45	2
	IA-STC_DN3697_c0_g1_i1.p4	56	3.57	2
	IA-STC_DN3655_c0_g1_i1.p1	481	0.83	4	PF05978.15;PF07690.15			KOG3098	Q9URX1
	IA-STC_DN3645_c0_g1_i1.p1	55	5.45	3
	IA-STC_DN3666_c0_g1_i1.p1	683	1.17	8
	IA-STC_DN3666_c0_g1_i1.p3	85	3.53	3
	IA-STC_DN3666_c0_g1_i1.p5	54	0	0
	IA-STC_DN3607_c0_g1_i1.p4	51	1.96	1
	IA-STC_DN3667_c0_g1_i1.p6	96	4.17	4
	IA-STC_DN3667_c0_g2_i1.p3	65	1.54	1
	IA-STC_DN3631_c0_g1_i1.p1	105	5.71	6
	IA-STC_DN3608_c0_g1_i1.p1	272	1.47	4	PF11790.7		GH128		Q09788	M5CAW6|Putative serine-rich protein C13G6,10c (BN14_11264) (sp: Rhizoctonia solani AG-1 IB) [Secreted (highly likely)]
	IA-STC_DN3690_c0_g2_i1.p3	55	7.27	4
	IA-STC_DN3646_c0_g1_i1.p2	64	0	0
	IA-STC_DN3606_c0_g1_i1.p1	269	1.49	4	PF00171.21	K00128		KOG2456	Q70DU8	K1VHH5|Uncharacterized protein (A1Q2_02138) (sp: Trichosporon asahii var. asahii) [Secreted (highly likely)]
	IA-STC_DN3678_c0_g1_i1.p2	89	1.12	1
	IA-STC_DN3696_c0_g2_i1.p4	79	6.33	5
	IA-STC_DN3618_c0_g1_i1.p2	66	10.61	7
	IA-STC_DN3642_c0_g1_i1.p1	229	2.18	5	PF04258.12	K09597		KOG2442	Q0DWA9
	IA-STC_DN3610_c0_g1_i1.p3	59	0	0
	IA-STC_DN3676_c0_g1_i1.p3	58	5.17	3
	IA-STC_DN3616_c0_g1_i1.p3	75	9.33	7
	IA-STC_DN3684_c0_g1_i2.p1	120	0.83	1
	IA-STC_DN3632_c0_g1_i1.p2	118	0.85	1
	IA-STC_DN3797_c0_g2_i1.p1	101	2.97	3
	IA-STC_DN3747_c0_g1_i1.p5	109	1.83	2
	IA-STC_DN3732_c0_g1_i1.p1	579	1.04	6	PF00083.23;PF07690.15	K08139		KOG0254	P15325	L8G5X4|Uncharacterized protein (Fragment) (GMDG_08391) (sp: Geomyces destructans) [Secreted (highly likely)]
	IA-STC_DN3708_c0_g1_i1.p2	79	2.53	2
	IA-STC_DN3736_c0_g1_i1.p3	53	3.77	2
	IA-STC_DN3718_c0_g1_i1.p2	72	2.78	2	PF06404.11				Q9AR88
	IA-STC_DN3793_c0_g1_i1.p3	56	1.79	1
	IA-STC_DN3758_c0_g1_i1.p1	322	1.55	5	PF04616.13		GH43_26		Q82P90	M5C038|Uncharacterized protein (abf43M) (sp: Rhizoctonia solani AG-1 IB) [Secreted (highly likely)]
	IA-STC_DN3758_c0_g1_i1.p2	224	2.23	5
	IA-STC_DN3758_c0_g1_i2.p1	322	1.55	5	PF04616.13		GH43_26		Q82P90	M5C038|Uncharacterized protein (abf43M) (sp: Rhizoctonia solani AG-1 IB) [Secreted (highly likely)]
	IA-STC_DN3784_c0_g1_i1.p4	58	6.9	4
	IA-STC_DN3745_c0_g1_i1.p2	61	11.48	7
	IA-STC_DN3792_c0_g1_i1.p2	53	0	0
	IA-STC_DN3719_c0_g1_i1.p6	53	5.66	3
	IA-STC_DN3787_c0_g1_i1.p2	55	7.27	4
	IA-STC_DN3762_c0_g1_i1.p4	58	6.9	4
	IA-STC_DN3720_c0_g2_i1.p2	90	0	0
	IA-STC_DN3791_c0_g1_i1.p1	155	1.29	2		K13606			Q5N800
	IA-STC_DN3791_c0_g1_i1.p4	52	3.85	2
	IA-STC_DN3852_c0_g1_i1.p1	73	4.11	3
	IA-STC_DN3848_c0_g1_i1.p1	70	7.14	5
	IA-STC_DN3848_c0_g1_i1.p3	56	1.79	1
	IA-STC_DN3816_c0_g1_i1.p1	365	0	0	PF00069.24;PF07714.16			KOG0615
	IA-STC_DN3827_c0_g1_i1.p1	362	1.66	6	PF02265.15				Q8LDW6	M5C2Z1|Nuclease S1 (BN14_08430) (sp: Rhizoctonia solani AG-1 IB) [Secreted (highly likely)]
	IA-STC_DN3883_c0_g1_i1.p3	73	1.37	1
	IA-STC_DN3898_c0_g2_i1.p3	100	4	4
	IA-STC_DN3808_c0_g1_i1.p1	372	1.34	5	PF04678.12	K20858		KOG2966	Q8VYR0
	IA-STC_DN3808_c0_g1_i2.p1	457	1.09	5	PF04678.12	K20858		KOG2966	Q8VYR0
	IA-STC_DN3861_c0_g1_i1.p2	51	1.96	1
	IA-STC_DN3872_c0_g1_i1.p1	126	4.76	6
	IA-STC_DN3872_c0_g1_i1.p2	76	11.84	9
	IA-STC_DN3884_c0_g1_i1.p3	105	1.9	2
	IA-STC_DN3853_c0_g1_i1.p3	51	7.84	4
	IA-STC_DN3813_c0_g1_i2.p1	103	2.91	3
	IA-STC_DN3977_c0_g1_i1.p2	84	3.57	3
	IA-STC_DN3977_c0_g1_i1.p5	73	4.11	3
	IA-STC_DN3977_c0_g1_i1.p8	63	4.76	3
	IA-STC_DN3977_c0_g1_i2.p5	73	4.11	3
	IA-STC_DN3977_c0_g1_i2.p9	63	4.76	3
	IA-STC_DN3978_c0_g2_i1.p1	1255	0.88	11	PF00005.26;PF01061.23;PF08370.10			KOG0065	A3BXL8
	IA-STC_DN3978_c0_g2_i1.p2	140	1.43	2
	IA-STC_DN3978_c0_g2_i1.p7	65	9.23	6
	IA-STC_DN3978_c0_g2_i1.p8	62	9.68	6
	IA-STC_DN3963_c0_g1_i1.p2	50	2	1
	IA-STC_DN3946_c0_g1_i1.p2	58	3.45	2
	IA-STC_DN3933_c0_g1_i1.p1	311	0.64	2	PF00650.19;PF03765.14	K19996		KOG1471	Q6C9R9
	IA-STC_DN3921_c0_g1_i1.p4	83	2.41	2
	IA-STC_DN3931_c0_g1_i1.p8	50	6	3
	IA-STC_DN3909_c0_g1_i1.p4	60	1.67	1
	IA-STC_DN3902_c0_g1_i1.p4	52	5.77	3
	IA-STC_DN3950_c0_g1_i1.p1	246	0.81	2	PF02656.14			KOG4580	Q9UR17
	IA-STC_DN3950_c0_g1_i1.p3	67	0	0
	IA-STC_DN3950_c0_g1_i2.p1	224	0.45	1	PF02656.14			KOG4580	Q9UR17
	IA-STC_DN3923_c0_g1_i1.p2	54	9.26	5
	IA-STC_DN4033_c0_g1_i1.p2	78	3.85	3
	IA-STC_DN4045_c0_g1_i1.p3	106	1.89	2
	IA-STC_DN4050_c0_g1_i1.p1	516	1.36	7	PF00083.23;PF05631.13;PF07690.15	K02100		KOG0254	B8MYS7
	IA-STC_DN4050_c0_g1_i1.p3	116	3.45	4
	IA-STC_DN4004_c0_g1_i1.p3	50	2	1
	IA-STC_DN4198_c0_g2_i1.p2	108	4.63	5	PF04419.13;PF12907.6				O64818
	IA-STC_DN4198_c0_g2_i1.p5	59	3.39	2
	IA-STC_DN4173_c0_g1_i1.p1	59	3.39	2
	IA-STC_DN4127_c0_g1_i1.p2	92	3.26	3
	IA-STC_DN4219_c0_g1_i1.p1	63	0	0
	IA-STC_DN4283_c0_g1_i1.p1	400	1.5	6	PF01490.17	K14209		KOG1304	F4ILY9
	IA-STC_DN4274_c0_g1_i1.p3	83	8.43	7
	IA-STC_DN4224_c0_g1_i1.p4	75	4	3
	IA-STC_DN4224_c0_g1_i1.p5	65	7.69	5
	IA-STC_DN4294_c0_g1_i1.p3	59	8.47	5
	IA-STC_DN4385_c0_g1_i1.p3	54	1.85	1
	IA-STC_DN4399_c0_g1_i1.p1	76	0	0
	IA-STC_DN4320_c0_g1_i1.p1	90	2.22	2
	IA-STC_DN4377_c0_g1_i1.p3	51	19.61	10
	IA-STC_DN4360_c0_g1_i1.p7	78	2.56	2
	IA-STC_DN4307_c0_g1_i1.p1	69	1.45	1
	IA-STC_DN4409_c0_g1_i1.p1	566	1.41	8	PF03062.18	K13519		KOG2704	O42916
	IA-STC_DN4447_c0_g1_i1.p1	466	1.07	5	PF00083.23;PF07690.15			KOG2615	Q14728
	IA-STC_DN4447_c0_g1_i1.p2	127	2.36	3
	IA-STC_DN4447_c0_g1_i1.p5	56	0	0
	IA-STC_DN4447_c0_g1_i2.p1	545	0.92	5	PF00083.23;PF07690.15			KOG2615	Q14728
	IA-STC_DN4447_c0_g1_i2.p2	127	2.36	3
	IA-STC_DN4447_c0_g1_i3.p2	127	2.36	3
	IA-STC_DN4436_c0_g1_i1.p3	50	2	1
	IA-STC_DN4473_c0_g1_i1.p2	122	3.28	4
	IA-STC_DN4428_c1_g1_i1.p4	53	1.89	1
	IA-STC_DN4578_c0_g1_i1.p1	62	1.61	1
	IA-STC_DN4567_c0_g1_i1.p4	50	4	2
	IA-STC_DN4555_c0_g1_i1.p2	60	8.33	5
	IA-STC_DN4584_c0_g1_i1.p1	290	1.03	3	PF04479.12				P53047
	IA-STC_DN4584_c0_g1_i1.p2	88	4.55	4
	IA-STC_DN4584_c0_g1_i2.p2	88	4.55	4
	IA-STC_DN4594_c0_g1_i1.p1	79	6.33	5
	IA-STC_DN4511_c0_g1_i1.p2	62	4.84	3
	IA-STC_DN4622_c0_g1_i1.p1	168	0.6	1	PF03169.14				Q9T095
	IA-STC_DN4655_c0_g1_i1.p2	94	4.26	4
	IA-STC_DN4640_c0_g1_i1.p3	54	1.85	1
	IA-STC_DN4642_c0_g1_i1.p1	138	0.72	1
	IA-STC_DN4618_c0_g1_i1.p2	96	1.04	1
	IA-STC_DN4677_c0_g2_i1.p2	54	3.7	2
	IA-STC_DN4680_c0_g1_i1.p3	53	11.32	6
	IA-STC_DN4700_c0_g1_i1.p1	56	7.14	4
	IA-STC_DN4750_c0_g1_i1.p3	132	4.55	6
	IA-STC_DN4766_c0_g2_i1.p1	168	2.98	5
	IA-STC_DN4766_c0_g2_i1.p2	101	5.94	6
	IA-STC_DN4706_c0_g1_i1.p3	52	3.85	2
	IA-STC_DN4727_c0_g1_i1.p1	109	1.83	2	PF03386.13				Q02921
	IA-STC_DN4727_c0_g1_i1.p2	76	3.95	3
	IA-STC_DN4713_c0_g1_i1.p2	67	1.49	1
	IA-STC_DN4729_c0_g1_i1.p3	55	5.45	3
	IA-STC_DN4762_c0_g1_i1.p1	59	8.47	5
	IA-STC_DN4735_c0_g1_i2.p2	62	6.45	4
	IA-STC_DN4763_c0_g1_i1.p4	60	0	0
	IA-STC_DN4855_c0_g1_i1.p1	116	0	0						L7I194|Uncharacterized protein (OOU_Y34scaffold00641g10) (sp: Magnaporthe oryzae Y34) [Secreted (highly likely)]
	IA-STC_DN4827_c0_g1_i1.p3	55	1.82	1
	IA-STC_DN4816_c0_g1_i1.p2	70	2.86	2
	IA-STC_DN4800_c0_g1_i1.p2	61	6.56	4
	IA-STC_DN4836_c0_g1_i1.p1	66	4.55	3
	IA-STC_DN4836_c0_g1_i1.p3	50	6	3
	IA-STC_DN4857_c0_g1_i1.p1	72	0	0
	IA-STC_DN4815_c0_g1_i1.p3	51	7.84	4
	IA-STC_DN4859_c0_g1_i1.p3	56	3.57	2
	IA-STC_DN4950_c0_g1_i1.p2	72	2.78	2
	IA-STC_DN4968_c0_g1_i1.p1	178	2.81	5						L8WI78|Uncharacterized protein (AG1IA_09544) (sp: Rhizoctonia solani AG-1 IA) [Secreted (highly likely)]
	IA-STC_DN4930_c0_g1_i1.p2	54	9.26	5
	IA-STC_DN4978_c0_g1_i1.p2	58	8.62	5
	IA-STC_DN4978_c0_g2_i1.p2	49	6.12	3
	IA-STC_DN4922_c0_g1_i1.p3	60	1.67	1
	IA-STC_DN4914_c0_g1_i1.p3	53	3.77	2
	IA-STC_DN4924_c0_g1_i1.p3	56	7.14	4
	IA-STC_DN4939_c0_g1_i2.p1	378	1.85	7
	IA-STC_DN4939_c0_g1_i2.p2	70	1.43	1
	IA-STC_DN4964_c0_g1_i1.p3	51	5.88	3
	IA-STC_DN4916_c0_g2_i1.p2	90	4.44	4
	IA-STC_DN5022_c0_g1_i1.p3	61	4.92	3
	IA-STC_DN5036_c0_g1_i1.p1	97	5.15	5
	IA-STC_DN5036_c0_g1_i1.p2	86	1.16	1					Q7GCL7
	IA-STC_DN5036_c0_g1_i1.p3	78	3.85	3
	IA-STC_DN5036_c0_g2_i1.p3	69	7.25	5
	IA-STC_DN5025_c0_g1_i1.p6	49	4.08	2
	IA-STC_DN5039_c0_g1_i1.p2	66	0	0
	IA-STC_DN5009_c0_g1_i1.p2	66	1.52	1
	IA-STC_DN5009_c0_g1_i1.p3	56	5.36	3
	IA-STC_DN5185_c0_g2_i1.p3	55	7.27	4
	IA-STC_DN5194_c0_g1_i1.p1	71	7.04	5
	IA-STC_DN5112_c0_g1_i1.p3	61	1.64	1
	IA-STC_DN5112_c0_g1_i2.p4	61	3.28	2
	IA-STC_DN5133_c0_g2_i1.p3	63	0	0
	IA-STC_DN5114_c0_g1_i1.p3	53	5.66	3
	IA-STC_DN5170_c0_g1_i2.p3	68	1.47	1
	IA-STC_DN5170_c0_g2_i1.p1	134	0.75	1		K00902		KOG2468	Q9Y7T6
	IA-STC_DN5170_c0_g2_i2.p1	208	1.92	4		K00902		KOG2468	Q9Y7T6
	IA-STC_DN5198_c0_g1_i1.p2	373	1.07	4	PF03188.15;PF04526.12			KOG4293	Q9LSE7
	IA-STC_DN5183_c0_g1_i1.p4	50	6	3
	IA-STC_DN5147_c0_g2_i1.p4	89	3.37	3
	IA-STC_DN5147_c0_g2_i1.p5	82	2.44	2
	IA-STC_DN5147_c0_g2_i1.p7	56	0	0
	IA-STC_DN5135_c0_g1_i1.p1	127	4.72	6	PF03226.13			KOG3399	Q8S5M8
	IA-STC_DN5135_c0_g1_i1.p4	55	7.27	4
	IA-STC_DN5196_c0_g1_i1.p1	126	0.79	1
	IA-STC_DN5101_c0_g1_i1.p1	474	0.21	1	PF01435.17;PF16491.4	K06013		KOG2719	Q8RX88
	IA-STC_DN5101_c0_g1_i2.p1	366	0.27	1	PF01435.17;PF16491.4	K06013		KOG2719	Q8RX88
	IA-STC_DN5101_c0_g1_i3.p1	494	0.2	1	PF01435.17;PF16491.4	K06013		KOG2719	Q8RX88
	IA-STC_DN5122_c0_g1_i1.p2	121	2.48	3
	IA-STC_DN5122_c0_g1_i1.p8	63	1.59	1
	IA-STC_DN5122_c0_g1_i2.p3	121	2.48	3
	IA-STC_DN5122_c0_g1_i2.p5	82	1.22	1
	IA-STC_DN5122_c0_g1_i2.p9	63	1.59	1
	IA-STC_DN5104_c0_g1_i1.p2	108	2.78	3
	IA-STC_DN5113_c0_g2_i1.p1	79	1.27	1					Q8GUH2
	IA-STC_DN5102_c0_g1_i1.p2	119	5.88	7
	IA-STC_DN5279_c0_g1_i1.p1	317	3.47	11	PF00734.17;PF03067.14				Q5BCX8	B6HAJ5|Pc16g13040 protein (Precursor) (Pc16g13040) (sp: Penicillium chrysogenum) [Secreted (highly likely)]
	IA-STC_DN5279_c0_g1_i1.p2	191	0	0
	IA-STC_DN5277_c0_g1_i1.p3	143	0	0
	IA-STC_DN5275_c0_g1_i1.p2	59	0	0	PF05915.11			KOG4753	Q5ZLH4
	IA-STC_DN5200_c0_g1_i1.p4	62	4.84	3
	IA-STC_DN5200_c0_g2_i1.p3	59	1.69	1
	IA-STC_DN5205_c0_g1_i1.p2	68	1.47	1
	IA-STC_DN5232_c0_g1_i1.p4	96	6.25	6
	IA-STC_DN5232_c0_g1_i1.p6	67	4.48	3
	IA-STC_DN5232_c0_g1_i2.p4	96	6.25	6
	IA-STC_DN5232_c0_g1_i2.p7	67	4.48	3
	IA-STC_DN5293_c0_g1_i1.p1	358	1.4	5	PF00403.25			KOG1603	A2RVM8
	IA-STC_DN5281_c0_g1_i1.p2	64	1.56	1
	IA-STC_DN5224_c0_g1_i1.p3	57	0	0
	IA-STC_DN5362_c0_g1_i1.p3	99	2.02	2
	IA-STC_DN5362_c0_g1_i2.p2	99	2.02	2
	IA-STC_DN5383_c0_g1_i1.p1	299	2.01	6	PF06726.11
	IA-STC_DN5383_c0_g1_i2.p2	56	3.57	2
	IA-STC_DN5351_c0_g1_i1.p2	63	1.59	1
	IA-STC_DN5375_c0_g1_i1.p2	52	1.92	1
	IA-STC_DN5350_c0_g1_i1.p2	65	0	0
	IA-STC_DN5313_c0_g1_i1.p1	263	0	0	PF01670.15		GH12		A2Q877	M5BQR0|Xyloglucan-specific endo-beta-1,4-glucanase A (BN14_03514) (sp: Rhizoctonia solani AG-1 IB) [Secreted (highly likely)]
	IA-STC_DN5321_c0_g1_i1.p2	111	3.6	4
	IA-STC_DN5374_c0_g2_i1.p3	78	14.1	11
	IA-STC_DN5357_c0_g1_i1.p3	55	3.64	2
	IA-STC_DN5371_c0_g1_i1.p2	76	2.63	2
	IA-STC_DN5331_c0_g1_i1.p2	70	1.43	1
	IA-STC_DN5317_c0_g1_i1.p2	100	4	4
	IA-STC_DN5317_c0_g1_i1.p3	99	3.03	3
	IA-STC_DN5355_c0_g1_i1.p4	85	1.18	1
	IA-STC_DN5491_c0_g1_i1.p1	181	0.55	1	PF04573.11	K12948		KOG3372	Q6C4R5	F8PUB0|Putative uncharacterized protein (SERLA73DRAFT_136282) (sp: Serpula lacrymans var. lacrymans) [Secreted (highly likely)]
	IA-STC_DN5447_c0_g1_i1.p2	112	2.68	3
	IA-STC_DN5425_c0_g2_i1.p3	191	1.05	2
	IA-STC_DN5443_c0_g2_i1.p2	164	5.49	9
	IA-STC_DN5443_c0_g2_i1.p3	55	1.82	1
	IA-STC_DN5494_c0_g1_i1.p2	120	4.17	5
	IA-STC_DN5465_c0_g1_i1.p2	234	0.85	2	PF01183.19	K07273	GH25		D4ANU4	K9HGW4|Uncharacterized protein (AGABI2DRAFT_120070) (sp: Agaricus bisporus var. bisporus) [Secreted (highly likely)]
	IA-STC_DN5405_c0_g1_i1.p2	66	1.52	1
	IA-STC_DN5436_c0_g1_i1.p1	60	1.67	1
	IA-STC_DN5412_c0_g1_i2.p2	66	6.06	4
	IA-STC_DN5430_c0_g1_i1.p1	85	10.59	9
	IA-STC_DN5430_c0_g1_i1.p4	50	2	1
	IA-STC_DN5403_c0_g2_i1.p3	67	5.97	4
	IA-STC_DN5490_c0_g1_i1.p1	54	0	0
	IA-STC_DN5490_c0_g2_i1.p2	58	0	0
	IA-STC_DN5520_c0_g1_i1.p3	88	2.27	2
	IA-STC_DN5520_c0_g1_i1.p4	75	4	3
	IA-STC_DN5531_c0_g1_i1.p1	1042	2.5	26	PF00122.19;PF00403.25;PF00702.25	K01533		KOG0207	P38360	C4YB42|Putative uncharacterized protein (CLUG_05334) (sp: Clavispora lusitaniae) [Secreted (highly likely)]
	IA-STC_DN5548_c0_g2_i1.p2	69	4.35	3
	IA-STC_DN5578_c0_g1_i1.p1	555	1.62	9
	IA-STC_DN5578_c0_g1_i1.p3	93	2.15	2
	IA-STC_DN5553_c0_g2_i1.p1	73	8.22	6
	IA-STC_DN5515_c0_g1_i1.p1	189	2.12	4	PF00188.25	K13449		KOG3017	P35794	M5BKI4|Fruiting body protein SC7 (SC7) (sp: Rhizoctonia solani AG-1 IB) [Secreted (highly likely)]
	IA-STC_DN5515_c0_g1_i1.p4	50	4	2
	IA-STC_DN5594_c0_g1_i1.p3	71	2.82	2
	IA-STC_DN5594_c0_g1_i1.p4	70	4.29	3
	IA-STC_DN5594_c0_g1_i1.p5	68	4.41	3
	IA-STC_DN5594_c0_g1_i1.p8	50	2	1
	IA-STC_DN5577_c0_g1_i1.p2	50	0	0
	IA-STC_DN5580_c0_g1_i1.p2	50	0	0
	IA-STC_DN5610_c0_g1_i1.p3	98	1.02	1
	IA-STC_DN5672_c0_g1_i1.p1	49	6.12	3
	IA-STC_DN5654_c0_g1_i1.p4	64	1.56	1
	IA-STC_DN5654_c0_g1_i1.p5	62	1.61	1
	IA-STC_DN5603_c0_g1_i1.p3	64	3.13	2
	IA-STC_DN5627_c0_g1_i1.p1	146	0.68	1	PF00173.27			KOG0537	P49100	A2QW99|Remark: A novel type of RNA editing (An11g04370) (sp: Aspergillus niger) [Secreted (curated)]
	IA-STC_DN5600_c0_g1_i2.p2	80	2.5	2
	IA-STC_DN5697_c0_g1_i1.p1	55	5.45	3
	IA-STC_DN5647_c0_g1_i4.p2	109	2.75	3
	IA-STC_DN5647_c0_g1_i6.p2	109	2.75	3
	IA-STC_DN5647_c0_g1_i1.p2	109	2.75	3
	IA-STC_DN5647_c0_g1_i2.p2	109	2.75	3
	IA-STC_DN5647_c0_g1_i3.p2	109	2.75	3
	IA-STC_DN5609_c0_g2_i1.p1	132	3.03	4	PF00582.25				Q8LGG8
	IA-STC_DN5609_c0_g2_i1.p4	61	0	0
	IA-STC_DN5645_c0_g1_i1.p2	59	6.78	4
	IA-STC_DN5701_c0_g1_i1.p1	318	1.89	6	PF00264.19	K00505			B8NM74	M5BHV5|Uncharacterized protein (R2) (sp: Rhizoctonia solani AG-1 IB) [Secreted (highly likely)]
	IA-STC_DN5796_c0_g1_i3.p1	147	3.4	5		K07119		KOG1196	O34812
	IA-STC_DN5765_c0_g1_i2.p1	76	6.58	5
	IA-STC_DN5759_c0_g1_i1.p3	145	7.59	11
	IA-STC_DN5770_c0_g1_i1.p1	384	1.04	4	PF00892.19;PF08449.10;PF08627.9;PF09843.8	K15275		KOG1581	P0CP32
	IA-STC_DN5731_c0_g1_i1.p4	73	1.37	1
	IA-STC_DN5731_c0_g1_i2.p4	73	1.37	1
	IA-STC_DN5717_c0_g2_i1.p1	61	0	0
	IA-STC_DN5767_c0_g1_i1.p2	53	1.89	1
	IA-STC_DN5786_c0_g1_i1.p5	82	3.66	3
	IA-STC_DN5786_c0_g1_i2.p3	82	3.66	3
	IA-STC_DN5702_c0_g1_i1.p2	120	1.67	2
	IA-STC_DN5887_c0_g1_i1.p2	79	3.8	3
	IA-STC_DN5801_c0_g1_i1.p3	97	3.09	3
	IA-STC_DN5801_c0_g1_i1.p8	52	5.77	3
	IA-STC_DN5881_c0_g1_i1.p1	54	9.26	5
	IA-STC_DN5885_c0_g1_i1.p1	387	1.29	5	PF00892.19;PF08449.10	K15356		KOG1444	B0DI84
	IA-STC_DN5885_c0_g1_i1.p2	72	4.17	3
	IA-STC_DN5885_c0_g1_i1.p3	53	1.89	1
	IA-STC_DN5890_c0_g2_i1.p2	59	5.08	3
	IA-STC_DN5808_c0_g1_i1.p1	380	0.79	3	PF00082.21;PF05922.15	K01336		KOG1153	P29138	M5C422|Cuticle-degrading protease (PR1) (sp: Rhizoctonia solani AG-1 IB) [Secreted (highly likely)]
	IA-STC_DN5808_c0_g1_i1.p5	65	3.08	2
	IA-STC_DN5808_c0_g1_i2.p1	380	0.79	3	PF00082.21;PF05922.15	K01336		KOG1153	P29138	M5C422|Cuticle-degrading protease (PR1) (sp: Rhizoctonia solani AG-1 IB) [Secreted (highly likely)]
	IA-STC_DN5808_c0_g1_i2.p6	65	3.08	2
	IA-STC_DN5808_c0_g1_i3.p3	109	1.83	2	PF05922.15				P29138	M5C422|Cuticle-degrading protease (PR1) (sp: Rhizoctonia solani AG-1 IB) [Secreted (highly likely)]
	IA-STC_DN5808_c0_g1_i3.p8	65	3.08	2
	IA-STC_DN5807_c0_g1_i1.p1	65	1.54	1
	IA-STC_DN5826_c0_g1_i1.p1	607	1.48	9	PF02128.14;PF07504.12				C5P7A7	L8WRC8|UTP-glucose-1-phosphate uridylyltransferase (AG1IA_06637) (sp: Rhizoctonia solani AG-1 IA) [Secreted (highly likely)]
	IA-STC_DN5826_c0_g1_i1.p2	125	3.2	4
	IA-STC_DN5826_c0_g1_i1.p8	51	1.96	1
	IA-STC_DN5805_c0_g1_i1.p2	97	0	0						I1RN92|Uncharacterized protein (FG05458.1) (sp: Gibberella zeae) [Secreted (highly likely)]
	IA-STC_DN5811_c0_g1_i1.p3	70	2.86	2
	IA-STC_DN5814_c0_g1_i1.p1	210	0.48	1	PF02466.18	K13350			P59382
	IA-STC_DN5800_c0_g1_i1.p3	70	2.86	2
	IA-STC_DN5828_c0_g1_i1.p1	187	1.6	3	PF12899.6		GH100		Q69T31
	IA-STC_DN5909_c0_g1_i1.p1	63	3.17	2
	IA-STC_DN5942_c0_g1_i1.p3	110	3.64	4
	IA-STC_DN5934_c0_g1_i1.p1	87	1.15	1
	IA-STC_DN5962_c0_g2_i1.p2	75	4	3
	IA-STC_DN5900_c0_g1_i1.p4	58	0	0
	IA-STC_DN5961_c0_g1_i1.p4	50	4	2	PF01679.16			KOG1773	Q4WYA5
	IA-STC_DN5987_c0_g1_i1.p1	63	4.76	3
	IA-STC_DN5903_c0_g1_i1.p2	50	2	1
	IA-STC_DN5955_c0_g1_i1.p1	565	0.88	5	PF03547.17	K07088		KOG2722	O14197
	IA-STC_DN5955_c0_g1_i1.p3	124	2.42	3
	IA-STC_DN5972_c0_g1_i1.p3	50	0	0					C5XEK4
	IA-STC_DN6005_c0_g1_i1.p2	120	0.83	1
	IA-STC_DN6048_c0_g1_i1.p2	60	1.67	1
	IA-STC_DN6089_c0_g2_i1.p2	144	1.39	2
	IA-STC_DN6057_c0_g1_i1.p1	159	0	0	PF04306.12;PF06897.11
	IA-STC_DN6057_c0_g1_i1.p3	50	6	3
	IA-STC_DN6036_c0_g1_i1.p4	70	4.29	3
	IA-STC_DN6022_c0_g2_i1.p2	55	3.64	2
	IA-STC_DN6124_c0_g1_i1.p2	68	1.47	1
	IA-STC_DN6103_c0_g1_i1.p2	79	0	0
	IA-STC_DN6103_c0_g1_i1.p3	68	8.82	6
	IA-STC_DN6103_c0_g1_i1.p4	51	0	0
	IA-STC_DN6161_c0_g1_i1.p3	65	1.54	1
	IA-STC_DN6161_c0_g1_i1.p4	64	1.56	1
	IA-STC_DN6264_c0_g1_i1.p1	252	6.35	16	PF00314.16		GH152		Q9FSG7	L8WJK2|Thaumatin-like protein (AG1IA_09062) (sp: Rhizoctonia solani AG-1 IA) [Secreted (highly likely)]
	IA-STC_DN6261_c0_g1_i1.p3	50	6	3
	IA-STC_DN6279_c0_g1_i1.p3	65	9.23	6
	IA-STC_DN6271_c0_g1_i1.p2	62	0	0
	IA-STC_DN6202_c0_g2_i1.p2	79	2.53	2
	IA-STC_DN6254_c0_g1_i1.p2	114	2.63	3
	IA-STC_DN6254_c0_g1_i1.p3	77	0	0
	IA-STC_DN6282_c0_g1_i1.p3	59	3.39	2
	IA-STC_DN6276_c0_g1_i1.p1	60	6.67	4
	IA-STC_DN6211_c0_g1_i1.p2	62	1.61	1
	IA-STC_DN6311_c0_g1_i1.p1	123	2.44	3
	IA-STC_DN6311_c0_g1_i1.p2	50	0	0
	IA-STC_DN6388_c0_g1_i1.p2	126	0.79	1				KOG1270	O74421
	IA-STC_DN6332_c0_g1_i1.p3	69	1.45	1
	IA-STC_DN6347_c0_g1_i1.p1	258	1.16	3
	IA-STC_DN6347_c0_g1_i1.p4	58	6.9	4
	IA-STC_DN6347_c0_g1_i1.p5	51	5.88	3
	IA-STC_DN6347_c0_g1_i2.p3	51	5.88	3
	IA-STC_DN6347_c0_g2_i1.p3	49	2.04	1
	IA-STC_DN6399_c0_g1_i1.p2	94	3.19	3
	IA-STC_DN6399_c0_g2_i1.p4	83	3.61	3
	IA-STC_DN6474_c0_g1_i1.p1	81	4.94	4
	IA-STC_DN6475_c0_g2_i1.p1	167	0.6	1	PF02535.21	K14709		KOG1558	P32804
	IA-STC_DN6475_c0_g2_i1.p2	86	2.33	2
	IA-STC_DN6475_c0_g2_i1.p4	59	0	0
	IA-STC_DN6460_c0_g1_i1.p3	54	3.7	2
	IA-STC_DN6401_c0_g1_i1.p1	96	2.08	2
	IA-STC_DN6435_c0_g1_i1.p1	502	0.8	4	PF12051.7				P46950
	IA-STC_DN6435_c0_g1_i1.p2	111	4.5	5
	IA-STC_DN6461_c0_g1_i1.p2	62	1.61	1
	IA-STC_DN6461_c0_g1_i1.p3	49	6.12	3
	IA-STC_DN6483_c0_g1_i1.p1	53	3.77	2
	IA-STC_DN6415_c0_g1_i1.p2	66	1.52	1
	IA-STC_DN6473_c0_g1_i1.p3	55	1.82	1
	IA-STC_DN6502_c0_g1_i1.p3	80	3.75	3
	IA-STC_DN6565_c0_g1_i1.p2	78	1.28	1
	IA-STC_DN6578_c0_g1_i1.p2	70	1.43	1
	IA-STC_DN6552_c0_g1_i1.p1	108	6.48	7
	IA-STC_DN6552_c0_g1_i1.p2	71	0	0
	IA-STC_DN6561_c0_g1_i1.p2	80	6.25	5
	IA-STC_DN6561_c0_g1_i1.p3	51	3.92	2
	IA-STC_DN6608_c0_g1_i1.p3	72	0	0
	IA-STC_DN6665_c0_g1_i1.p1	93	1.08	1
	IA-STC_DN6600_c0_g1_i1.p3	51	3.92	2
	IA-STC_DN6600_c0_g1_i1.p4	50	4	2
	IA-STC_DN6602_c0_g1_i1.p2	52	0	0
	IA-STC_DN6760_c0_g1_i1.p1	69	2.9	2
	IA-STC_DN6777_c0_g1_i1.p1	100	4	4
	IA-STC_DN6852_c0_g1_i1.p3	190	3.68	7
	IA-STC_DN6852_c0_g1_i1.p5	102	0.98	1
	IA-STC_DN6892_c0_g1_i1.p1	55	1.82	1
	IA-STC_DN6809_c0_g1_i1.p5	80	3.75	3
	IA-STC_DN6899_c0_g1_i1.p3	55	5.45	3
	IA-STC_DN6854_c0_g1_i1.p2	127	7.09	9
	IA-STC_DN6825_c0_g2_i1.p1	73	2.74	2
	IA-STC_DN6891_c0_g1_i1.p1	58	1.72	1
	IA-STC_DN6834_c0_g1_i1.p2	72	0	0
	IA-STC_DN6836_c0_g1_i1.p2	90	2.22	2
	IA-STC_DN6836_c0_g1_i1.p3	90	1.11	1
	IA-STC_DN6836_c0_g1_i1.p4	65	4.62	3
	IA-STC_DN6929_c0_g2_i1.p1	149	0.67	1
	IA-STC_DN6917_c0_g1_i1.p2	57	7.02	4
	IA-STC_DN6953_c0_g1_i1.p2	60	1.67	1
	IA-STC_DN6903_c0_g2_i1.p1	50	6	3
	IA-STC_DN6931_c0_g1_i1.p1	86	2.33	2
	IA-STC_DN6987_c0_g1_i1.p7	55	7.27	4
	IA-STC_DN6987_c0_g1_i2.p7	55	7.27	4
	IA-STC_DN6941_c0_g1_i1.p3	59	3.39	2
	IA-STC_DN6941_c0_g1_i2.p1	525	1.52	8	PF07690.15			KOG2533	Q9C0V8	Q2TYT2|Probable exo-1,4-beta-xylosidase bxlB (bxlB) (sp: Aspergillus oryzae) [Secreted (curated)]
	IA-STC_DN6941_c0_g1_i2.p2	59	3.39	2
	IA-STC_DN6959_c0_g1_i1.p1	50	4	2
	IA-STC_DN6906_c0_g1_i1.p2	57	0	0
	IA-STC_DN7067_c0_g1_i1.p1	326	1.53	5			CE16		T2FKR1	D8PXA5|Putative uncharacterized protein (Fragment) (SCHCODRAFT_107111) (sp: Schizophyllum commune) [Secreted (highly likely)]
	IA-STC_DN7004_c0_g1_i1.p2	62	1.61	1
	IA-STC_DN7017_c0_g1_i1.p2	53	0	0
	IA-STC_DN7033_c0_g1_i1.p2	70	8.57	6
	IA-STC_DN7033_c0_g1_i1.p3	51	3.92	2
	IA-STC_DN7046_c0_g1_i1.p1	480	2.71	13	PF00083.23;PF06779.13;PF07690.15			KOG0253	Q940M4
	IA-STC_DN7046_c0_g1_i1.p4	51	0	0
	IA-STC_DN7066_c0_g1_i1.p1	53	0	0
	IA-STC_DN7035_c0_g1_i1.p2	52	9.62	5
	IA-STC_DN7058_c0_g2_i1.p1	76	0	0	PF01105.23			KOG1692	Q9S7M9
	IA-STC_DN7029_c0_g1_i1.p2	95	2.11	2
	IA-STC_DN7129_c0_g1_i1.p2	67	1.49	1
	IA-STC_DN7129_c0_g2_i1.p2	50	2	1
	IA-STC_DN7134_c0_g1_i1.p3	49	2.04	1
	IA-STC_DN7197_c0_g1_i1.p5	60	6.67	4
	IA-STC_DN7197_c0_g1_i2.p1	382	2.36	9	PF01988.18	K22736			P47818
	IA-STC_DN7197_c0_g1_i2.p4	60	6.67	4
	IA-STC_DN7182_c0_g1_i1.p2	64	1.56	1
	IA-STC_DN7171_c0_g1_i1.p1	557	1.08	6	PF00135.27;PF07859.12	K03929		KOG4389	D4ASH1	G4TRD2|Related to carboxyesterase-Postia placenta Mad-698-R (PIIN_07828) (sp: Piriformospora indica) [Secreted (highly likely)]
	IA-STC_DN7160_c0_g1_i1.p3	55	5.45	3				KOG1237	Q93Z20
	IA-STC_DN7180_c0_g1_i1.p1	209	1.91	4	PF11937.7					L8WYE5|Uncharacterized protein (AG1IA_02940) (sp: Rhizoctonia solani AG-1 IA) [Secreted (highly likely)]
	IA-STC_DN7180_c0_g1_i2.p1	209	1.91	4	PF11937.7					L8WYE5|Uncharacterized protein (AG1IA_02940) (sp: Rhizoctonia solani AG-1 IA) [Secreted (highly likely)]
	IA-STC_DN7101_c0_g1_i1.p2	85	3.53	3
	IA-STC_DN7177_c0_g2_i1.p2	116	0.86	1
	IA-STC_DN7151_c0_g1_i1.p1	197	2.03	4	PF03980.13
	IA-STC_DN7151_c0_g1_i2.p1	258	1.55	4	PF03980.13;PF10018.8
	IA-STC_DN7155_c0_g1_i1.p3	81	2.47	2	PF01679.16			KOG1773	Q4HXT6
	IA-STC_DN7168_c0_g1_i1.p3	52	0	0
	IA-STC_DN7168_c0_g1_i2.p3	52	0	0
	IA-STC_DN7181_c0_g1_i1.p2	49	8.16	4
	IA-STC_DN7195_c0_g1_i1.p2	66	0	0
	IA-STC_DN7255_c0_g1_i1.p1	574	1.39	8	PF00067.21	K07410		KOG0156	G3Y416	R7S478|Cytochrome P450 (PUNSTDRAFT_108908) (sp: Punctularia strigosozonata) [Secreted (highly likely)]
	IA-STC_DN7255_c0_g1_i1.p3	90	3.33	3
	IA-STC_DN7201_c0_g1_i1.p5	51	0	0
	IA-STC_DN7201_c0_g1_i2.p6	51	0	0
	IA-STC_DN7296_c0_g1_i1.p1	62	3.23	2
	IA-STC_DN7293_c0_g1_i1.p2	80	3.75	3
	IA-STC_DN7209_c0_g1_i1.p1	98	6.12	6					Q9FYH7
	IA-STC_DN7209_c0_g1_i1.p4	60	0	0
	IA-STC_DN7261_c0_g2_i1.p1	64	4.69	3
	IA-STC_DN7295_c0_g2_i1.p2	61	8.2	5
	IA-STC_DN7276_c0_g1_i1.p3	77	0	0				KOG1237	Q9LFB8
	IA-STC_DN7278_c0_g1_i4.p2	91	2.2	2
	IA-STC_DN7278_c0_g1_i1.p2	91	2.2	2
	IA-STC_DN7278_c0_g1_i2.p2	91	2.2	2
	IA-STC_DN7278_c0_g1_i3.p2	91	2.2	2
	IA-STC_DN7271_c0_g1_i1.p2	201	2.49	5
	IA-STC_DN7271_c0_g1_i2.p1	201	2.49	5
	IA-STC_DN7271_c0_g1_i3.p2	201	2.49	5
	IA-STC_DN7253_c0_g1_i1.p2	139	2.16	3
	IA-STC_DN7282_c0_g1_i1.p1	164	2.44	4
	IA-STC_DN7282_c0_g2_i1.p2	68	0	0
	IA-STC_DN7220_c0_g1_i1.p5	74	5.41	4
	IA-STC_DN7220_c0_g1_i2.p4	74	5.41	4
	IA-STC_DN7299_c0_g1_i1.p1	86	9.3	8
	IA-STC_DN7254_c0_g1_i2.p2	119	2.52	3
	IA-STC_DN7257_c0_g1_i1.p4	69	7.25	5
	IA-STC_DN7232_c0_g1_i1.p2	62	1.61	1
	IA-STC_DN7239_c0_g1_i1.p1	180	0	0
	IA-STC_DN7216_c0_g1_i1.p2	61	3.28	2
	IA-STC_DN7216_c0_g1_i1.p3	60	1.67	1
	IA-STC_DN7216_c0_g2_i1.p1	456	0.88	4	PF00005.26;PF00664.22	K05658		KOG0055	Q9M0M2
	IA-STC_DN7290_c0_g1_i1.p2	60	5	3
	IA-STC_DN7246_c0_g2_i1.p1	54	7.41	4
	IA-STC_DN7279_c0_g1_i1.p1	161	0.62	1	PF03547.17			KOG2722	F4HWB6
	IA-STC_DN7242_c0_g1_i1.p3	73	1.37	1
	IA-STC_DN7242_c0_g1_i2.p1	114	2.63	3		K19791			Q09920	R9P5Z6|Potential multicopper ferro-O2-oxidoreductase (PHSY_004255) (sp: Pseudozyma hubeiensis SY62) [Secreted (highly likely)]
	IA-STC_DN7264_c0_g1_i1.p2	83	3.61	3
	IA-STC_DN7341_c0_g2_i1.p1	362	1.38	5	PF01490.17	K14207		KOG1305	Q9LI61
	IA-STC_DN7368_c0_g1_i1.p1	265	3.02	8	PF01490.17			KOG1303	P38680
	IA-STC_DN7326_c0_g1_i1.p4	60	5	3
	IA-STC_DN7329_c0_g1_i1.p1	197	6.09	12
	IA-STC_DN7329_c0_g1_i1.p3	102	2.94	3
	IA-STC_DN7329_c0_g1_i2.p1	176	6.25	11
	IA-STC_DN7329_c0_g1_i2.p3	110	2.73	3
	IA-STC_DN7329_c0_g1_i3.p1	176	6.25	11
	IA-STC_DN7329_c0_g1_i3.p3	110	3.64	4
	IA-STC_DN7384_c0_g1_i1.p4	98	4.08	4
	IA-STC_DN7384_c0_g1_i2.p3	98	4.08	4
	IA-STC_DN7319_c0_g1_i1.p2	71	2.82	2
	IA-STC_DN7314_c0_g1_i1.p3	77	9.09	7
	IA-STC_DN7314_c0_g1_i1.p5	55	3.64	2
	IA-STC_DN7336_c0_g1_i1.p4	54	3.7	2
	IA-STC_DN7339_c0_g1_i1.p1	62	1.61	1
	IA-STC_DN7339_c0_g1_i2.p1	60	1.67	1
	IA-STC_DN7342_c0_g1_i1.p1	217	0	0
	IA-STC_DN7324_c0_g1_i1.p4	77	1.3	1
	IA-STC_DN7324_c0_g1_i1.p5	68	1.47	1
	IA-STC_DN7331_c0_g1_i2.p1	172	0.58	1
	IA-STC_DN7393_c0_g1_i1.p1	143	2.1	3	PF00410.18	K02957		KOG1754	Q6XIM8
	IA-STC_DN7313_c0_g1_i1.p1	97	7.22	7
	IA-STC_DN7313_c0_g1_i1.p2	52	1.92	1
	IA-STC_DN7313_c0_g1_i2.p2	119	4.2	5
	IA-STC_DN7313_c0_g1_i3.p1	88	1.14	1						J4HVS1|Uncharacterized protein (FIBRA_03050) (sp: Fibroporia radiculosa) [Secreted (highly likely)]
	IA-STC_DN7313_c0_g1_i3.p2	78	6.41	5
	IA-STC_DN7327_c0_g1_i1.p2	49	4.08	2
	IA-STC_DN7380_c0_g1_i1.p3	207	0.48	1
	IA-STC_DN7304_c0_g1_i1.p2	57	3.51	2
	IA-STC_DN7359_c0_g2_i1.p3	63	6.35	4					Q8S8Q6
	IA-STC_DN7323_c0_g1_i1.p2	149	1.34	2
	IA-STC_DN7323_c0_g1_i2.p2	149	1.34	2
	IA-STC_DN7374_c0_g1_i1.p1	255	1.18	3	PF00657.21;PF13472.5		CE12		Q5BAA2	M5BYV9|Uncharacterized protein (rgaeA) (sp: Rhizoctonia solani AG-1 IB) [Secreted (highly likely)]
	IA-STC_DN7317_c0_g1_i1.p7	65	12.31	8
	IA-STC_DN7346_c0_g1_i1.p2	130	3.08	4
	IA-STC_DN7352_c0_g1_i1.p2	114	3.51	4
	IA-STC_DN7352_c0_g1_i1.p5	84	4.76	4
	IA-STC_DN7352_c0_g1_i1.p10	50	0	0
	IA-STC_DN7352_c0_g1_i2.p4	64	6.25	4
	IA-STC_DN7352_c0_g1_i2.p5	50	0	0
	IA-STC_DN7413_c0_g1_i1.p1	445	2.7	12	PF00295.16	K01184	GH28		B8NX60	B6H6X7|Pc16g00740 protein (Precursor) (Pc16g00740) (sp: Penicillium chrysogenum) [Secreted (highly likely)]
	IA-STC_DN7413_c0_g1_i1.p6	52	0	0
	IA-STC_DN7471_c0_g2_i1.p2	70	1.43	1
	IA-STC_DN7401_c0_g1_i1.p2	131	1.53	2
	IA-STC_DN7451_c0_g3_i1.p3	53	0	0
	IA-STC_DN7408_c0_g1_i1.p5	56	3.57	2
	IA-STC_DN7433_c0_g1_i1.p5	81	0	0
	IA-STC_DN7433_c0_g1_i1.p8	73	1.37	1
	IA-STC_DN7433_c0_g1_i2.p5	81	0	0
	IA-STC_DN7433_c0_g1_i2.p8	73	1.37	1
	IA-STC_DN7403_c0_g1_i1.p3	67	7.46	5
	IA-STC_DN7499_c0_g1_i1.p2	85	5.88	5
	IA-STC_DN7454_c0_g1_i1.p2	60	11.67	7
	IA-STC_DN7467_c0_g1_i1.p4	65	3.08	2
	IA-STC_DN7421_c0_g1_i1.p1	126	0.79	1	PF02683.14;PF13386.5				Q2RAR6
	IA-STC_DN7465_c0_g1_i4.p1	201	0	0	PF12732.6
	IA-STC_DN7465_c0_g1_i1.p2	75	0	0
	IA-STC_DN7441_c0_g1_i1.p1	294	0.68	2	PF03878.14	K20362		KOG3094	P87148
	IA-STC_DN7441_c0_g1_i2.p1	375	0.8	3	PF03878.14;PF04893.16	K20362		KOG3094	P87148
	IA-STC_DN7495_c0_g3_i1.p4	68	5.88	4
	IA-STC_DN7427_c0_g1_i1.p2	79	2.53	2
	IA-STC_DN7571_c0_g1_i1.p2	76	0	0
	IA-STC_DN7584_c0_g1_i1.p1	72	1.39	1				KOG3188
	IA-STC_DN7514_c0_g1_i1.p1	64	4.69	3
	IA-STC_DN7527_c0_g1_i1.p2	100	3	3
	IA-STC_DN7527_c0_g1_i1.p6	50	6	3
	IA-STC_DN7527_c0_g1_i2.p3	100	3	3
	IA-STC_DN7527_c0_g1_i2.p7	50	6	3
	IA-STC_DN7513_c0_g1_i1.p2	254	4.72	12
	IA-STC_DN7513_c0_g1_i1.p5	113	4.42	5
	IA-STC_DN7513_c0_g1_i1.p12	54	9.26	5
	IA-STC_DN7576_c0_g2_i1.p2	104	1.92	2
	IA-STC_DN7551_c0_g2_i1.p4	55	0	0
	IA-STC_DN7592_c0_g1_i1.p3	88	2.27	2
	IA-STC_DN7521_c0_g1_i1.p2	126	3.97	5
	IA-STC_DN7521_c0_g1_i1.p7	49	6.12	3
	IA-STC_DN7521_c0_g1_i2.p5	49	6.12	3
	IA-STC_DN7577_c0_g1_i1.p2	78	3.85	3
	IA-STC_DN7577_c0_g1_i1.p5	51	1.96	1
	IA-STC_DN7577_c0_g1_i2.p2	78	3.85	3
	IA-STC_DN7577_c0_g1_i2.p5	51	1.96	1
	IA-STC_DN7540_c0_g1_i1.p2	55	3.64	2
	IA-STC_DN7543_c0_g1_i1.p5	70	4.29	3
	IA-STC_DN7569_c0_g1_i1.p5	53	1.89	1
	IA-STC_DN7558_c0_g1_i1.p1	57	10.53	6
	IA-STC_DN7572_c0_g1_i1.p2	90	2.22	2
	IA-STC_DN7572_c0_g1_i1.p4	52	3.85	2
	IA-STC_DN7572_c0_g1_i1.p5	49	0	0
	IA-STC_DN7519_c0_g2_i1.p1	71	11.27	8
	IA-STC_DN7526_c0_g1_i1.p1	212	2.83	6
	IA-STC_DN7554_c0_g1_i1.p3	52	1.92	1
	IA-STC_DN7556_c0_g1_i2.p1	456	1.1	5
	IA-STC_DN7518_c0_g1_i1.p1	457	0.88	4	PF01328.16				B9W4V6	M5C6A6|Aromatic peroxygenase Short=AaP (APO1) (sp: Rhizoctonia solani AG-1 IB) [Secreted (highly likely)]
	IA-STC_DN7518_c0_g1_i2.p1	263	0.76	2	PF01328.16				B9W4V6	M5C6A6|Aromatic peroxygenase Short=AaP (APO1) (sp: Rhizoctonia solani AG-1 IB) [Secreted (highly likely)]
	IA-STC_DN7530_c0_g1_i1.p1	592	0.68	4	PF06609.12;PF07690.15			KOG1330	W7MLD3
	IA-STC_DN7553_c0_g1_i1.p2	115	3.48	4
	IA-STC_DN7522_c0_g1_i1.p6	49	6.12	3
	IA-STC_DN7560_c0_g1_i1.p3	60	3.33	2
	IA-STC_DN7560_c0_g1_i1.p4	55	10.91	6
	IA-STC_DN7591_c0_g1_i4.p6	54	3.7	2
	IA-STC_DN7591_c0_g1_i1.p7	54	3.7	2
	IA-STC_DN7591_c0_g1_i2.p7	54	3.7	2
	IA-STC_DN7596_c0_g1_i1.p1	396	1.01	4	PF00156.26	K00764		KOG0572	Q51342	F4RCR1|Putative uncharacterized protein (MELLADRAFT_95122) (sp: Melampsora larici-populina) [Secreted (highly likely)]
	IA-STC_DN7596_c0_g1_i1.p6	77	6.49	5		K00764		KOG0572	P04046	F4RCR1|Putative uncharacterized protein (MELLADRAFT_95122) (sp: Melampsora larici-populina) [Secreted (highly likely)]
	IA-STC_DN7596_c0_g1_i1.p9	56	1.79	1
	IA-STC_DN7596_c0_g1_i2.p1	403	1.74	7	PF00156.26;PF13230.5;PF13522.5;PF13537.5	K00764		KOG0572	P04046	F4RCR1|Putative uncharacterized protein (MELLADRAFT_95122) (sp: Melampsora larici-populina) [Secreted (highly likely)]
	IA-STC_DN7596_c0_g1_i2.p2	181	2.76	5
	IA-STC_DN7596_c0_g1_i2.p7	56	1.79	1
	IA-STC_DN7596_c0_g1_i3.p1	559	1.61	9	PF00156.26;PF13230.5;PF13522.5;PF13537.5	K00764		KOG0572	P41390	F4RCR1|Putative uncharacterized protein (MELLADRAFT_95122) (sp: Melampsora larici-populina) [Secreted (highly likely)]
	IA-STC_DN7596_c0_g1_i3.p7	56	1.79	1
	IA-STC_DN7599_c0_g1_i1.p1	395	1.01	4	PF01341.16	K01179	GH6		P49075	M5C1J2|Uncharacterized protein (cel3) (sp: Rhizoctonia solani AG-1 IB) [Secreted (highly likely)]
	IA-STC_DN7598_c0_g1_i1.p1	588	0.68	4	PF00501.27;PF13193.5	K01904		KOG1176	Q9M0X9	M1W9F8|Related to long-chain fatty-acid-CoA ligase (CPUR_03670) (sp: Claviceps purpurea 20.1) [Secreted (highly likely)]
	IA-STC_DN7606_c0_g1_i1.p2	238	3.36	8
	IA-STC_DN7617_c0_g1_i2.p5	49	0	0
	IA-STC_DN7608_c0_g1_i1.p1	258	2.71	7						M5CGU5|Uncharacterized protein (BN14_10870) (sp: Rhizoctonia solani AG-1 IB) [Secreted (highly likely)]
	IA-STC_DN7659_c0_g1_i1.p2	84	1.19	1
	IA-STC_DN7625_c0_g1_i1.p2	115	4.35	5
	IA-STC_DN7625_c0_g1_i2.p2	115	4.35	5
	IA-STC_DN7625_c0_g1_i3.p3	115	4.35	5
	IA-STC_DN7688_c0_g2_i1.p1	53	3.77	2
	IA-STC_DN7641_c0_g1_i1.p1	448	2.23	10	PF13279.5					G3AML9|Putative uncharacterized protein (SPAPADRAFT_136550) (sp: Spathaspora passalidarum) [Secreted (highly likely)]
	IA-STC_DN7641_c0_g1_i1.p3	62	1.61	1
	IA-STC_DN7641_c0_g1_i2.p2	138	2.9	4
	IA-STC_DN7641_c0_g1_i2.p4	62	1.61	1
	IA-STC_DN7638_c0_g1_i1.p1	119	0	0	PF12352.7	K08493		KOG1666	Q9LVP9
	IA-STC_DN7638_c0_g1_i1.p3	69	7.25	5
	IA-STC_DN7607_c0_g1_i1.p2	74	2.7	2
	IA-STC_DN7654_c0_g1_i1.p1	338	2.07	7	PF05875.11	K04711		KOG2329	P38298
	IA-STC_DN7693_c0_g1_i1.p2	107	2.8	3
	IA-STC_DN7622_c0_g1_i1.p2	215	3.26	7
	IA-STC_DN7680_c0_g1_i1.p2	58	5.17	3
	IA-STC_DN7658_c0_g2_i1.p5	66	6.06	4
	IA-STC_DN7658_c0_g2_i2.p2	66	6.06	4
	IA-STC_DN7695_c0_g2_i1.p2	77	2.6	2
	IA-STC_DN7610_c0_g1_i1.p3	130	4.62	6
	IA-STC_DN7634_c0_g1_i1.p6	53	3.77	2
	IA-STC_DN7691_c0_g1_i1.p1	97	0	0
	IA-STC_DN7651_c0_g1_i1.p2	77	1.3	1
	IA-STC_DN7679_c0_g1_i1.p1	216	2.31	5	PF01083.21	K08095	CE5		P9WP43	M5BNR6|Cutinase (CUT1) (sp: Rhizoctonia solani AG-1 IB) [Secreted (highly likely)]
	IA-STC_DN7637_c0_g1_i1.p2	96	1.04	1
	IA-STC_DN7637_c0_g1_i1.p3	93	2.15	2
	IA-STC_DN7637_c0_g1_i2.p3	96	1.04	1
	IA-STC_DN7637_c0_g1_i2.p4	93	2.15	2
	IA-STC_DN7604_c0_g1_i1.p2	216	1.85	4
	IA-STC_DN7749_c0_g1_i2.p4	52	3.85	2
	IA-STC_DN7761_c0_g1_i1.p3	111	1.8	2
	IA-STC_DN7750_c0_g2_i1.p2	56	7.14	4
	IA-STC_DN7718_c0_g2_i1.p1	81	1.23	1	PF01169.18			KOG2881	B9G125
	IA-STC_DN7718_c0_g2_i1.p2	80	8.75	7
	IA-STC_DN7778_c0_g1_i1.p1	85	5.88	5
	IA-STC_DN7716_c0_g1_i1.p1	332	1.81	6	PF13813.5
	IA-STC_DN7716_c0_g1_i2.p1	410	1.95	8	PF13813.5
	IA-STC_DN7753_c0_g1_i1.p4	88	2.27	2
	IA-STC_DN7782_c0_g1_i1.p2	74	1.35	1
	IA-STC_DN7733_c0_g1_i1.p1	67	4.48	3
	IA-STC_DN7733_c0_g1_i2.p2	67	4.48	3
	IA-STC_DN7733_c0_g1_i3.p2	67	4.48	3
	IA-STC_DN7764_c0_g1_i1.p2	58	0	0
	IA-STC_DN7726_c0_g1_i1.p3	60	3.33	2
	IA-STC_DN7726_c0_g1_i2.p3	60	3.33	2
	IA-STC_DN7781_c0_g1_i1.p2	51	1.96	1
	IA-STC_DN7734_c0_g2_i1.p7	55	1.82	1
	IA-STC_DN7758_c0_g3_i1.p2	52	5.77	3
	IA-STC_DN7720_c0_g1_i1.p2	65	3.08	2
	IA-STC_DN7706_c1_g1_i1.p1	174	5.75	10	PF00241.19	K05765		KOG1735	Q84TB3	G4TZK7|Probable COF1-cofilin, actin binding and severing protein (PIIN_10738) (sp: Piriformospora indica) [Secreted (highly likely)]
	IA-STC_DN7708_c0_g1_i1.p7	49	6.12	3
	IA-STC_DN7853_c0_g1_i1.p3	52	5.77	3
	IA-STC_DN7853_c0_g1_i2.p6	52	5.77	3
	IA-STC_DN7814_c0_g1_i1.p3	142	3.52	5
	IA-STC_DN7846_c0_g2_i1.p5	56	1.79	1
	IA-STC_DN7825_c0_g1_i1.p3	55	1.82	1
	IA-STC_DN7865_c1_g1_i1.p2	67	5.97	4
	IA-STC_DN7865_c1_g1_i1.p3	64	1.56	1
	IA-STC_DN7865_c0_g1_i1.p3	98	2.04	2
	IA-STC_DN7867_c0_g1_i1.p2	95	4.21	4
	IA-STC_DN7820_c0_g1_i1.p1	220	2.73	6	PF00957.20;PF13774.5	K08511		KOG0859	Q9MAS5
	IA-STC_DN7801_c0_g1_i1.p7	52	1.92	1
	IA-STC_DN7881_c0_g1_i1.p3	51	1.96	1
	IA-STC_DN7889_c0_g2_i1.p5	81	1.23	1
	IA-STC_DN7849_c0_g1_i1.p2	65	3.08	2
	IA-STC_DN7849_c0_g1_i1.p4	54	1.85	1
	IA-STC_DN7848_c0_g1_i1.p3	88	4.55	4
	IA-STC_DN7848_c0_g1_i1.p4	83	2.41	2
	IA-STC_DN7848_c0_g1_i2.p4	83	2.41	2
	IA-STC_DN7834_c0_g1_i1.p2	106	8.49	9
	IA-STC_DN7860_c0_g1_i1.p1	137	0	0
	IA-STC_DN7860_c0_g1_i1.p3	83	0	0
	IA-STC_DN7991_c0_g1_i1.p2	88	2.27	2
	IA-STC_DN7937_c0_g1_i1.p4	62	1.61	1
	IA-STC_DN7948_c0_g1_i1.p1	57	0	0
	IA-STC_DN7997_c0_g1_i1.p2	64	6.25	4
	IA-STC_DN7997_c0_g1_i1.p4	50	2	1
	IA-STC_DN7997_c0_g2_i1.p2	57	3.51	2
	IA-STC_DN7978_c0_g3_i1.p2	93	3.23	3
	IA-STC_DN7977_c0_g1_i1.p1	118	3.39	4
	IA-STC_DN7942_c0_g2_i1.p2	51	1.96	1
	IA-STC_DN7988_c0_g1_i1.p5	51	1.96	1						B8PAZ4|Predicted protein (POSPLDRAFT_97725) (sp: Postia placenta) [Secreted (highly likely)]
	IA-STC_DN7988_c0_g1_i2.p1	190	1.58	3	PF10681.8				A6S3W1	J4H190|Uncharacterized protein (FIBRA_01547) (sp: Fibroporia radiculosa) [Secreted (highly likely)]
	IA-STC_DN7938_c0_g1_i1.p2	65	1.54	1
	IA-STC_DN7930_c0_g4_i1.p3	78	1.28	1
	IA-STC_DN7930_c0_g1_i1.p3	66	3.03	2
	IA-STC_DN7904_c0_g2_i1.p3	50	6	3
	IA-STC_DN7936_c0_g1_i1.p1	215	2.79	6
	IA-STC_DN7919_c0_g2_i1.p1	220	1.36	3	PF16076.4	K13523		KOG1505	Q41745	M2N4B3|Uncharacterized protein (BAUCODRAFT_75703) (sp: Baudoinia compniacensis UAMH 10762) [Secreted (highly likely)]
	IA-STC_DN7974_c0_g1_i1.p4	71	1.41	1
	IA-STC_DN7958_c0_g2_i1.p4	52	7.69	4
	IA-STC_DN7953_c0_g1_i2.p1	220	0.91	2
	IA-STC_DN7965_c0_g1_i1.p2	230	0.87	2
	IA-STC_DN7965_c0_g1_i2.p2	136	1.47	2	PF04145.14
	IA-STC_DN7955_c0_g1_i1.p1	73	1.37	1
	IA-STC_DN7956_c0_g1_i1.p2	71	4.23	3
	IA-STC_DN7956_c0_g1_i2.p4	71	4.23	3
	IA-STC_DN7905_c0_g1_i1.p1	223	3.59	8	PF01753.17
	IA-STC_DN7901_c0_g1_i1.p2	53	5.66	3
	IA-STC_DN7925_c1_g1_i1.p2	65	4.62	3	PF01384.19	K14640		KOG2493	P15710
	IA-STC_DN7902_c0_g2_i1.p2	65	3.08	2
	IA-STC_DN8059_c0_g1_i1.p2	69	7.25	5
	IA-STC_DN8006_c0_g1_i1.p1	494	1.21	6	PF00083.23;PF06609.12;PF07690.15			KOG2615	G3XMC9
	IA-STC_DN8006_c0_g1_i1.p2	98	7.14	7
	IA-STC_DN8031_c0_g1_i1.p1	89	2.25	2
	IA-STC_DN8065_c0_g1_i1.p1	87	3.45	3	PF05827.11
	IA-STC_DN8004_c0_g1_i1.p5	66	9.09	6
	IA-STC_DN8025_c0_g1_i1.p1	80	7.5	6
	IA-STC_DN8025_c0_g1_i2.p1	80	7.5	6
	IA-STC_DN8080_c0_g1_i4.p2	56	1.79	1
	IA-STC_DN8080_c0_g1_i4.p3	55	3.64	2
	IA-STC_DN8080_c0_g1_i2.p3	56	1.79	1
	IA-STC_DN8080_c0_g1_i2.p4	55	3.64	2
	IA-STC_DN8080_c0_g1_i3.p3	56	1.79	1
	IA-STC_DN8080_c0_g1_i3.p4	55	3.64	2
	IA-STC_DN8003_c0_g1_i1.p4	62	6.45	4
	IA-STC_DN8064_c0_g4_i1.p4	66	1.52	1
	IA-STC_DN8073_c0_g1_i1.p2	83	3.61	3
	IA-STC_DN8073_c0_g1_i2.p4	83	3.61	3
	IA-STC_DN8094_c0_g1_i1.p1	107	0.93	1
	IA-STC_DN8094_c0_g1_i1.p3	64	4.69	3
	IA-STC_DN8094_c0_g2_i1.p1	514	1.36	7	PF00083.23;PF07690.15;PF13347.5	K08139		KOG0254	P49374
	IA-STC_DN8094_c0_g2_i1.p2	142	3.52	5
	IA-STC_DN8043_c0_g1_i1.p3	66	4.55	3
	IA-STC_DN8043_c0_g1_i1.p4	63	3.17	2
	IA-STC_DN8051_c0_g1_i1.p1	107	3.74	4	PF01323.19					C7Z2A9|Putative uncharacterized protein (NECHADRAFT_72599) (sp: Nectria haematococca) [Secreted (highly likely)]
	IA-STC_DN8074_c0_g1_i1.p1	57	1.75	1
	IA-STC_DN8074_c0_g1_i3.p1	78	6.41	5
	IA-STC_DN8039_c0_g1_i1.p13	55	0	0
	IA-STC_DN8060_c0_g2_i1.p3	58	0	0
	IA-STC_DN8022_c0_g2_i1.p1	72	1.39	1
	IA-STC_DN8085_c0_g1_i1.p1	189	2.12	4
	IA-STC_DN8085_c0_g1_i2.p1	143	2.1	3
	IA-STC_DN8005_c0_g1_i1.p2	66	0	0
	IA-STC_DN8012_c0_g1_i1.p1	104	0.96	1	PF06645.12			KOG4112	G2TRR4
	IA-STC_DN8154_c0_g2_i1.p4	61	16.39	10
	IA-STC_DN8115_c0_g2_i1.p5	50	8	4
	IA-STC_DN8185_c0_g1_i1.p1	83	1.2	1		K13510		KOG4666	Q8L7R3
	IA-STC_DN8162_c0_g2_i1.p3	127	3.15	4
	IA-STC_DN8131_c0_g1_i1.p4	65	0	0
	IA-STC_DN8131_c0_g2_i1.p1	322	1.55	5
	IA-STC_DN8131_c0_g2_i1.p2	69	0	0
	IA-STC_DN8156_c0_g1_i1.p1	363	3.31	12	PF09362.9					M5BQW8|Uncharacterized protein (BN14_04162) (sp: Rhizoctonia solani AG-1 IB) [Secreted (highly likely)]
	IA-STC_DN8156_c0_g1_i1.p2	80	1.25	1
	IA-STC_DN8144_c0_g2_i1.p1	127	0.79	1					Q9FG14
	IA-STC_DN8188_c0_g1_i1.p2	50	4	2
	IA-STC_DN8194_c0_g1_i1.p1	83	3.61	3
	IA-STC_DN8103_c0_g1_i1.p2	128	5.47	7
	IA-STC_DN8151_c0_g1_i1.p1	69	0	0		K12386		KOG3145	P57758
	IA-STC_DN8123_c0_g2_i1.p1	165	3.03	5					B9G5Y5
	IA-STC_DN8127_c0_g1_i4.p1	146	0.68	1
	IA-STC_DN8127_c0_g1_i4.p2	115	0.87	1
	IA-STC_DN8127_c0_g1_i1.p1	146	0.68	1
	IA-STC_DN8127_c0_g1_i1.p2	115	0.87	1
	IA-STC_DN8127_c0_g1_i2.p3	115	0.87	1
	IA-STC_DN8113_c0_g1_i1.p1	418	1.67	7
	IA-STC_DN8119_c0_g1_i1.p2	63	3.17	2
	IA-STC_DN8119_c0_g1_i2.p2	63	3.17	2
	IA-STC_DN8196_c0_g1_i1.p2	130	3.08	4
	IA-STC_DN8116_c0_g2_i1.p2	115	2.61	3
	IA-STC_DN8153_c0_g1_i1.p2	49	0	0
	IA-STC_DN8212_c0_g1_i1.p2	120	1.67	2
	IA-STC_DN8240_c0_g2_i1.p2	56	3.57	2
	IA-STC_DN8287_c0_g1_i1.p1	128	3.91	5
	IA-STC_DN8287_c0_g1_i2.p1	128	3.91	5
	IA-STC_DN8216_c0_g1_i1.p1	101	2.97	3
	IA-STC_DN8243_c0_g1_i1.p3	133	4.51	6
	IA-STC_DN8243_c0_g1_i1.p5	81	4.94	4
	IA-STC_DN8243_c0_g1_i2.p4	133	4.51	6
	IA-STC_DN8243_c0_g1_i2.p6	81	4.94	4
	IA-STC_DN8259_c0_g1_i1.p2	56	3.57	2
	IA-STC_DN8282_c0_g2_i1.p2	82	0	0
	IA-STC_DN8282_c0_g2_i2.p5	82	0	0
	IA-STC_DN8202_c0_g1_i1.p3	64	1.56	1
	IA-STC_DN8202_c0_g1_i2.p4	64	1.56	1
	IA-STC_DN8202_c0_g1_i3.p5	64	1.56	1
	IA-STC_DN8279_c0_g1_i1.p2	104	0	0
	IA-STC_DN8231_c0_g1_i1.p1	114	0	0					Q84WW5
	IA-STC_DN8205_c0_g1_i2.p2	63	0	0
	IA-STC_DN8223_c0_g1_i1.p2	103	4.85	5
	IA-STC_DN8221_c0_g2_i1.p4	81	2.47	2
	IA-STC_DN8316_c0_g3_i1.p4	56	5.36	3
	IA-STC_DN8316_c0_g3_i1.p5	54	5.56	3
	IA-STC_DN8316_c0_g3_i1.p7	50	0	0
	IA-STC_DN8335_c0_g2_i1.p6	50	0	0
	IA-STC_DN8315_c0_g1_i1.p2	75	0	0
	IA-STC_DN8398_c0_g1_i1.p1	108	4.63	5
	IA-STC_DN8398_c0_g1_i1.p2	80	2.5	2
	IA-STC_DN8320_c0_g1_i1.p2	115	1.74	2
	IA-STC_DN8307_c0_g1_i1.p1	62	1.61	1
	IA-STC_DN8338_c0_g1_i1.p1	81	1.23	1
	IA-STC_DN8401_c0_g1_i1.p1	168	1.79	3					O82775
	IA-STC_DN8417_c0_g1_i1.p1	91	1.1	1
	IA-STC_DN8403_c0_g1_i1.p3	59	6.78	4
	IA-STC_DN8407_c0_g1_i1.p1	237	1.69	4	PF11937.7					M5C3J6|Uncharacterized protein (BN14_08011) (sp: Rhizoctonia solani AG-1 IB) [Secreted (highly likely)]
	IA-STC_DN8489_c0_g1_i1.p5	51	1.96	1
	IA-STC_DN8484_c0_g1_i1.p2	67	0	0
	IA-STC_DN8484_c0_g1_i2.p1	268	0.37	1	PF01965.23				Q8G9F9	M5C8E5|Uncharacterized protein (BN14_09462) (sp: Rhizoctonia solani AG-1 IB) [Secreted (highly likely)]
	IA-STC_DN8416_c0_g1_i1.p2	78	0	0
	IA-STC_DN8416_c0_g1_i1.p4	73	5.48	4
	IA-STC_DN8416_c0_g1_i2.p2	84	3.57	3
	IA-STC_DN8478_c0_g1_i1.p2	137	2.92	4
	IA-STC_DN8464_c0_g1_i1.p3	97	6.19	6
	IA-STC_DN8402_c0_g5_i1.p4	55	1.82	1
	IA-STC_DN8402_c0_g5_i2.p4	68	5.88	4
	IA-STC_DN8402_c0_g5_i2.p5	55	1.82	1
	IA-STC_DN8402_c0_g3_i1.p2	55	1.82	1
	IA-STC_DN8472_c0_g1_i1.p5	63	3.17	2
	IA-STC_DN8425_c0_g2_i1.p2	63	1.59	1
	IA-STC_DN8480_c0_g1_i1.p5	51	0	0
	IA-STC_DN8433_c0_g1_i1.p4	82	1.22	1
	IA-STC_DN8433_c0_g1_i1.p5	72	1.39	1
	IA-STC_DN8433_c0_g1_i2.p4	82	1.22	1
	IA-STC_DN8433_c0_g1_i2.p5	72	1.39	1
	IA-STC_DN8414_c0_g2_i1.p1	321	3.12	10	PF11951.7
	IA-STC_DN8414_c0_g2_i2.p1	257	3.11	8	PF11951.7
	IA-STC_DN8414_c0_g2_i2.p3	75	2.67	2
	IA-STC_DN8450_c0_g3_i1.p2	99	3.03	3
	IA-STC_DN8424_c0_g1_i1.p3	62	6.45	4
	IA-STC_DN8446_c0_g1_i1.p2	250	0.4	1	PF03134.18	K17338		KOG1726	Q8GXE9	F8NRT9|Putative uncharacterized protein (SERLADRAFT_464319) (sp: Serpula lacrymans var. lacrymans) [Secreted (highly likely)]
	IA-STC_DN8446_c0_g1_i1.p3	50	4	2
	IA-STC_DN8443_c0_g1_i1.p6	68	2.94	2
	IA-STC_DN8441_c0_g1_i1.p1	128	2.34	3				KOG1444	Q9S845
	IA-STC_DN8477_c0_g1_i1.p3	53	0	0
	IA-STC_DN8477_c0_g2_i1.p2	70	5.71	4
	IA-STC_DN8436_c0_g1_i1.p1	58	1.72	1	PF00179.25	K06689		KOG0417	P25867	G7E9F1|Uncharacterized protein (Mo05964) (sp: Mixia osmundae) [Secreted (highly likely)]
	IA-STC_DN8436_c0_g1_i2.p1	99	2.02	2
	IA-STC_DN8436_c0_g1_i2.p2	58	1.72	1	PF00179.25	K06689		KOG0417	Q8S920	G7E9F1|Uncharacterized protein (Mo05964) (sp: Mixia osmundae) [Secreted (highly likely)]
	IA-STC_DN8482_c0_g1_i4.p2	96	10.42	10
	IA-STC_DN8482_c0_g1_i5.p2	96	10.42	10
	IA-STC_DN8482_c0_g1_i1.p1	96	10.42	10
	IA-STC_DN8487_c0_g1_i1.p2	110	2.73	3					Q5BAU9	M5BTP3|Uncharacterized protein (BN14_01126) (sp: Rhizoctonia solani AG-1 IB) [Secreted (highly likely)]
	IA-STC_DN8487_c0_g1_i1.p6	49	0	0
	IA-STC_DN8487_c0_g1_i2.p1	398	1.76	7	PF00544.18;PF13229.5		PL1_4		A1CFS2	M5BTP3|Uncharacterized protein (BN14_01126) (sp: Rhizoctonia solani AG-1 IB) [Secreted (highly likely)]
	IA-STC_DN8487_c0_g1_i2.p5	49	0	0
	IA-STC_DN8504_c0_g1_i1.p1	313	0.32	1	PF05879.11	K22698		KOG2203	Q0JLS6
	IA-STC_DN8504_c0_g1_i1.p4	83	4.82	4
	IA-STC_DN8519_c0_g1_i2.p1	66	0	0
	IA-STC_DN8520_c0_g1_i1.p1	106	2.83	3
	IA-STC_DN8517_c0_g1_i1.p2	67	0	0
	IA-STC_DN8508_c0_g1_i1.p3	69	2.9	2
	IA-STC_DN8542_c0_g1_i1.p3	81	4.94	4
	IA-STC_DN8543_c0_g1_i1.p1	192	3.13	6
	IA-STC_DN8574_c0_g1_i1.p1	67	1.49	1
	IA-STC_DN8506_c0_g3_i1.p1	56	7.14	4
	IA-STC_DN8561_c0_g1_i1.p1	87	0	0	PF03661.12
	IA-STC_DN8561_c0_g1_i1.p2	82	4.88	4
	IA-STC_DN8555_c0_g2_i1.p1	317	1.26	4	PF06800.11;PF07168.10				Q9ZQ89
	IA-STC_DN8555_c0_g2_i1.p3	53	3.77	2
	IA-STC_DN8523_c0_g2_i1.p1	359	0.56	2	PF00067.21	K07419		KOG0156	Q4WAZ6	K9HE76|Uncharacterized protein (AGABI2DRAFT_208721) (sp: Agaricus bisporus var. bisporus) [Secreted (highly likely)]
	IA-STC_DN8523_c0_g2_i1.p5	49	6.12	3
	IA-STC_DN8597_c0_g2_i1.p2	60	1.67	1
	IA-STC_DN8566_c0_g1_i1.p1	64	1.56	1
	IA-STC_DN8554_c0_g1_i1.p4	61	6.56	4
	IA-STC_DN8554_c0_g2_i1.p2	54	7.41	4
	IA-STC_DN8599_c0_g1_i1.p2	95	2.11	2
	IA-STC_DN8599_c0_g1_i1.p4	59	6.78	4
	IA-STC_DN8648_c0_g2_i1.p2	54	0	0
	IA-STC_DN8619_c0_g3_i1.p2	82	1.22	1
	IA-STC_DN8619_c0_g3_i1.p3	62	4.84	3
	IA-STC_DN8619_c0_g3_i1.p4	50	2	1
	IA-STC_DN8652_c0_g2_i1.p3	54	7.41	4
	IA-STC_DN8642_c0_g1_i1.p3	79	6.33	5
	IA-STC_DN8688_c0_g1_i1.p3	69	5.8	4
	IA-STC_DN8688_c0_g1_i1.p4	61	16.39	10
	IA-STC_DN8651_c0_g1_i1.p2	64	1.56	1
	IA-STC_DN8607_c0_g3_i1.p2	57	5.26	3
	IA-STC_DN8607_c0_g3_i1.p4	50	4	2
	IA-STC_DN8608_c0_g1_i1.p6	57	1.75	1
	IA-STC_DN8608_c0_g1_i1.p8	50	6	3
	IA-STC_DN8695_c0_g2_i1.p6	54	9.26	5
	IA-STC_DN8632_c0_g1_i1.p2	55	7.27	4
	IA-STC_DN8679_c0_g1_i1.p3	60	1.67	1
	IA-STC_DN8685_c0_g2_i1.p2	66	1.52	1
	IA-STC_DN8789_c0_g1_i2.p1	81	0	0
	IA-STC_DN8706_c0_g2_i1.p1	72	5.56	4
	IA-STC_DN8723_c0_g1_i1.p1	69	5.8	4	PF04535.11				Q339M6
	IA-STC_DN8729_c0_g2_i1.p1	85	3.53	3
	IA-STC_DN8717_c0_g1_i1.p3	56	1.79	1
	IA-STC_DN8779_c0_g1_i1.p4	55	1.82	1
	IA-STC_DN8730_c0_g1_i1.p1	79	1.27	1
	IA-STC_DN8773_c0_g1_i1.p2	78	2.56	2
	IA-STC_DN8890_c0_g2_i1.p2	86	6.98	6
	IA-STC_DN8860_c0_g1_i1.p1	114	0	0
	IA-STC_DN8826_c0_g1_i1.p1	63	3.17	2
	IA-STC_DN8826_c0_g1_i1.p2	63	6.35	4
	IA-STC_DN8826_c0_g1_i1.p3	57	0	0
	IA-STC_DN8817_c0_g1_i1.p2	67	5.97	4
	IA-STC_DN8882_c0_g1_i1.p4	52	17.31	9
	IA-STC_DN8885_c0_g1_i1.p1	63	4.76	3
	IA-STC_DN8822_c0_g1_i1.p2	77	6.49	5
	IA-STC_DN8818_c0_g1_i1.p1	61	6.56	4
	IA-STC_DN8835_c0_g1_i1.p1	55	5.45	3
	IA-STC_DN8835_c0_g2_i1.p3	62	1.61	1
	IA-STC_DN8861_c0_g2_i1.p4	51	0	0
	IA-STC_DN8840_c0_g1_i1.p2	106	2.83	3
	IA-STC_DN8850_c0_g2_i1.p2	57	1.75	1
	IA-STC_DN8850_c0_g3_i1.p1	68	0	0
	IA-STC_DN8891_c0_g1_i1.p1	90	4.44	4
	IA-STC_DN8844_c0_g1_i1.p1	67	2.99	2
	IA-STC_DN8893_c0_g1_i1.p2	61	1.64	1
	IA-STC_DN8929_c0_g3_i1.p3	75	1.33	1
	IA-STC_DN8930_c0_g1_i1.p2	118	0.85	1
	IA-STC_DN8930_c0_g1_i1.p3	88	3.41	3
	IA-STC_DN8930_c0_g1_i1.p8	49	2.04	1
	IA-STC_DN8994_c0_g1_i1.p1	81	3.7	3
	IA-STC_DN8979_c0_g1_i1.p1	305	0	0	PF00657.21;PF13472.5		CE16		G2QJ27	M2R0U1|Uncharacterized protein (CERSUDRAFT_113281) (sp: Ceriporiopsis subvermispora B) [Secreted (highly likely)]
	IA-STC_DN8921_c0_g1_i1.p1	62	4.84	3
	IA-STC_DN8966_c0_g1_i1.p3	78	0	0
	IA-STC_DN8955_c1_g1_i1.p2	58	1.72	1
	IA-STC_DN8964_c0_g3_i1.p2	51	5.88	3
	IA-STC_DN8916_c0_g2_i1.p1	116	3.45	4	PF00106.24;PF13561.5			KOG1208	Q9RPT1	E3L2Q6|Putative uncharacterized protein (PGTG_17053) (sp: Puccinia graminis f. sp. tritici) [Secreted (highly likely)]
	IA-STC_DN8920_c0_g2_i1.p2	49	2.04	1
	IA-STC_DN8939_c0_g1_i1.p1	221	0.45	1
	IA-STC_DN8939_c0_g1_i2.p2	89	3.37	3
	IA-STC_DN9042_c0_g3_i1.p2	218	4.13	9
	IA-STC_DN9042_c0_g3_i1.p3	100	2	2
	IA-STC_DN9042_c0_g3_i1.p4	90	2.22	2
	IA-STC_DN9064_c1_g1_i1.p2	85	7.06	6
	IA-STC_DN9064_c1_g1_i2.p2	85	7.06	6
	IA-STC_DN9023_c0_g1_i1.p2	58	3.45	2
	IA-STC_DN9059_c0_g1_i1.p1	227	2.2	5
	IA-STC_DN9043_c0_g2_i1.p1	106	2.83	3
	IA-STC_DN9017_c0_g2_i1.p2	52	3.85	2					Q0JAW2
	IA-STC_DN9022_c0_g1_i1.p3	63	3.17	2
	IA-STC_DN9099_c0_g1_i1.p2	50	4	2
	IA-STC_DN9009_c0_g1_i1.p2	72	11.11	8
	IA-STC_DN9050_c0_g1_i1.p2	49	2.04	1
	IA-STC_DN9084_c0_g1_i1.p2	69	1.45	1
	IA-STC_DN9031_c0_g1_i1.p1	253	0.79	2	PF00173.27;PF00487.23	K00507		KOG1600	Q12618
	IA-STC_DN9057_c0_g1_i1.p2	64	0	0
	IA-STC_DN9057_c0_g1_i1.p3	49	6.12	3
	IA-STC_DN9044_c0_g1_i1.p2	54	1.85	1
	IA-STC_DN9094_c0_g1_i1.p2	81	1.23	1
	IA-STC_DN9163_c0_g2_i1.p1	69	4.35	3
	IA-STC_DN9124_c0_g1_i1.p1	101	1.98	2
	IA-STC_DN9149_c0_g1_i1.p2	76	5.26	4
	IA-STC_DN9128_c0_g1_i2.p1	197	3.55	7
	IA-STC_DN9128_c0_g2_i1.p1	93	3.23	3
	IA-STC_DN9191_c0_g1_i1.p2	77	6.49	5
	IA-STC_DN9122_c0_g1_i1.p2	81	3.7	3
	IA-STC_DN9112_c0_g1_i1.p3	75	4	3
	IA-STC_DN9194_c0_g1_i1.p2	71	2.82	2
	IA-STC_DN9110_c0_g1_i1.p3	86	9.3	8
	IA-STC_DN9147_c0_g1_i1.p3	83	1.2	1
	IA-STC_DN9147_c0_g1_i2.p3	83	1.2	1
	IA-STC_DN9147_c0_g1_i3.p3	83	1.2	1
	IA-STC_DN9150_c0_g4_i1.p3	72	5.56	4
	IA-STC_DN9198_c0_g1_i1.p1	59	5.08	3
	IA-STC_DN9151_c0_g1_i1.p2	68	7.35	5
	IA-STC_DN9151_c0_g3_i1.p2	135	2.96	4
	IA-STC_DN9133_c0_g1_i1.p2	58	0	0
	IA-STC_DN9288_c0_g1_i1.p1	344	1.45	5
	IA-STC_DN9283_c0_g1_i1.p6	67	4.48	3
	IA-STC_DN9270_c0_g1_i1.p1	516	0.39	2	PF11711.7	K17792			P0CR90
	IA-STC_DN9225_c0_g1_i1.p2	84	5.95	5
	IA-STC_DN9225_c0_g1_i1.p4	74	4.05	3
	IA-STC_DN9228_c0_g1_i1.p1	551	1.81	10	PF01231.17	K00463			F1LV46	K5WUB1|Uncharacterized protein (AGABI1DRAFT_107428) (sp: Agaricus bisporus var. burnettii) [Secreted (highly likely)]
	IA-STC_DN9228_c0_g1_i1.p3	94	6.38	6
	IA-STC_DN9228_c0_g1_i1.p5	71	1.41	1
	IA-STC_DN9228_c0_g1_i1.p8	62	4.84	3
	IA-STC_DN9228_c0_g1_i2.p1	551	1.81	10	PF01231.17	K00463			F1LV46	K5WUB1|Uncharacterized protein (AGABI1DRAFT_107428) (sp: Agaricus bisporus var. burnettii) [Secreted (highly likely)]
	IA-STC_DN9228_c0_g1_i2.p3	94	6.38	6
	IA-STC_DN9228_c0_g1_i2.p5	71	1.41	1
	IA-STC_DN9228_c0_g1_i2.p9	62	4.84	3
	IA-STC_DN9285_c0_g1_i1.p1	85	2.35	2
	IA-STC_DN9219_c0_g1_i2.p2	56	5.36	3
	IA-STC_DN9272_c0_g2_i1.p3	82	6.1	5
	IA-STC_DN9241_c0_g1_i1.p2	111	0	0	PF01105.23	K20347		KOG1693	O13770	N1QAC4|Uncharacterized protein (MYCFIDRAFT_48132) (sp: Pseudocercospora fijiensis CIRAD86) [Secreted (highly likely)]
	IA-STC_DN9241_c0_g1_i3.p2	111	0	0	PF01105.23	K20347		KOG1693	O13770	N1QAC4|Uncharacterized protein (MYCFIDRAFT_48132) (sp: Pseudocercospora fijiensis CIRAD86) [Secreted (highly likely)]
	IA-STC_DN9221_c0_g2_i1.p4	54	3.7	2
	IA-STC_DN9256_c0_g1_i2.p3	84	1.19	1
	IA-STC_DN9250_c0_g1_i1.p1	488	2.05	10	PF07690.15			KOG2533	A0A089FNE5
	IA-STC_DN9250_c0_g1_i1.p3	85	14.12	12
	IA-STC_DN9250_c0_g1_i1.p6	52	3.85	2
	IA-STC_DN9211_c0_g1_i1.p1	197	4.57	9
	IA-STC_DN9211_c0_g1_i2.p1	347	3.17	11	PF01476.19
	IA-STC_DN9257_c0_g1_i1.p2	96	3.13	3
	IA-STC_DN9240_c0_g1_i1.p3	108	1.85	2
	IA-STC_DN9253_c0_g1_i1.p3	108	2.78	3
	IA-STC_DN9293_c0_g2_i1.p4	60	6.67	4
	IA-STC_DN9232_c0_g1_i1.p3	95	2.11	2
	IA-STC_DN9200_c0_g1_i1.p1	61	4.92	3
	IA-STC_DN9200_c0_g1_i2.p2	61	4.92	3
	IA-STC_DN9274_c0_g1_i1.p3	55	1.82	1
	IA-STC_DN9234_c0_g2_i1.p3	91	4.4	4
	IA-STC_DN9245_c0_g1_i2.p1	332	2.11	7	PF00878.17;PF02157.14;PF09451.9			KOG4504	O59745	C5P971|Putative uncharacterized protein (CPC735_004540) (sp: Coccidioides posadasii) [Secreted (highly likely)]
	IA-STC_DN9205_c0_g1_i1.p1	478	1.46	7	PF03124.13			KOG1162	Q6DD44
	IA-STC_DN9205_c0_g1_i1.p7	65	0	0
	IA-STC_DN9276_c0_g1_i1.p2	59	5.08	3
	IA-STC_DN9276_c0_g1_i1.p3	56	3.57	2
	IA-STC_DN9276_c0_g2_i1.p1	148	0.68	1
	IA-STC_DN9276_c0_g2_i1.p2	97	0	0
	IA-STC_DN9276_c0_g2_i1.p3	83	0	0
	IA-STC_DN9291_c0_g2_i1.p2	72	5.56	4
	IA-STC_DN9284_c0_g2_i1.p1	475	1.26	6		K01805			Q40082
	IA-STC_DN9284_c0_g2_i1.p3	76	2.63	2
	IA-STC_DN9226_c0_g1_i1.p1	164	0.61	1	PF11578.7					L8WPR2|Uncharacterized protein (AG1IA_05973) (sp: Rhizoctonia solani AG-1 IA) [Secreted (highly likely)]
	IA-STC_DN9366_c0_g1_i1.p5	69	0	0
	IA-STC_DN9366_c0_g1_i2.p5	69	0	0
	IA-STC_DN9371_c0_g1_i1.p5	56	5.36	3
	IA-STC_DN9340_c0_g1_i1.p2	71	5.63	4
	IA-STC_DN9348_c0_g2_i1.p3	55	5.45	3
	IA-STC_DN9350_c0_g1_i1.p2	153	1.31	2
	IA-STC_DN9350_c0_g1_i2.p2	148	1.35	2
	IA-STC_DN9339_c0_g1_i2.p4	70	0	0
	IA-STC_DN9308_c0_g1_i1.p1	80	2.5	2
	IA-STC_DN9308_c0_g1_i1.p2	55	3.64	2
	IA-STC_DN9308_c0_g1_i2.p1	80	2.5	2
	IA-STC_DN9375_c0_g1_i1.p5	68	0	0
	IA-STC_DN9375_c0_g1_i1.p9	52	1.92	1
	IA-STC_DN9331_c0_g1_i2.p3	81	4.94	4
	IA-STC_DN9331_c0_g1_i2.p5	75	4	3
	IA-STC_DN9331_c0_g1_i2.p11	54	5.56	3
	IA-STC_DN9331_c0_g1_i3.p4	81	4.94	4
	IA-STC_DN9331_c0_g1_i3.p6	75	4	3
	IA-STC_DN9331_c0_g1_i3.p10	54	5.56	3
	IA-STC_DN9326_c0_g2_i1.p1	381	0	0	PF03907.12
	IA-STC_DN9326_c0_g2_i1.p3	120	1.67	2
	IA-STC_DN9382_c0_g1_i1.p2	80	1.25	1
	IA-STC_DN9345_c0_g1_i1.p2	88	6.82	6
	IA-STC_DN9380_c0_g1_i1.p4	49	0	0
	IA-STC_DN9380_c0_g2_i1.p2	51	1.96	1
	IA-STC_DN9357_c0_g1_i2.p5	81	3.7	3
	IA-STC_DN9392_c0_g1_i1.p5	85	1.18	1
	IA-STC_DN9364_c0_g1_i1.p1	121	4.13	5	PF01384.19	K14640		KOG2493	P15710
	IA-STC_DN9360_c0_g1_i1.p2	71	1.41	1
	IA-STC_DN9359_c0_g1_i1.p1	60	1.67	1
	IA-STC_DN9328_c0_g1_i1.p2	60	1.67	1
	IA-STC_DN9347_c0_g1_i1.p1	459	2.61	12	PF07690.15				Q4IM48
	IA-STC_DN9347_c0_g1_i1.p8	52	7.69	4
	IA-STC_DN9355_c0_g1_i1.p2	143	3.5	5
	IA-STC_DN9355_c0_g1_i1.p5	60	3.33	2
	IA-STC_DN9395_c0_g1_i1.p4	49	2.04	1
	IA-STC_DN9397_c0_g1_i1.p6	51	1.96	1
	IA-STC_DN9397_c0_g3_i2.p1	376	2.13	8	PF06912.10
	IA-STC_DN9397_c0_g3_i1.p1	376	2.13	8	PF06912.10
	IA-STC_DN9318_c0_g1_i1.p3	50	0	0
	IA-STC_DN9300_c0_g2_i1.p4	66	0	0
	IA-STC_DN9361_c0_g2_i1.p2	53	1.89	1
	IA-STC_DN9309_c0_g1_i2.p2	158	0.63	1	PF00106.24;PF08659.9;PF12242.7;PF13561.5			KOG0725	Q6PUF3	N4VEZ7|Short-chain dehydrogenase reductase sdr (Cob_08767) (sp: Colletotrichum orbiculare) [Secreted (highly likely)]
	IA-STC_DN9309_c0_g1_i3.p1	337	0.59	2	PF00106.24;PF08659.9;PF13561.5	K11165		KOG1205	Q8T197	N4VEZ7|Short-chain dehydrogenase reductase sdr (Cob_08767) (sp: Colletotrichum orbiculare) [Secreted (highly likely)]
	IA-STC_DN9315_c0_g1_i1.p1	653	0.77	5	PF13193.5					M2QF69|Acyl-CoA ligase (acl4) (sp: Ceriporiopsis subvermispora B) [Secreted (highly likely)]
	IA-STC_DN9315_c0_g1_i1.p4	66	3.03	2
	IA-STC_DN9315_c0_g1_i1.p5	53	1.89	1
	IA-STC_DN9315_c0_g1_i1.p6	52	0	0
	IA-STC_DN9336_c0_g1_i1.p1	578	0.87	5	PF00955.20			KOG1172	Q9HGM6	H0ESY0|Putative uncharacterized protein (M7I_5854) (sp: Glarea lozoyensis) [Secreted (highly likely)]
	IA-STC_DN9386_c0_g1_i1.p7	61	6.56	4
	IA-STC_DN9374_c0_g1_i2.p2	107	5.61	6
	IA-STC_DN9374_c0_g1_i2.p3	91	7.69	7
	IA-STC_DN9349_c0_g1_i1.p2	143	2.8	4
	IA-STC_DN9349_c0_g1_i1.p3	108	3.7	4
	IA-STC_DN9311_c0_g2_i1.p2	108	1.85	2
	IA-STC_DN9316_c0_g3_i1.p5	55	1.82	1
	IA-STC_DN9327_c0_g1_i1.p1	600	2.5	15	PF12799.6;PF13855.5				Q7G768	N4VKQ0|Leucine-rich repeat family protein (Cob_09963) (sp: Colletotrichum orbiculare) [Secreted (highly likely)]
	IA-STC_DN9323_c0_g2_i1.p3	56	3.57	2
	IA-STC_DN9323_c0_g3_i1.p2	97	1.03	1
	IA-STC_DN9313_c0_g1_i1.p1	445	2.02	9						L8X134|Uncharacterized protein (AG1IA_02031) (sp: Rhizoctonia solani AG-1 IA) [Secreted (highly likely)]
	IA-STC_DN9313_c0_g1_i1.p6	58	1.72	1
	IA-STC_DN9403_c0_g1_i1.p4	59	1.69	1
	IA-STC_DN9493_c0_g1_i1.p8	73	4.11	3
	IA-STC_DN9492_c0_g1_i1.p2	98	1.02	1
	IA-STC_DN9416_c0_g1_i1.p7	71	4.23	3
	IA-STC_DN9416_c0_g1_i1.p11	54	5.56	3
	IA-STC_DN9449_c0_g1_i1.p1	345	1.16	4
	IA-STC_DN9410_c0_g1_i1.p1	127	5.51	7
	IA-STC_DN9487_c0_g3_i1.p7	51	5.88	3
	IA-STC_DN9434_c0_g1_i1.p1	131	3.05	4	PF04479.12
	IA-STC_DN9405_c0_g2_i1.p2	120	0.83	1
	IA-STC_DN9461_c0_g1_i1.p2	82	3.66	3
	IA-STC_DN9461_c0_g2_i1.p2	60	1.67	1
	IA-STC_DN9429_c0_g1_i1.p1	178	1.69	3
	IA-STC_DN9475_c0_g1_i1.p1	498	2.01	10	PF00909.20	K03320		KOG0682	Q9C0V1
	IA-STC_DN9478_c0_g1_i1.p3	78	7.69	6
	IA-STC_DN9462_c0_g4_i1.p2	57	0	0
	IA-STC_DN9462_c0_g5_i1.p1	454	1.1	5	PF01061.23			KOG0065	Q8GU82
	IA-STC_DN9462_c0_g5_i1.p2	120	6.67	8
	IA-STC_DN9462_c0_g5_i1.p4	71	4.23	3
	IA-STC_DN9462_c0_g5_i1.p7	52	7.69	4
	IA-STC_DN9438_c0_g1_i1.p2	169	0.59	1
	IA-STC_DN9438_c0_g1_i2.p2	169	0.59	1
	IA-STC_DN9407_c0_g1_i1.p1	289	0.35	1
	IA-STC_DN9407_c0_g1_i1.p3	67	2.99	2
	IA-STC_DN9407_c0_g1_i2.p1	289	0.35	1
	IA-STC_DN9407_c0_g1_i2.p3	67	2.99	2
	IA-STC_DN9436_c0_g1_i1.p2	162	0.62	1	PF11327.7					M5BNY5|Uncharacterized protein (BN14_02797) (sp: Rhizoctonia solani AG-1 IB) [Secreted (highly likely)]
	IA-STC_DN9436_c0_g1_i1.p6	65	1.54	1
	IA-STC_DN9436_c0_g1_i2.p1	472	0.85	4	PF11327.7					M5BNY5|Uncharacterized protein (BN14_02797) (sp: Rhizoctonia solani AG-1 IB) [Secreted (highly likely)]
	IA-STC_DN9436_c0_g1_i2.p3	123	3.25	4
	IA-STC_DN9468_c0_g1_i1.p3	59	1.69	1
	IA-STC_DN9468_c0_g1_i1.p4	54	5.56	3
	IA-STC_DN9463_c0_g1_i1.p4	105	0.95	1
	IA-STC_DN9463_c0_g1_i1.p7	89	2.25	2
	IA-STC_DN9463_c0_g1_i1.p14	53	5.66	3
	IA-STC_DN9463_c0_g1_i2.p4	105	0.95	1
	IA-STC_DN9463_c0_g1_i2.p7	89	2.25	2
	IA-STC_DN9463_c0_g1_i2.p14	53	5.66	3
	IA-STC_DN9463_c0_g1_i3.p4	105	0.95	1
	IA-STC_DN9463_c0_g1_i3.p7	89	2.25	2
	IA-STC_DN9463_c0_g1_i3.p11	71	7.04	5
	IA-STC_DN9400_c0_g2_i1.p2	64	0	0
	IA-STC_DN9423_c0_g1_i1.p2	120	5	6
	IA-STC_DN9423_c0_g1_i2.p2	120	5	6
	IA-STC_DN9437_c0_g3_i1.p2	61	8.2	5
	IA-STC_DN9499_c0_g1_i1.p2	138	2.17	3	PF12597.7				Q9D7J4
	IA-STC_DN9440_c0_g1_i1.p4	57	1.75	1
	IA-STC_DN9474_c0_g2_i1.p7	52	0	0
	IA-STC_DN9485_c0_g1_i1.p4	96	1.04	1
	IA-STC_DN9491_c0_g1_i1.p1	275	0.73	2	PF00657.21;PF13472.5		CE12		Q5BAA2	M5BYV9|Uncharacterized protein (rgaeA) (sp: Rhizoctonia solani AG-1 IB) [Secreted (highly likely)]
	IA-STC_DN9435_c0_g1_i1.p7	71	5.63	4
	IA-STC_DN9435_c0_g1_i2.p5	71	5.63	4
	IA-STC_DN9435_c0_g1_i3.p6	71	5.63	4
	IA-STC_DN9454_c0_g1_i1.p3	84	4.76	4
	IA-STC_DN9494_c0_g1_i1.p1	551	1.45	8	PF00324.20;PF13520.5	K16261		KOG1286	P32487	E2L7F2|Uncharacterized protein (Fragment) (MPER_01809) (sp: Moniliophthora perniciosa) [Secreted (highly likely)]
	IA-STC_DN9494_c0_g1_i1.p4	75	1.33	1
	IA-STC_DN9494_c0_g1_i1.p5	67	4.48	3
	IA-STC_DN9494_c0_g1_i1.p6	60	8.33	5
	IA-STC_DN9494_c0_g1_i1.p7	59	3.39	2
	IA-STC_DN9447_c0_g1_i2.p2	79	7.59	6
	IA-STC_DN9428_c0_g1_i1.p3	89	4.49	4
	IA-STC_DN9428_c0_g1_i2.p3	94	6.38	6
	IA-STC_DN9428_c0_g1_i2.p5	89	4.49	4
	IA-STC_DN9409_c0_g1_i1.p2	159	3.14	5
	IA-STC_DN9482_c0_g1_i1.p3	60	3.33	2
	IA-STC_DN9483_c0_g1_i4.p1	904	1	9	PF07738.12			KOG1396	O59729	Q5BB16|Sad1/UNC domain protein (AFU_orthologue; AFUA_5G06480) (AN2264.2) (sp: Emericella nidulans) [Secreted (highly likely)]
	IA-STC_DN9483_c0_g1_i4.p9	58	3.45	2
	IA-STC_DN9483_c0_g1_i1.p1	904	1	9	PF07738.12			KOG1396	O59729	Q5BB16|Sad1/UNC domain protein (AFU_orthologue; AFUA_5G06480) (AN2264.2) (sp: Emericella nidulans) [Secreted (highly likely)]
	IA-STC_DN9483_c0_g1_i1.p12	52	1.92	1
	IA-STC_DN9483_c0_g1_i2.p1	904	1	9	PF07738.12			KOG1396	O59729	Q5BB16|Sad1/UNC domain protein (AFU_orthologue; AFUA_5G06480) (AN2264.2) (sp: Emericella nidulans) [Secreted (highly likely)]
	IA-STC_DN9483_c0_g1_i2.p9	58	3.45	2
	IA-STC_DN9483_c0_g1_i3.p1	904	1	9	PF07738.12			KOG1396	O59729	Q5BB16|Sad1/UNC domain protein (AFU_orthologue; AFUA_5G06480) (AN2264.2) (sp: Emericella nidulans) [Secreted (highly likely)]
	IA-STC_DN9483_c0_g1_i3.p12	52	1.92	1
	IA-STC_DN9457_c0_g2_i1.p3	58	3.45	2
	IA-STC_DN9566_c0_g1_i1.p2	86	2.33	2
	IA-STC_DN9535_c0_g1_i1.p2	100	4	4
	IA-STC_DN9526_c0_g3_i1.p2	65	1.54	1
	IA-STC_DN9557_c0_g1_i1.p1	218	0	0	PF01398.20;PF13012.5	K03038		KOG1556	O24412	L8WFQ0|Proteasome regulatory subunit 12 (AG1IA_08950) (sp: Rhizoctonia solani AG-1 IA) [Secreted (highly likely)]
	IA-STC_DN9557_c0_g1_i1.p2	88	2.27	2
	IA-STC_DN9598_c0_g2_i1.p3	53	9.43	5
	IA-STC_DN9516_c0_g2_i1.p3	69	5.8	4
	IA-STC_DN9553_c0_g1_i1.p3	75	13.33	10
	IA-STC_DN9553_c0_g2_i1.p2	53	1.89	1
	IA-STC_DN9521_c0_g1_i1.p1	134	0.75	1	PF10173.8			KOG4539	O13942
	IA-STC_DN9521_c0_g1_i2.p1	322	0.31	1	PF10173.8			KOG4539	O13942
	IA-STC_DN9521_c0_g1_i3.p2	134	0.75	1	PF10173.8			KOG4539	O13942
	IA-STC_DN9597_c0_g1_i1.p3	90	0	0
	IA-STC_DN9520_c0_g1_i1.p1	104	2.88	3
	IA-STC_DN9520_c0_g1_i1.p2	76	3.95	3
	IA-STC_DN9520_c0_g1_i2.p1	104	2.88	3
	IA-STC_DN9520_c0_g1_i2.p4	58	5.17	3
	IA-STC_DN9547_c0_g1_i1.p1	77	6.49	5
	IA-STC_DN9501_c0_g1_i1.p1	87	0	0
	IA-STC_DN9501_c0_g1_i1.p2	57	5.26	3
	IA-STC_DN9501_c0_g1_i2.p1	63	0	0
	IA-STC_DN9501_c0_g1_i2.p2	57	5.26	3
	IA-STC_DN9579_c0_g2_i1.p2	70	2.86	2
	IA-STC_DN9507_c0_g3_i1.p2	49	2.04	1
	IA-STC_DN9583_c0_g2_i1.p3	56	1.79	1
	IA-STC_DN9517_c0_g1_i1.p2	71	1.41	1
	IA-STC_DN9536_c0_g1_i1.p3	49	2.04	1						G7XP14|Endo-1,3-beta-glucanase Engl1 (AKAW_06852) (sp: Aspergillus kawachii) [Secreted (highly likely)]
	IA-STC_DN9571_c0_g1_i1.p3	50	6	3
	IA-STC_DN9534_c0_g2_i1.p2	114	0.88	1
	IA-STC_DN9530_c0_g2_i1.p1	76	3.95	3
	IA-STC_DN9530_c0_g2_i1.p3	58	1.72	1
	IA-STC_DN9518_c0_g1_i1.p2	82	0	0
	IA-STC_DN9518_c0_g3_i1.p1	705	0.85	6	PF00122.19;PF00702.25;PF08282.11	K01535		KOG0205	Q7XPY2	C4YB42|Putative uncharacterized protein (CLUG_05334) (sp: Clavispora lusitaniae) [Secreted (highly likely)]
	IA-STC_DN9518_c0_g3_i1.p2	368	3.26	12
	IA-STC_DN9518_c0_g3_i1.p7	54	1.85	1
	IA-STC_DN9584_c0_g1_i1.p1	89	2.25	2
	IA-STC_DN9582_c0_g2_i1.p3	64	6.25	4
	IA-STC_DN9562_c0_g1_i2.p4	49	0	0
	IA-STC_DN9562_c0_g3_i1.p2	82	2.44	2
	IA-STC_DN9552_c0_g2_i1.p2	109	9.17	10
	IA-STC_DN9655_c0_g1_i1.p2	49	2.04	1
	IA-STC_DN9695_c0_g1_i1.p1	191	0	0
	IA-STC_DN9695_c0_g1_i1.p2	111	0	0
	IA-STC_DN9667_c0_g2_i1.p2	99	2.02	2
	IA-STC_DN9658_c0_g1_i1.p1	746	0.13	1	PF00326.20		CE10	KOG2100	Q9P778	K5VZ57|Uncharacterized protein (PHACADRAFT_262274) (sp: Phanerochaete carnosa) [Secreted (highly likely)]
	IA-STC_DN9658_c0_g1_i1.p4	189	2.65	5
	IA-STC_DN9658_c0_g1_i1.p6	106	0	0
	IA-STC_DN9658_c0_g1_i1.p9	70	1.43	1
	IA-STC_DN9658_c0_g1_i2.p1	637	0.16	1	PF00326.20			KOG2281	Q9P778	K5VZ57|Uncharacterized protein (PHACADRAFT_262274) (sp: Phanerochaete carnosa) [Secreted (highly likely)]
	IA-STC_DN9658_c0_g1_i2.p4	189	2.65	5
	IA-STC_DN9658_c0_g1_i2.p8	70	1.43	1
	IA-STC_DN9644_c0_g1_i1.p2	62	4.84	3
	IA-STC_DN9610_c0_g1_i1.p4	52	1.92	1
	IA-STC_DN9610_c0_g3_i1.p3	74	4.05	3
	IA-STC_DN9665_c0_g1_i1.p2	80	3.75	3
	IA-STC_DN9660_c0_g1_i1.p3	61	0	0
	IA-STC_DN9617_c0_g3_i1.p2	122	0.82	1
	IA-STC_DN9676_c0_g1_i1.p3	63	3.17	2
	IA-STC_DN9699_c0_g1_i1.p2	101	2.97	3
	IA-STC_DN9694_c0_g1_i1.p1	92	3.26	3
	IA-STC_DN9624_c0_g1_i1.p1	358	1.12	4	PF07690.15				Q59XM0
	IA-STC_DN9624_c0_g1_i1.p3	85	3.53	3
	IA-STC_DN9685_c0_g1_i1.p1	172	6.98	12					P32937	M5BWA5|Uncharacterized protein (BN14_05508) (sp: Rhizoctonia solani AG-1 IB) [Secreted (highly likely)]
	IA-STC_DN9685_c0_g1_i1.p2	59	5.08	3
	IA-STC_DN9620_c0_g2_i1.p2	60	3.33	2
	IA-STC_DN9629_c0_g1_i1.p1	188	1.06	2						M5C2U7|Uncharacterized protein (BN14_07827) (sp: Rhizoctonia solani AG-1 IB) [Secreted (highly likely)]
	IA-STC_DN9629_c0_g1_i1.p3	49	0	0
	IA-STC_DN9621_c0_g1_i1.p2	119	0.84	1	PF07745.12	K01224			A1D3T4	G1XCD8|Uncharacterized protein (AOL_s00078g585) (sp: Arthrobotrys oligospora) [Secreted (highly likely)]
	IA-STC_DN9621_c0_g1_i2.p1	352	1.14	4	PF07745.12	K01224	GH53		A1D3T4	R1G7Y3|Putative arabinogalactan endo--beta-galactosidase protein (UCRNP2_9025) (sp: Neofusicoccum parvum UCRNP2) [Secreted (highly likely)]
	IA-STC_DN9683_c0_g2_i1.p2	68	4.41	3
	IA-STC_DN9674_c0_g1_i1.p2	85	3.53	3
	IA-STC_DN9684_c0_g1_i1.p1	633	1.42	9
	IA-STC_DN9664_c0_g1_i2.p1	100	8	8
	IA-STC_DN9615_c0_g1_i1.p1	79	1.27	1
	IA-STC_DN9670_c0_g4_i1.p2	54	3.7	2
	IA-STC_DN9687_c0_g1_i1.p4	62	3.23	2	PF06422.11			KOG0065	P32568
	IA-STC_DN9681_c0_g1_i1.p3	66	3.03	2
	IA-STC_DN9681_c0_g1_i2.p1	535	1.12	6	PF00067.21	K07422		KOG0156	Q4WAZ6	K5WJ75|Uncharacterized protein (PHACADRAFT_249435) (sp: Phanerochaete carnosa) [Secreted (highly likely)]
	IA-STC_DN9681_c0_g1_i3.p1	400	1	4	PF00067.21	K07409		KOG0156	Q4WAZ6	K5WJ75|Uncharacterized protein (PHACADRAFT_249435) (sp: Phanerochaete carnosa) [Secreted (highly likely)]
	IA-STC_DN9657_c0_g1_i1.p2	185	3.78	7
	IA-STC_DN9607_c0_g1_i2.p4	56	3.57	2
	IA-STC_DN9690_c0_g1_i1.p1	239	0.84	2	PF05739.18;PF09177.10;PF09753.8	K08498		KOG3202	Q5R6Q2
	IA-STC_DN9690_c0_g1_i2.p1	135	1.48	2	PF05739.18;PF09753.8			KOG3202	Q9HGN3
	IA-STC_DN9691_c0_g1_i1.p1	73	2.74	2
	IA-STC_DN9677_c0_g1_i1.p1	165	1.21	2
	IA-STC_DN9603_c1_g1_i1.p2	85	5.88	5
	IA-STC_DN9636_c0_g1_i1.p2	63	0	0
	IA-STC_DN9630_c0_g3_i1.p3	63	7.94	5
	IA-STC_DN9688_c0_g1_i1.p3	49	2.04	1
	IA-STC_DN9744_c0_g1_i1.p1	95	6.32	6
	IA-STC_DN9781_c1_g1_i1.p3	49	4.08	2
	IA-STC_DN9748_c0_g2_i1.p2	68	2.94	2
	IA-STC_DN9733_c0_g1_i1.p2	186	3.76	7
	IA-STC_DN9740_c0_g2_i1.p2	57	0	0
	IA-STC_DN9762_c0_g1_i1.p3	96	1.04	1
	IA-STC_DN9736_c0_g1_i1.p1	53	9.43	5
	IA-STC_DN9736_c0_g2_i1.p3	53	5.66	3
	IA-STC_DN9707_c0_g1_i1.p4	55	3.64	2
	IA-STC_DN9777_c0_g2_i1.p2	72	6.94	5
	IA-STC_DN9777_c0_g2_i2.p3	72	6.94	5
	IA-STC_DN9754_c0_g1_i1.p1	177	2.26	4	PF00188.25	K13449		KOG3017	P35794	M5CD55|Fruiting body protein SC7 (SC7) (sp: Rhizoctonia solani AG-1 IB) [Secreted (highly likely)]
	IA-STC_DN9754_c0_g1_i2.p1	63	7.94	5
	IA-STC_DN9792_c0_g2_i1.p2	85	3.53	3
	IA-STC_DN9739_c0_g3_i1.p2	53	5.66	3
	IA-STC_DN9722_c0_g2_i1.p2	112	0.89	1
	IA-STC_DN9749_c0_g1_i1.p2	72	2.78	2
	IA-STC_DN9749_c0_g1_i1.p3	60	1.67	1
	IA-STC_DN9749_c0_g2_i1.p2	53	3.77	2
	IA-STC_DN9785_c0_g1_i1.p2	112	1.79	2
	IA-STC_DN9785_c0_g1_i2.p2	138	1.45	2
	IA-STC_DN9742_c0_g1_i1.p3	80	1.25	1
	IA-STC_DN9706_c0_g2_i1.p3	57	0	0
	IA-STC_DN9782_c0_g1_i1.p3	66	6.06	4
	IA-STC_DN9783_c0_g1_i1.p1	517	2.32	12	PF00128.23;PF02806.17	K01176	GH13_15	KOG2212	P09794	M5BZF7|Alpha-amylase (amlB3) (sp: Rhizoctonia solani AG-1 IB) [Secreted (highly likely)]
	IA-STC_DN9783_c0_g1_i1.p3	62	1.61	1
	IA-STC_DN9783_c0_g1_i1.p6	55	3.64	2
	IA-STC_DN9783_c0_g1_i2.p1	436	2.06	9	PF00128.23	K01176	GH13_15	KOG2212	P27350	M5BZF7|Alpha-amylase (amlB3) (sp: Rhizoctonia solani AG-1 IB) [Secreted (highly likely)]
	IA-STC_DN9783_c0_g1_i2.p4	62	1.61	1
	IA-STC_DN9704_c0_g1_i1.p2	63	1.59	1
	IA-STC_DN9732_c0_g1_i1.p2	54	7.41	4
	IA-STC_DN9709_c0_g1_i1.p1	128	0.78	1
	IA-STC_DN9872_c0_g2_i1.p2	66	4.55	3
	IA-STC_DN9892_c0_g1_i1.p1	404	0.5	2	PF00082.21	K01336		KOG1153	L8G6I7	A8P8R9|Serine protease (CC1G_10615) (sp: Coprinopsis cinerea) [Secreted (highly likely)]
	IA-STC_DN9892_c0_g1_i1.p6	59	3.39	2
	IA-STC_DN9850_c0_g1_i2.p1	95	3.16	3
	IA-STC_DN9855_c0_g1_i1.p2	79	2.53	2
	IA-STC_DN9893_c0_g1_i1.p2	124	0.81	1	PF00939.18	K14445		KOG1281	Q8LG88
	IA-STC_DN9805_c0_g1_i1.p2	66	0	0						D8Q312|Putative uncharacterized protein (SCHCODRAFT_233941) (sp: Schizophyllum commune) [Secreted (highly likely)]
	IA-STC_DN9816_c0_g1_i1.p2	75	2.67	2
	IA-STC_DN9816_c0_g1_i1.p5	62	1.61	1
	IA-STC_DN9816_c0_g1_i2.p4	75	2.67	2
	IA-STC_DN9816_c0_g1_i2.p5	62	1.61	1
	IA-STC_DN9816_c0_g1_i3.p4	75	2.67	2
	IA-STC_DN9816_c0_g1_i3.p5	62	1.61	1
	IA-STC_DN9890_c0_g1_i1.p4	71	0	0
	IA-STC_DN9889_c0_g1_i1.p1	180	0	0
	IA-STC_DN9889_c0_g1_i3.p2	84	0	0
	IA-STC_DN9815_c0_g1_i2.p1	449	0.89	4						K9HIB6|Uncharacterized protein (AGABI2DRAFT_72650) (sp: Agaricus bisporus var. bisporus) [Secreted (highly likely)]
	IA-STC_DN9815_c0_g1_i2.p5	52	5.77	3
	IA-STC_DN9825_c0_g1_i1.p4	88	3.41	3
	IA-STC_DN9897_c0_g1_i1.p1	93	1.08	1	PF03348.14			KOG2592	Q8K0E7
	IA-STC_DN9888_c0_g1_i1.p1	186	0.54	1	PF05042.12	K17991			Q7FAX1
	IA-STC_DN9820_c0_g1_i1.p1	65	3.08	2
	IA-STC_DN9847_c0_g1_i1.p1	96	1.04	1	PF00153.26	K15119		KOG0761	Q944H5	M4FJY5|Uncharacterized protein (SEY1) (sp: Magnaporthe poae) [Secreted (highly likely)]
	IA-STC_DN9863_c0_g1_i1.p4	54	3.7	2
	IA-STC_DN9954_c0_g1_i1.p3	52	1.92	1	PF03650.12	K22139		KOG1589	O49636
	IA-STC_DN9974_c0_g1_i1.p1	57	0	0					F4I8Q7
	IA-STC_DN9911_c0_g1_i1.p2	65	6.15	4
	IA-STC_DN9919_c0_g2_i1.p2	71	7.04	5
	IA-STC_DN9945_c0_g2_i1.p3	52	3.85	2
	IA-STC_DN9962_c0_g1_i1.p2	115	4.35	5
	IA-STC_DN9978_c0_g2_i1.p3	107	7.48	8
	IA-STC_DN9904_c0_g2_i1.p1	65	3.08	2
	IA-STC_DN9998_c0_g1_i1.p2	64	1.56	1
	IA-STC_DN9995_c0_g1_i1.p1	174	2.87	5	PF00545.19				P07736	L8WHR3|Ribonuclease domain-containing protein (AG1IA_08488) (sp: Rhizoctonia solani AG-1 IA) [Secreted (highly likely)]
	IA-STC_DN9952_c0_g1_i1.p4	77	1.3	1
	IA-STC_DN9952_c0_g1_i2.p5	77	1.3	1
	IA-STC_DN9993_c0_g2_i1.p2	50	0	0
	IA-STC_DN9961_c0_g1_i1.p3	101	0.99	1
	IA-STC_DN9961_c0_g1_i2.p3	101	0.99	1
	IA-STC_DN9947_c0_g1_i1.p1	336	0.3	1	PF12923.6			KOG4008	Q9D1C9
	IA-STC_DN9947_c0_g1_i1.p3	116	0.86	1
	IA-STC_DN9922_c0_g1_i1.p1	443	2.48	11			AA14			L8WFQ0|Proteasome regulatory subunit 12 (AG1IA_08950) (sp: Rhizoctonia solani AG-1 IA) [Secreted (highly likely)]
	IA-STC_DN9920_c0_g1_i1.p1	53	1.89	1
	IA-STC_DN9935_c0_g1_i1.p2	83	3.61	3
	IA-STC_DN9935_c0_g1_i2.p2	105	3.81	4
	IA-STC_DN9967_c0_g2_i1.p2	57	1.75	1	PF05433.14				Q6ZCC4
	IA-STC_DN9953_c0_g2_i1.p1	76	2.63	2
	IA-STC_DN10005_c0_g3_i1.p2	84	4.76	4
	IA-STC_DN10073_c0_g1_i1.p2	100	2	2
	IA-STC_DN10066_c0_g1_i1.p3	61	0	0
	IA-STC_DN10038_c0_g2_i1.p1	656	0.46	3
	IA-STC_DN10003_c0_g1_i1.p2	92	5.43	5
	IA-STC_DN10019_c0_g1_i1.p3	67	0	0	PF00137.20			KOG3025	P00842
	IA-STC_DN10012_c0_g1_i1.p1	55	5.45	3
	IA-STC_DN10013_c0_g1_i1.p1	83	4.82	4
	IA-STC_DN10070_c0_g2_i1.p2	118	5.93	7
	IA-STC_DN10052_c0_g1_i1.p4	49	14.29	7
	IA-STC_DN10075_c0_g1_i1.p3	72	0	0
	IA-STC_DN10023_c0_g1_i1.p5	62	3.23	2
	IA-STC_DN10023_c0_g1_i1.p6	60	5	3
	IA-STC_DN10023_c0_g1_i2.p6	62	3.23	2
	IA-STC_DN10023_c0_g1_i2.p7	60	5	3
	IA-STC_DN10095_c0_g1_i1.p3	82	6.1	5
	IA-STC_DN10055_c0_g1_i1.p3	101	0.99	1
	IA-STC_DN10055_c0_g1_i1.p6	51	1.96	1
	IA-STC_DN10084_c0_g1_i1.p2	55	7.27	4
	IA-STC_DN10084_c0_g1_i2.p1	55	7.27	4
	IA-STC_DN10000_c0_g1_i1.p3	70	2.86	2
	IA-STC_DN10054_c0_g1_i2.p1	139	0.72	1
	IA-STC_DN10054_c0_g1_i2.p2	136	1.47	2	PF01243.19				B8NM62
	IA-STC_DN10054_c0_g1_i3.p1	139	0.72	1
	IA-STC_DN10016_c0_g1_i1.p1	529	1.51	8	PF09995.8
	IA-STC_DN10016_c0_g1_i1.p6	51	0	0
	IA-STC_DN10030_c0_g1_i1.p2	167	4.79	8
	IA-STC_DN10030_c0_g1_i1.p4	104	0.96	1
	IA-STC_DN10069_c0_g1_i2.p1	338	0.3	1	PF01126.19	K00510			P09601
	IA-STC_DN10078_c0_g1_i1.p3	51	3.92	2
	IA-STC_DN10026_c0_g1_i2.p3	69	2.9	2
	IA-STC_DN10024_c0_g1_i1.p2	79	6.33	5
	IA-STC_DN10099_c0_g2_i1.p3	67	0	0
	IA-STC_DN10082_c0_g1_i1.p1	170	1.76	3
	IA-STC_DN10049_c0_g1_i1.p2	107	3.74	4
	IA-STC_DN10004_c0_g2_i1.p3	51	1.96	1
	IA-STC_DN10094_c0_g1_i1.p1	522	1.53	8
	IA-STC_DN10094_c0_g1_i2.p1	492	1.42	7
	IA-STC_DN10068_c0_g1_i1.p6	69	2.9	2
	IA-STC_DN10077_c0_g1_i1.p1	190	1.58	3	PF01569.20			KOG3146	P53223
	IA-STC_DN10077_c0_g1_i2.p1	209	1.91	4	PF01569.20			KOG3146	P53223
	IA-STC_DN10108_c0_g2_i1.p2	77	2.6	2
	IA-STC_DN10106_c0_g1_i1.p4	89	4.49	4
	IA-STC_DN10106_c0_g1_i1.p5	63	7.94	5
	IA-STC_DN10120_c0_g4_i1.p1	67	4.48	3
	IA-STC_DN10120_c0_g2_i1.p1	81	2.47	2
	IA-STC_DN10120_c0_g3_i1.p1	68	2.94	2
	IA-STC_DN10184_c0_g1_i3.p1	425	0	0
	IA-STC_DN10165_c0_g1_i4.p2	90	2.22	2						M5C2N2|Uncharacterized protein (BN14_04161) (sp: Rhizoctonia solani AG-1 IB) [Secreted (highly likely)]
	IA-STC_DN10165_c0_g1_i2.p1	195	3.08	6						M5C2N2|Uncharacterized protein (BN14_04161) (sp: Rhizoctonia solani AG-1 IB) [Secreted (highly likely)]
	IA-STC_DN10165_c0_g1_i3.p1	195	3.08	6						M5C2N2|Uncharacterized protein (BN14_04161) (sp: Rhizoctonia solani AG-1 IB) [Secreted (highly likely)]
	IA-STC_DN10170_c0_g1_i1.p2	51	5.88	3
	IA-STC_DN10176_c0_g1_i1.p2	54	5.56	3
	IA-STC_DN10143_c0_g2_i1.p1	205	2.93	6
	IA-STC_DN10143_c0_g2_i2.p2	87	0	0
	IA-STC_DN10189_c0_g1_i1.p1	105	0	0	PF03083.15	K15382		KOG1623	Q5JJY5
	IA-STC_DN10181_c0_g1_i1.p3	97	2.06	2
	IA-STC_DN10183_c0_g1_i1.p1	329	1.82	6	PF00155.20;PF12897.6	K00814		KOG0258	P52894
	IA-STC_DN10183_c0_g1_i1.p8	50	2	1
	IA-STC_DN10150_c0_g1_i1.p2	176	2.84	5
	IA-STC_DN10150_c0_g1_i1.p9	54	3.7	2
	IA-STC_DN10150_c0_g1_i1.p10	50	2	1
	IA-STC_DN10139_c0_g1_i2.p1	97	2.06	2
	IA-STC_DN10191_c0_g1_i1.p3	68	1.47	1
	IA-STC_DN10133_c0_g1_i1.p2	79	5.06	4
	IA-STC_DN10167_c0_g1_i1.p3	58	1.72	1
	IA-STC_DN10169_c0_g1_i1.p2	91	2.2	2
	IA-STC_DN10169_c0_g2_i1.p2	94	2.13	2
	IA-STC_DN10141_c0_g1_i1.p2	198	2.02	4	PF00067.21				P17549	Q5B1M7|Putative uncharacterized protein (AN5553.2) (sp: Emericella nidulans) [Secreted (highly likely)]
	IA-STC_DN10141_c0_g1_i2.p1	543	1.47	8	PF00067.21	K17861		KOG0157	P17549	G3Y107|Putative uncharacterized protein (Fragment) (ASPNIDRAFT_132154) (sp: Aspergillus niger) [Secreted (highly likely)]
	IA-STC_DN10180_c0_g1_i1.p2	72	4.17	3
	IA-STC_DN10105_c0_g3_i1.p4	79	2.53	2
	IA-STC_DN10118_c0_g1_i1.p1	259	1.16	3	PF04930.14
	IA-STC_DN10118_c0_g1_i2.p1	259	1.16	3	PF04930.14
	IA-STC_DN10135_c0_g1_i1.p3	92	6.52	6
	IA-STC_DN10135_c0_g1_i1.p5	62	1.61	1
	IA-STC_DN10135_c0_g1_i2.p4	92	6.52	6
	IA-STC_DN10135_c0_g1_i2.p7	62	1.61	1
	IA-STC_DN10114_c0_g1_i1.p2	71	1.41	1
	IA-STC_DN10114_c0_g2_i1.p2	99	8.08	8
	IA-STC_DN10114_c0_g2_i1.p3	88	1.14	1
	IA-STC_DN10114_c0_g2_i1.p4	75	5.33	4
	IA-STC_DN10114_c0_g2_i1.p5	70	4.29	3
	IA-STC_DN10114_c0_g2_i1.p6	51	7.84	4
	IA-STC_DN10136_c0_g1_i1.p1	90	2.22	2
	IA-STC_DN10149_c0_g1_i1.p1	96	2.08	2
	IA-STC_DN10116_c0_g1_i1.p1	143	0	0
	IA-STC_DN10116_c0_g1_i1.p4	60	1.67	1
	IA-STC_DN10116_c0_g1_i2.p1	196	0	0
	IA-STC_DN10116_c0_g1_i2.p2	137	1.46	2
	IA-STC_DN10125_c0_g3_i1.p2	76	7.89	6
	IA-STC_DN10206_c0_g1_i1.p2	72	2.78	2
	IA-STC_DN10208_c0_g1_i1.p1	96	2.08	2
	IA-STC_DN10272_c0_g1_i1.p3	52	5.77	3
	IA-STC_DN10270_c0_g3_i1.p2	79	2.53	2
	IA-STC_DN10271_c0_g2_i1.p1	98	9.18	9
	IA-STC_DN10213_c0_g2_i2.p3	59	5.08	3
	IA-STC_DN10226_c0_g2_i1.p2	77	7.79	6
	IA-STC_DN10263_c0_g2_i1.p4	56	0	0
	IA-STC_DN10290_c0_g2_i1.p3	85	4.71	4
	IA-STC_DN10262_c0_g1_i1.p3	65	4.62	3
	IA-STC_DN10219_c0_g1_i1.p1	120	0.83	1
	IA-STC_DN10219_c0_g1_i2.p1	105	0	0
	IA-STC_DN10219_c0_g1_i2.p3	57	0	0
	IA-STC_DN10297_c0_g2_i1.p2	52	1.92	1
	IA-STC_DN10242_c0_g1_i1.p3	63	1.59	1
	IA-STC_DN10242_c0_g2_i1.p2	69	0	0
	IA-STC_DN10245_c0_g1_i1.p1	82	3.66	3
	IA-STC_DN10245_c0_g2_i1.p1	105	2.86	3
	IA-STC_DN10200_c0_g1_i1.p2	62	9.68	6
	IA-STC_DN10214_c0_g2_i1.p1	71	5.63	4
	IA-STC_DN10258_c0_g3_i1.p3	58	8.62	5
	IA-STC_DN10205_c0_g3_i1.p1	97	1.03	1	PF03381.14			KOG2952	Q9SLK2
	IA-STC_DN10201_c0_g2_i1.p2	76	5.26	4
	IA-STC_DN10292_c0_g1_i1.p1	61	8.2	5
	IA-STC_DN10292_c0_g2_i1.p1	88	0	0
	IA-STC_DN10225_c0_g1_i1.p2	77	5.19	4
	IA-STC_DN10281_c0_g3_i1.p2	51	0	0
	IA-STC_DN10356_c0_g1_i1.p1	192	2.08	4
	IA-STC_DN10344_c0_g2_i1.p3	64	3.13	2
	IA-STC_DN10390_c0_g2_i1.p2	51	3.92	2
	IA-STC_DN10332_c0_g4_i1.p5	76	3.95	3
	IA-STC_DN10332_c0_g4_i1.p8	60	0	0
	IA-STC_DN10332_c0_g1_i1.p3	79	1.27	1
	IA-STC_DN10370_c0_g1_i1.p1	75	8	6
	IA-STC_DN10399_c0_g1_i1.p3	60	5	3
	IA-STC_DN10355_c0_g1_i1.p1	425	2.12	9	PF07970.11;PF13850.5	K20367		KOG2667	Q6NVS2
	IA-STC_DN10355_c0_g1_i1.p3	140	1.43	2
	IA-STC_DN10379_c0_g1_i1.p2	65	0	0
	IA-STC_DN10348_c0_g1_i1.p1	98	0	0					O59805	C4JW79|Putative uncharacterized protein (UREG_06821) (sp: Uncinocarpus reesii) [Secreted (highly likely)]
	IA-STC_DN10348_c0_g2_i1.p2	73	4.11	3
	IA-STC_DN10354_c0_g1_i1.p2	88	1.14	1
	IA-STC_DN10377_c0_g1_i1.p3	63	6.35	4
	IA-STC_DN10377_c0_g3_i1.p1	334	0.9	3
	IA-STC_DN10328_c0_g2_i1.p3	51	5.88	3
	IA-STC_DN10339_c0_g1_i2.p1	54	0	0
	IA-STC_DN10364_c0_g2_i1.p1	126	3.97	5
	IA-STC_DN10364_c0_g2_i1.p3	58	8.62	5
	IA-STC_DN10338_c0_g2_i1.p2	82	1.22	1
	IA-STC_DN10310_c0_g1_i1.p1	173	2.89	5
	IA-STC_DN10313_c0_g1_i1.p2	91	0	0
	IA-STC_DN10391_c0_g3_i1.p1	270	1.48	4	PF00657.21;PF13472.5			KOG3035	Q503L4	G7E8B7|Uncharacterized protein (Mo05766) (sp: Mixia osmundae) [Secreted (highly likely)]
	IA-STC_DN10391_c0_g3_i1.p2	60	8.33	5
	IA-STC_DN10359_c0_g2_i1.p1	94	0	0	PF08627.9				Q8RWL5
	IA-STC_DN10353_c0_g1_i1.p1	60	0	0
	IA-STC_DN10392_c1_g1_i1.p2	98	3.06	3
	IA-STC_DN10404_c0_g2_i1.p5	64	0	0
	IA-STC_DN10489_c0_g1_i1.p1	149	1.34	2	PF00026.22;PF14541.5	K01379		KOG1339	O93428	J9VH59|Endopeptidase (CNAG_00581) (sp: Cryptococcus neoformans var. grubii serotype A) [Secreted (highly likely)]
	IA-STC_DN10403_c0_g4_i1.p2	67	4.48	3
	IA-STC_DN10401_c0_g1_i1.p1	496	0.6	3	PF00153.26			KOG0764	Q9UTF8
	IA-STC_DN10458_c0_g1_i1.p2	75	4	3
	IA-STC_DN10412_c0_g2_i1.p4	67	8.96	6
	IA-STC_DN10477_c0_g1_i2.p1	699	0.86	6	PF00651.30
	IA-STC_DN10477_c0_g1_i2.p9	49	6.12	3
	IA-STC_DN10408_c0_g1_i1.p2	53	3.77	2
	IA-STC_DN10408_c0_g3_i1.p1	152	1.97	3	PF00069.24;PF00433.23;PF07714.16	K04688		KOG0598	Q39030	R9P6Z5|Likely protein kinase (PHSY_004721) (sp: Pseudozyma hubeiensis SY62) [Secreted (highly likely)]
	IA-STC_DN10446_c0_g2_i1.p2	49	2.04	1
	IA-STC_DN10485_c0_g1_i1.p1	490	1.02	5	PF07690.15			KOG2533	Q10097	N1PZW0|Uncharacterized protein (DOTSEDRAFT_69637) (sp: Dothistroma septosporum NZE10) [Secreted (highly likely)]
	IA-STC_DN10485_c0_g1_i1.p6	49	16.33	8
	IA-STC_DN10429_c0_g1_i1.p2	64	3.13	2
	IA-STC_DN10482_c0_g2_i1.p2	180	3.89	7
	IA-STC_DN10498_c0_g2_i1.p3	68	4.41	3
	IA-STC_DN10455_c1_g1_i1.p2	49	10.2	5
	IA-STC_DN10451_c0_g1_i1.p2	84	2.38	2
	IA-STC_DN10497_c0_g2_i1.p2	58	0	0
	IA-STC_DN10407_c0_g1_i1.p2	63	1.59	1
	IA-STC_DN10467_c0_g3_i1.p2	63	6.35	4
	IA-STC_DN10490_c0_g1_i1.p1	72	2.78	2
	IA-STC_DN10454_c0_g2_i1.p2	65	9.23	6
	IA-STC_DN10452_c0_g1_i1.p2	77	5.19	4
	IA-STC_DN10450_c0_g1_i1.p1	448	1.56	7
	IA-STC_DN10450_c0_g1_i1.p2	103	4.85	5
	IA-STC_DN10450_c0_g1_i1.p4	94	5.32	5
	IA-STC_DN10450_c0_g1_i1.p5	78	6.41	5
	IA-STC_DN10444_c0_g1_i1.p2	75	1.33	1
	IA-STC_DN10415_c0_g2_i1.p1	74	1.35	1
	IA-STC_DN10599_c0_g2_i1.p2	84	5.95	5
	IA-STC_DN10535_c0_g1_i1.p1	555	1.8	10
	IA-STC_DN10561_c1_g2_i1.p2	65	6.15	4
	IA-STC_DN10542_c0_g2_i1.p2	57	5.26	3
	IA-STC_DN10549_c0_g1_i1.p2	59	32.2	19
	IA-STC_DN10538_c0_g1_i1.p1	155	3.23	5
	IA-STC_DN10538_c0_g1_i1.p4	56	7.14	4
	IA-STC_DN10563_c0_g2_i1.p4	63	1.59	1
	IA-STC_DN10569_c0_g2_i1.p4	94	0	0
	IA-STC_DN10594_c0_g1_i1.p2	67	5.97	4
	IA-STC_DN10545_c0_g1_i1.p1	123	2.44	3	PF00069.24;PF07714.16			KOG1187	C0LGQ4	K5VWY9|Uncharacterized protein (PHACADRAFT_263327) (sp: Phanerochaete carnosa) [Secreted (highly likely)]
	IA-STC_DN10574_c0_g1_i1.p7	49	4.08	2
	IA-STC_DN10574_c0_g1_i2.p7	49	4.08	2
	IA-STC_DN10579_c0_g1_i1.p1	53	0	0	PF07019.11				Q1ZXH4
	IA-STC_DN10509_c0_g2_i1.p2	162	2.47	4
	IA-STC_DN10573_c0_g2_i1.p2	65	1.54	1
	IA-STC_DN10525_c0_g1_i1.p1	127	0.79	1	PF02453.16			KOG1792	Q9SUT9
	IA-STC_DN10525_c0_g1_i1.p4	51	1.96	1
	IA-STC_DN10558_c1_g1_i1.p2	127	7.87	10
	IA-STC_DN10591_c0_g3_i1.p2	70	0	0
	IA-STC_DN10591_c0_g3_i1.p3	49	2.04	1
	IA-STC_DN10571_c1_g1_i1.p3	50	2	1
	IA-STC_DN10571_c0_g1_i1.p2	65	6.15	4
	IA-STC_DN10521_c0_g1_i1.p1	146	2.74	4	PF03330.17				P86242	M5CDZ2|Uncharacterized protein (DAG7) (sp: Rhizoctonia solani AG-1 IB) [Secreted (highly likely)]
	IA-STC_DN10578_c0_g1_i1.p1	81	8.64	7
	IA-STC_DN10555_c0_g2_i1.p2	75	2.67	2
	IA-STC_DN10531_c0_g1_i1.p1	71	1.41	1
	IA-STC_DN10531_c0_g1_i1.p2	69	2.9	2
	IA-STC_DN10507_c0_g1_i1.p4	50	2	1
	IA-STC_DN10559_c0_g2_i1.p2	55	0	0
	IA-STC_DN10544_c0_g1_i1.p3	55	1.82	1
	IA-STC_DN10590_c0_g1_i1.p2	51	3.92	2
	IA-STC_DN10548_c0_g1_i1.p2	66	0	0					Q9LPU2
	IA-STC_DN10689_c0_g1_i1.p2	95	4.21	4
	IA-STC_DN10664_c0_g2_i1.p1	528	1.52	8	PF00005.26;PF00664.22			KOG0054	Q8LGU1
	IA-STC_DN10664_c0_g2_i1.p9	51	5.88	3
	IA-STC_DN10685_c0_g4_i1.p2	82	2.44	2
	IA-STC_DN10685_c0_g1_i1.p2	91	1.1	1
	IA-STC_DN10659_c0_g1_i1.p2	63	0	0
	IA-STC_DN10690_c0_g1_i1.p2	62	1.61	1
	IA-STC_DN10690_c0_g1_i1.p3	54	7.41	4
	IA-STC_DN10681_c0_g1_i1.p1	176	1.7	3	PF03151.15			KOG1441	Q3E6T0
	IA-STC_DN10683_c0_g1_i1.p1	403	2.23	9	PF07970.11;PF13850.5	K20367		KOG2667	Q9Y282
	IA-STC_DN10683_c0_g1_i1.p2	97	0	0
	IA-STC_DN10683_c0_g1_i2.p1	434	2.07	9	PF07970.11;PF13850.5	K20367		KOG2667	Q6NVS2
	IA-STC_DN10683_c0_g1_i2.p3	97	0	0
	IA-STC_DN10639_c0_g1_i1.p2	53	5.66	3
	IA-STC_DN10639_c0_g2_i1.p2	178	1.12	2
	IA-STC_DN10614_c0_g1_i1.p2	85	3.53	3
	IA-STC_DN10672_c0_g1_i1.p3	67	2.99	2
	IA-STC_DN10650_c0_g5_i1.p2	66	3.03	2
	IA-STC_DN10650_c0_g6_i1.p1	406	0.99	4
	IA-STC_DN10696_c0_g1_i1.p1	72	6.94	5
	IA-STC_DN10684_c0_g1_i1.p1	94	1.06	1
	IA-STC_DN10684_c0_g1_i1.p2	70	2.86	2
	IA-STC_DN10613_c0_g2_i1.p1	66	1.52	1
	IA-STC_DN10603_c0_g1_i1.p1	110	0.91	1
	IA-STC_DN10635_c0_g2_i1.p3	69	4.35	3
	IA-STC_DN10682_c0_g1_i1.p6	49	4.08	2
	IA-STC_DN10691_c0_g1_i1.p1	206	5.83	12
	IA-STC_DN10669_c0_g1_i1.p2	54	7.41	4
	IA-STC_DN10669_c0_g2_i1.p2	100	2	2
	IA-STC_DN10711_c0_g1_i1.p4	90	3.33	3
	IA-STC_DN10790_c0_g2_i1.p2	79	0	0
	IA-STC_DN10730_c0_g1_i1.p1	213	1.88	4	PF01083.21	K08095	CE5		Q8X1P1	M5C4P0|Cutinase (CUT1) (sp: Rhizoctonia solani AG-1 IB) [Secreted (highly likely)]
	IA-STC_DN10730_c0_g1_i1.p3	56	1.79	1
	IA-STC_DN10707_c0_g1_i1.p1	423	1.65	7	PF01758.15	K03325			Q8NQC8
	IA-STC_DN10759_c0_g1_i1.p2	73	2.74	2
	IA-STC_DN10757_c0_g2_i1.p2	65	0	0					Q8VY97	G7DZI7|Uncharacterized protein (Mo02657) (sp: Mixia osmundae) [Secreted (highly likely)]
	IA-STC_DN10737_c0_g1_i1.p2	70	2.86	2
	IA-STC_DN10739_c0_g1_i1.p2	73	5.48	4
	IA-STC_DN10740_c0_g3_i1.p2	57	3.51	2
	IA-STC_DN10706_c0_g1_i1.p2	90	2.22	2
	IA-STC_DN10706_c0_g1_i1.p3	68	4.41	3
	IA-STC_DN10729_c0_g2_i1.p2	64	0	0
	IA-STC_DN10756_c0_g3_i1.p1	139	2.16	3	PF03492.14	K08241			D9J0Z7
	IA-STC_DN10724_c0_g1_i1.p2	134	0.75	1
	IA-STC_DN10761_c0_g4_i1.p2	52	3.85	2
	IA-STC_DN10761_c0_g1_i1.p3	54	0	0
	IA-STC_DN10741_c0_g1_i1.p1	95	1.05	1
	IA-STC_DN10791_c0_g1_i1.p3	68	0	0
	IA-STC_DN10732_c0_g2_i1.p1	120	2.5	3	PF00487.23	K10256			Q59J82
	IA-STC_DN10732_c0_g2_i1.p2	85	3.53	3
	IA-STC_DN10766_c0_g1_i1.p1	56	3.57	2
	IA-STC_DN10773_c0_g1_i1.p1	198	1.01	2
	IA-STC_DN10773_c0_g1_i2.p1	181	1.1	2
	IA-STC_DN10735_c0_g1_i1.p3	61	3.28	2
	IA-STC_DN10726_c0_g1_i1.p4	80	1.25	1
	IA-STC_DN10777_c0_g1_i1.p1	85	1.18	1
	IA-STC_DN10713_c0_g1_i1.p5	60	3.33	2
	IA-STC_DN10806_c0_g1_i1.p2	91	2.2	2
	IA-STC_DN10852_c0_g1_i2.p1	101	2.97	3
	IA-STC_DN10852_c0_g1_i3.p1	101	2.97	3
	IA-STC_DN10843_c0_g4_i1.p1	71	4.23	3
	IA-STC_DN10841_c0_g2_i1.p4	53	0	0
	IA-STC_DN10869_c0_g1_i1.p4	66	4.55	3
	IA-STC_DN10898_c0_g1_i1.p2	49	0	0
	IA-STC_DN10865_c0_g1_i1.p3	58	1.72	1
	IA-STC_DN10865_c0_g1_i1.p4	50	6	3
	IA-STC_DN10874_c0_g1_i1.p1	252	0.4	1	PF01496.18	K02154		KOG2189	Q9SJT7
	IA-STC_DN10872_c0_g4_i1.p2	70	2.86	2
	IA-STC_DN10855_c0_g2_i1.p2	49	4.08	2
	IA-STC_DN10855_c0_g2_i2.p2	49	4.08	2
	IA-STC_DN10851_c0_g2_i2.p3	65	1.54	1
	IA-STC_DN10838_c0_g1_i2.p1	334	2.69	9	PF00561.19;PF12146.7;PF12697.6			KOG4178	P9WNH1	E9F5I6|Hydrolase, putative (MAA_07535) (sp: Metarhizium anisopliae) [Secreted (highly likely)]
	IA-STC_DN10811_c0_g2_i1.p5	49	10.2	5
	IA-STC_DN10888_c0_g2_i1.p1	474	6.75	32	PF12662.6				P93026
	IA-STC_DN10888_c0_g2_i1.p2	108	3.7	4
	IA-STC_DN10888_c0_g2_i1.p4	71	2.82	2
	IA-STC_DN10835_c0_g1_i1.p3	50	2	1
	IA-STC_DN10828_c0_g1_i1.p2	79	7.59	6
	IA-STC_DN10878_c0_g2_i1.p1	242	0	0	PF13460.5				Q9Y7K0	K9G0N7|Polygalacturonase (PDIG_30080) (sp: Penicillium digitatum) [Secreted (highly likely)]
	IA-STC_DN10827_c1_g1_i1.p4	51	3.92	2
	IA-STC_DN10842_c0_g4_i1.p3	58	3.45	2
	IA-STC_DN10842_c0_g3_i1.p4	93	1.08	1
	IA-STC_DN10875_c1_g1_i1.p3	71	1.41	1
	IA-STC_DN10846_c0_g1_i1.p1	449	4.68	21	PF00112.22;PF00396.17;PF08246.11			KOG1543	P25776	G2RAF9|Putative uncharacterized protein (THITE_2055159) (sp: Thielavia terrestris) [Secreted (highly likely)]
	IA-STC_DN10965_c0_g1_i1.p1	86	4.65	4
	IA-STC_DN10962_c0_g1_i2.p1	198	2.02	4	PF16653.4	K14157		KOG0172	Q9SMZ4	G7XIP2|Aminoadipic semialdehyde synthase (AKAW_04887) (sp: Aspergillus kawachii) [Secreted (highly likely)]
	IA-STC_DN10947_c0_g1_i1.p2	63	1.59	1
	IA-STC_DN10996_c0_g2_i1.p1	116	2.59	3	PF02453.16			KOG1792	Q9SUT9
	IA-STC_DN10996_c0_g2_i1.p2	99	0	0
	IA-STC_DN10923_c0_g1_i1.p1	121	0.83	1
	IA-STC_DN10970_c0_g1_i1.p3	89	3.37	3
	IA-STC_DN10980_c0_g1_i1.p4	87	3.45	3
	IA-STC_DN10946_c0_g1_i1.p2	67	0	0
	IA-STC_DN10912_c0_g2_i1.p2	59	8.47	5
	IA-STC_DN10994_c0_g2_i1.p4	76	2.63	2
	IA-STC_DN10994_c0_g2_i1.p5	55	3.64	2
	IA-STC_DN10994_c0_g3_i1.p2	51	0	0
	IA-STC_DN10929_c0_g1_i1.p4	72	0	0
	IA-STC_DN10929_c0_g1_i1.p5	70	1.43	1
	IA-STC_DN10929_c0_g1_i2.p5	72	0	0
	IA-STC_DN10929_c0_g1_i2.p6	70	1.43	1
	IA-STC_DN10950_c0_g4_i1.p4	50	6	3
	IA-STC_DN10990_c0_g1_i1.p2	60	3.33	2
	IA-STC_DN10989_c0_g6_i1.p1	100	1	1	PF03030.15	K01507			P21616
	IA-STC_DN10989_c0_g6_i1.p3	53	0	0
	IA-STC_DN10989_c0_g2_i1.p3	64	3.13	2
	IA-STC_DN10999_c0_g3_i1.p2	70	4.29	3
	IA-STC_DN10971_c0_g1_i1.p1	866	0.58	5	PF04109.15	K17907		KOG2173	P0CM40
	IA-STC_DN10952_c0_g1_i1.p2	89	6.74	6
	IA-STC_DN10952_c0_g1_i1.p3	60	3.33	2
	IA-STC_DN11070_c0_g4_i2.p2	83	4.82	4
	IA-STC_DN11070_c0_g4_i1.p2	83	4.82	4
	IA-STC_DN11068_c1_g1_i1.p1	70	7.14	5
	IA-STC_DN11007_c0_g1_i1.p2	73	1.37	1
	IA-STC_DN11017_c0_g1_i1.p1	166	3.01	5						M5C2N2|Uncharacterized protein (BN14_04161) (sp: Rhizoctonia solani AG-1 IB) [Secreted (highly likely)]
	IA-STC_DN11017_c0_g1_i2.p1	234	2.56	6						F8PT84|Putative uncharacterized protein (SERLA73DRAFT_167127) (sp: Serpula lacrymans var. lacrymans) [Secreted (highly likely)]
	IA-STC_DN11086_c0_g1_i1.p2	110	3.64	4
	IA-STC_DN11086_c0_g2_i1.p3	57	5.26	3
	IA-STC_DN11009_c0_g1_i1.p4	60	11.67	7
	IA-STC_DN11062_c0_g1_i1.p1	221	1.81	4	PF00892.19				F4KD68
	IA-STC_DN11062_c0_g1_i1.p4	57	0	0
	IA-STC_DN11032_c0_g1_i1.p3	50	0	0
	IA-STC_DN11085_c1_g3_i1.p2	53	5.66	3
	IA-STC_DN11085_c1_g1_i1.p2	64	0	0
	IA-STC_DN11035_c0_g1_i1.p2	78	0	0
	IA-STC_DN11080_c0_g4_i1.p1	286	3.15	9	PF00324.20;PF13520.5;PF13906.5			KOG1286	Q9ASS7
	IA-STC_DN11080_c0_g4_i1.p2	77	1.3	1
	IA-STC_DN11080_c0_g4_i1.p6	54	3.7	2
	IA-STC_DN11071_c0_g1_i1.p3	67	0	0
	IA-STC_DN11053_c0_g1_i1.p2	126	1.59	2
	IA-STC_DN11053_c0_g1_i1.p4	62	12.9	8
	IA-STC_DN11002_c0_g2_i1.p3	53	5.66	3
	IA-STC_DN11063_c0_g1_i1.p1	113	2.65	3
	IA-STC_DN11001_c0_g1_i1.p3	54	1.85	1
	IA-STC_DN11033_c0_g2_i1.p3	63	7.94	5
	IA-STC_DN11033_c0_g2_i1.p4	56	5.36	3
	IA-STC_DN11033_c0_g2_i1.p6	49	4.08	2
	IA-STC_DN11033_c0_g2_i2.p2	63	7.94	5
	IA-STC_DN11033_c0_g2_i2.p3	56	5.36	3
	IA-STC_DN11033_c0_g2_i2.p5	49	4.08	2
	IA-STC_DN11040_c0_g1_i1.p2	118	3.39	4
	IA-STC_DN11051_c0_g1_i1.p7	52	7.69	4
	IA-STC_DN11051_c0_g2_i1.p1	144	0.69	1		K08192		KOG2533	O94491
	IA-STC_DN11039_c1_g1_i1.p1	391	2.05	8	PF00120.23;PF03951.18	K01915		KOG0683	P0CN84
	IA-STC_DN11046_c0_g1_i1.p1	560	2.32	13	PF00450.21	K13289		KOG1282	B8M044	K5VFF4|Uncharacterized protein (PHACADRAFT_248586) (sp: Phanerochaete carnosa) [Secreted (highly likely)]
	IA-STC_DN11088_c0_g1_i1.p2	57	1.75	1
	IA-STC_DN11149_c0_g2_i1.p3	101	5.94	6
	IA-STC_DN11149_c0_g2_i1.p7	63	0	0
	IA-STC_DN11144_c0_g1_i1.p1	72	1.39	1
	IA-STC_DN11144_c0_g1_i2.p1	72	1.39	1
	IA-STC_DN11159_c0_g1_i1.p9	49	2.04	1
	IA-STC_DN11110_c0_g1_i1.p1	90	3.33	3
	IA-STC_DN11110_c0_g1_i1.p2	74	2.7	2
	IA-STC_DN11105_c0_g1_i1.p2	63	3.17	2
	IA-STC_DN11108_c0_g2_i1.p3	100	4	4
	IA-STC_DN11156_c0_g2_i1.p1	294	1.36	4	PF04479.12				O13780
	IA-STC_DN11156_c0_g2_i2.p1	254	1.18	3	PF04479.12				C8ZI10
	IA-STC_DN11145_c0_g2_i3.p4	56	3.57	2
	IA-STC_DN11145_c0_g2_i2.p2	94	2.13	2
	IA-STC_DN11176_c0_g1_i1.p4	158	2.53	4
	IA-STC_DN11176_c0_g1_i1.p6	123	4.07	5
	IA-STC_DN11176_c0_g1_i1.p8	63	4.76	3
	IA-STC_DN11165_c0_g1_i1.p1	224	0	0	PF04588.12				Q9P3B2
	IA-STC_DN11114_c0_g3_i1.p3	55	10.91	6
	IA-STC_DN11107_c0_g1_i1.p3	51	3.92	2
	IA-STC_DN11107_c0_g1_i2.p3	51	3.92	2
	IA-STC_DN11179_c0_g1_i1.p3	86	5.81	5
	IA-STC_DN11179_c0_g1_i1.p7	50	6	3
	IA-STC_DN11179_c0_g1_i2.p6	50	6	3
	IA-STC_DN11166_c0_g1_i1.p1	770	0.78	6	PF00732.18;PF00890.23;PF03486.13;PF05199.12;PF16010.4		AA8	KOG1238	Q01738	M5BPA3|Cellobiose dehydrogenase Short=CDH (BN14_02153) (sp: Rhizoctonia solani AG-1 IB) [Secreted (highly likely)]
	IA-STC_DN11166_c0_g1_i1.p4	128	1.56	2
	IA-STC_DN11166_c0_g1_i1.p11	60	3.33	2
	IA-STC_DN11177_c0_g1_i1.p3	52	9.62	5
	IA-STC_DN11195_c0_g1_i5.p3	60	1.67	1
	IA-STC_DN11195_c0_g1_i2.p2	60	1.67	1
	IA-STC_DN11148_c0_g1_i1.p2	69	2.9	2
	IA-STC_DN11148_c0_g1_i1.p4	59	10.17	6
	IA-STC_DN11148_c0_g1_i2.p2	59	10.17	6
	IA-STC_DN11148_c0_g1_i3.p2	69	2.9	2
	IA-STC_DN11148_c0_g1_i3.p3	59	10.17	6
	IA-STC_DN11185_c0_g1_i2.p2	108	0.93	1
	IA-STC_DN11185_c0_g1_i2.p4	72	1.39	1
	IA-STC_DN11196_c0_g2_i1.p1	230	0.87	2	PF01490.17	K14207		KOG1305	Q9LI61
	IA-STC_DN11196_c0_g3_i1.p1	458	0.87	4	PF01490.17;PF03222.12	K14207		KOG1305	Q9LI61
	IA-STC_DN11196_c0_g3_i1.p2	83	3.61	3
	IA-STC_DN11196_c0_g3_i1.p4	69	2.9	2
	IA-STC_DN11196_c0_g3_i1.p8	54	5.56	3
	IA-STC_DN11182_c0_g2_i1.p3	64	0	0
	IA-STC_DN11182_c0_g2_i1.p4	54	3.7	2
	IA-STC_DN11161_c0_g1_i1.p2	137	2.19	3	PF02466.18	K17795		KOG1652	P87130	H0ELZ6|Putative Mitochondrial import inner membrane translocase subunit tim-22 (M7I_3621) (sp: Glarea lozoyensis) [Secreted (highly likely)]
	IA-STC_DN11161_c0_g1_i1.p5	87	5.75	5
	IA-STC_DN11161_c0_g1_i2.p2	161	2.48	4	PF02466.18	K17795		KOG1652	P87130	H0ELZ6|Putative Mitochondrial import inner membrane translocase subunit tim-22 (M7I_3621) (sp: Glarea lozoyensis) [Secreted (highly likely)]
	IA-STC_DN11161_c0_g1_i2.p5	87	5.75	5
	IA-STC_DN11161_c0_g1_i3.p2	161	2.48	4	PF02466.18	K17795		KOG1652	P87130	H0ELZ6|Putative Mitochondrial import inner membrane translocase subunit tim-22 (M7I_3621) (sp: Glarea lozoyensis) [Secreted (highly likely)]
	IA-STC_DN11161_c0_g1_i3.p6	87	5.75	5
	IA-STC_DN11170_c0_g1_i2.p2	66	1.52	1
	IA-STC_DN11180_c0_g2_i1.p1	162	2.47	4	PF00957.20;PF13774.5	K08511		KOG0859	Q9MAS5
	IA-STC_DN11180_c0_g3_i1.p1	103	2.91	3	PF00957.20	K08511		KOG0859	Q9MAS5
	IA-STC_DN11146_c0_g1_i1.p1	295	1.36	4	PF04193.13			KOG2913	Q12010
	IA-STC_DN11146_c0_g1_i2.p1	231	1.3	3	PF04193.13			KOG2913	Q12010
	IA-STC_DN11146_c0_g1_i3.p1	86	2.33	2	PF04193.13			KOG2913	P38279
	IA-STC_DN11146_c0_g1_i3.p4	62	1.61	1					Q12010
	IA-STC_DN11175_c0_g1_i1.p2	87	4.6	4
	IA-STC_DN11175_c0_g1_i1.p5	71	1.41	1
	IA-STC_DN11194_c0_g1_i2.p2	151	5.3	8
	IA-STC_DN11155_c0_g2_i2.p1	70	4.29	3
	IA-STC_DN11135_c0_g2_i1.p1	200	1.5	3	PF01740.20;PF13466.5	K17471		KOG0236	Q9SV13
	IA-STC_DN11197_c0_g1_i1.p2	146	2.74	4
	IA-STC_DN11197_c0_g1_i2.p3	105	3.81	4
	IA-STC_DN11174_c0_g1_i1.p11	63	4.76	3
	IA-STC_DN11174_c0_g1_i1.p17	50	2	1
	IA-STC_DN11174_c0_g1_i2.p11	63	4.76	3
	IA-STC_DN11158_c0_g1_i1.p1	234	1.28	3	PF06127.10			KOG3292	O13737
[truncated: 26,178 more rows]

## Sheet: Table S10E
	Table S10E. Secretome proteins in IA-TCs (EffectorP2.0).
[truncated: 14,213 more rows]

[truncated: 3 more sheets: Table S10F, Table S10G, Table S10H]
