# Supplementary material for: Integrative transcriptome analysis discloses the molecular basis of a heterogeneous fungal phytopathogen complex, Rhizoctonia solani AG-1 subgroups
Source: Sci Rep. 2019 Dec 23;9:19626. doi: 10.1038/s41598-019-55734-2 (PMC6928066; doi:10.1038/s41598-019-55734-2)
Supplement: Supplementary file 11 — Table S11 [file 41598_2019_55734_MOESM11_ESM.xlsx]

## Sheet: Table S11
	Table S11. Protein domains uniquely found in the secretome of the AG-1 IA strain.
	Category	Contig	pfam		P value	Domain description
	Unique in AG-1 IA	IA-TC_DN10042_c0_g1_i1.p1	PF00227.25	Proteasome	2.7e-60	Proteasome subunit
	Unique in AG-1 IA	IA-TC_DN10042_c0_g1_i1.p1	PF10584.8	Proteasome_A_N	2.7e-07	Proteasome subunit A N-terminal signature
	Unique in AG-1 IA	IA-TC_DN10101_c0_g1_i3.p1	PF02310.18	B12-binding	0.0081	B12 binding domain
	Unique in AG-1 IA	IA-TC_DN10119_c0_g1_i1.p1	PF12929.6	Mid1	1.6e-48	Stretch-activated Ca2+-permeable channel component
	Unique in AG-1 IA	IA-TC_DN10119_c0_g1_i2.p1	PF12929.6	Mid1	1.8e-47	Stretch-activated Ca2+-permeable channel component
	Unique in AG-1 IA	IA-TC_DN10205_c0_g2_i2.p25	PF07945.10	Toxin_16	0.0095	Janus-atracotoxin
	Unique in AG-1 IA	IA-TC_DN10304_c0_g2_i3.p1	PF00313.21	CSD	1.8e-16	'Cold-shock' DNA-binding domain
	Unique in AG-1 IA	IA-TC_DN10328_c0_g1_i1.p1	PF13796.5	Sensor	0.0068	Putative sensor
	Unique in AG-1 IA	IA-TC_DN10359_c0_g2_i2.p2	PF13771.5	zf-HC5HC2H	7.4e-15	PHD-like zinc-binding domain
	Unique in AG-1 IA	IA-TC_DN10359_c0_g2_i2.p2	PF13832.5	zf-HC5HC2H_2	1.6e-17	PHD-zinc-finger like domain
	Unique in AG-1 IA	IA-TC_DN10370_c0_g1_i1.p1	PF10467.8	Inhibitor_I48	3.8e-12	Peptidase inhibitor clitocypin
	Unique in AG-1 IA	IA-TC_DN10370_c0_g1_i2.p1	PF10467.8	Inhibitor_I48	0.0028	Peptidase inhibitor clitocypin
	Unique in AG-1 IA	IA-TC_DN10382_c0_g1_i1.p1	PF06738.11	ThrE	1.4e-49	Putative threonine/serine exporter
	Unique in AG-1 IA	IA-TC_DN10382_c0_g1_i1.p1	PF12821.6	ThrE_2	5.4e-06	Threonine/Serine exporter, ThrE
	Unique in AG-1 IA	IA-TC_DN10412_c0_g1_i1.p1	PF16015.4	Promethin	3.6e-10	Promethin
	Unique in AG-1 IA	IA-TC_DN10480_c0_g1_i1.p1	PF02347.15	GDC-P	2.6e-77	Glycine cleavage system P-protein
	Unique in AG-1 IA	IA-TC_DN10480_c0_g1_i3.p1	PF02347.15	GDC-P	2.6e-77	Glycine cleavage system P-protein
	Unique in AG-1 IA	IA-TC_DN10482_c0_g1_i1.p1	PF00125.23	Histone	1.9e-23	Core histone H2A/H2B/H3/H4
	Unique in AG-1 IA	IA-TC_DN10482_c0_g1_i1.p1	PF00808.22	CBFD_NFYB_HMF	0.00028	Histone-like transcription factor (CBF/NF-Y) and archaeal histone
	Unique in AG-1 IA	IA-TC_DN10482_c0_g1_i1.p1	PF03847.12	TFIID_20kDa	0.0042	Transcription initiation factor TFIID subunit A
	Unique in AG-1 IA	IA-TC_DN10505_c0_g2_i1.p1	PF01613.17	Flavin_Reduct	7e-28	Flavin reductase like domain
	Unique in AG-1 IA	IA-TC_DN10603_c0_g3_i3.p1	PF08954.10	Trimer_CC	0.00051	Trimerisation motif
	Unique in AG-1 IA	IA-TC_DN10663_c0_g1_i1.p3	PF01216.16	Calsequestrin	2e-07	Calsequestrin
	Unique in AG-1 IA	IA-TC_DN10663_c0_g1_i1.p3	PF13848.5	Thioredoxin_6	1.5e-31	Thioredoxin-like domain
	Unique in AG-1 IA	IA-TC_DN10663_c0_g1_i2.p1	PF01216.16	Calsequestrin	3.1e-07	Calsequestrin
	Unique in AG-1 IA	IA-TC_DN10663_c0_g1_i2.p1	PF13848.5	Thioredoxin_6	2.4e-31	Thioredoxin-like domain
	Unique in AG-1 IA	IA-TC_DN10674_c0_g5_i1.p2	PF04136.14	Sec34	0.00086	Sec34-like family
	Unique in AG-1 IA	IA-TC_DN10682_c0_g2_i1.p6	PF04777.12	Evr1_Alr	1.1e-05	Erv1 / Alr family
	Unique in AG-1 IA	IA-TC_DN10700_c0_g2_i1.p1	PF04146.14	YTH	1.2e-24	YT521-B-like domain
	Unique in AG-1 IA	IA-TC_DN10700_c0_g2_i3.p1	PF04146.14	YTH	2.7e-54	YT521-B-like domain
	Unique in AG-1 IA	IA-TC_DN10743_c0_g1_i1.p2	PF05007.12	Mannosyl_trans	5.6e-36	Mannosyltransferase (PIG-M)
	Unique in AG-1 IA	IA-TC_DN10756_c0_g1_i1.p1	PF00437.19	T2SSE	0.0033	Type II/IV secretion system protein
	Unique in AG-1 IA	IA-TC_DN10808_c0_g2_i1.p4	PF08662.10	eIF2A	0.0019	Eukaryotic translation initiation factor eIF2A
	Unique in AG-1 IA	IA-TC_DN10808_c0_g2_i11.p4	PF08662.10	eIF2A	0.0019	Eukaryotic translation initiation factor eIF2A
	Unique in AG-1 IA	IA-TC_DN10808_c0_g2_i7.p7	PF08662.10	eIF2A	0.003	Eukaryotic translation initiation factor eIF2A
	Unique in AG-1 IA	IA-TC_DN10808_c0_g2_i9.p6	PF08662.10	eIF2A	0.003	Eukaryotic translation initiation factor eIF2A
	Unique in AG-1 IA	IA-TC_DN10830_c0_g1_i1.p1	PF09346.9	SMI1_KNR4	9.6e-25	SMI1 / KNR4 family (SUKH-1)
	Unique in AG-1 IA	IA-TC_DN10850_c0_g1_i1.p1	PF00011.20	HSP20	0.0011	Hsp20/alpha crystallin family
	Unique in AG-1 IA	IA-TC_DN10902_c0_g3_i1.p2	PF13532.5	2OG-FeII_Oxy_2	2.2e-31	2OG-Fe(II) oxygenase superfamily
	Unique in AG-1 IA	IA-TC_DN10902_c0_g3_i2.p1	PF11754.7	Velvet	8.2e-36	Velvet factor
	Unique in AG-1 IA	IA-TC_DN10906_c0_g1_i3.p1	PF00250.17	Forkhead	6.1e-17	Forkhead domain
	Unique in AG-1 IA	IA-TC_DN10909_c0_g1_i1.p1	PF01532.19	Glyco_hydro_47	4.6e-131	Glycosyl hydrolase family 47
	Unique in AG-1 IA	IA-TC_DN10910_c0_g1_i1.p1	PF09463.9	Opy2	0.0035	Opy2 protein
	Unique in AG-1 IA	IA-TC_DN10910_c0_g1_i2.p1	PF09463.9	Opy2	0.0037	Opy2 protein
	Unique in AG-1 IA	IA-TC_DN10910_c0_g1_i4.p1	PF09463.9	Opy2	0.0037	Opy2 protein
	Unique in AG-1 IA	IA-TC_DN10910_c0_g1_i5.p1	PF09463.9	Opy2	0.0035	Opy2 protein
	Unique in AG-1 IA	IA-TC_DN10918_c0_g1_i1.p1	PF00439.24	Bromodomain	1.9e-19	Bromodomain
	Unique in AG-1 IA	IA-TC_DN10932_c0_g1_i1.p9	PF06610.12	AlaE	0.0093	L-alanine exporter
	Unique in AG-1 IA	IA-TC_DN10936_c0_g2_i1.p2	PF00687.20	Ribosomal_L1	3.7e-21	Ribosomal protein L1p/L10e family
	Unique in AG-1 IA	IA-TC_DN1095_c0_g1_i2.p2	PF07479.13	NAD_Gly3P_dh_C	2.5e-25	NAD-dependent glycerol-3-phosphate dehydrogenase C-terminus
	Unique in AG-1 IA	IA-TC_DN10979_c0_g1_i1.p1	PF13229.5	Beta_helix	2.4e-05	Right handed beta helix region
	Unique in AG-1 IA	IA-TC_DN11041_c0_g2_i1.p1	PF00478.24	IMPDH	1.1e-128	IMP dehydrogenase / GMP reductase domain
	Unique in AG-1 IA	IA-TC_DN11041_c0_g2_i1.p1	PF00571.27	CBS	7.8e-07	CBS domain
	Unique in AG-1 IA	IA-TC_DN11041_c0_g2_i1.p1	PF01070.17	FMN_dh	4.2e-11	FMN-dependent dehydrogenase
	Unique in AG-1 IA	IA-TC_DN11041_c0_g2_i1.p1	PF03060.14	NMO	0.0032	Nitronate monooxygenase
	Unique in AG-1 IA	IA-TC_DN11041_c0_g2_i1.p1	PF05690.13	ThiG	0.0092	Thiazole biosynthesis protein ThiG
	Unique in AG-1 IA	IA-TC_DN11072_c0_g1_i2.p2	PF01774.16	UreD	9.3e-58	UreD urease accessory protein
	Unique in AG-1 IA	IA-TC_DN11094_c0_g1_i2.p1	PF13229.5	Beta_helix	0.00018	Right handed beta helix region
	Unique in AG-1 IA	IA-TC_DN11098_c0_g2_i2.p4	PF07818.12	HCNGP	1.2e-17	HCNGP-like protein
	Unique in AG-1 IA	IA-TC_DN11098_c0_g2_i4.p2	PF07818.12	HCNGP	5.4e-12	HCNGP-like protein
	Unique in AG-1 IA	IA-TC_DN11099_c0_g1_i1.p1	PF13508.6	Acetyltransf_7	0.0054	Acetyltransferase (GNAT) domain
	Unique in AG-1 IA	IA-TC_DN11099_c0_g1_i2.p1	PF13508.6	Acetyltransf_7	0.0054	Acetyltransferase (GNAT) domain
	Unique in AG-1 IA	IA-TC_DN11102_c0_g1_i1.p1	PF00622.27	SPRY	3.4e-18	SPRY domain
	Unique in AG-1 IA	IA-TC_DN11102_c0_g1_i2.p1	PF00622.27	SPRY	3.4e-18	SPRY domain
	Unique in AG-1 IA	IA-TC_DN11141_c0_g1_i1.p1	PF00246.23	Peptidase_M14	6.4e-70	Zinc carboxypeptidase
	Unique in AG-1 IA	IA-TC_DN11147_c0_g1_i4.p3	PF06810.10	Phage_GP20	0.0061	Phage minor structural protein GP20
	Unique in AG-1 IA	IA-TC_DN11159_c0_g1_i1.p1	PF00141.22	peroxidase	4.9e-46	Peroxidase
	Unique in AG-1 IA	IA-TC_DN11164_c0_g3_i1.p1	PF14226.5	DIOX_N	4.6e-06	non-haem dioxygenase in morphine synthesis N-terminal
	Unique in AG-1 IA	IA-TC_DN11179_c0_g1_i1.p1	PF04054.14	Not1	1.6e-125	CCR4-Not complex component, Not1
	Unique in AG-1 IA	IA-TC_DN11179_c0_g1_i1.p1	PF12842.6	DUF3819	2.1e-50	Domain of unknown function (DUF3819)
	Unique in AG-1 IA	IA-TC_DN11179_c0_g1_i1.p1	PF16415.4	CNOT1_CAF1_bind	1.4e-84	CCR4-NOT transcription complex subunit 1 CAF1-binding domain
	Unique in AG-1 IA	IA-TC_DN11179_c0_g1_i1.p1	PF16417.4	CNOT1_TTP_bind	2.4e-54	CCR4-NOT transcription complex subunit 1 TTP binding domain
	Unique in AG-1 IA	IA-TC_DN11179_c0_g1_i1.p1	PF16418.4	CNOT1_HEAT	4.5e-47	CCR4-NOT transcription complex subunit 1 HEAT repeat
	Unique in AG-1 IA	IA-TC_DN11184_c0_g2_i1.p1	PF05577.11	Peptidase_S28	2e-57	Serine carboxypeptidase S28
	Unique in AG-1 IA	IA-TC_DN11229_c0_g1_i3.p2	PF00682.18	HMGL-like	9.8e-14	HMGL-like
	Unique in AG-1 IA	IA-TC_DN11246_c0_g1_i1.p1	PF11204.7	DUF2985	2.1e-27	Protein of unknown function (DUF2985)
	Unique in AG-1 IA	IA-TC_DN11246_c0_g1_i2.p1	PF11204.7	DUF2985	2.1e-27	Protein of unknown function (DUF2985)
	Unique in AG-1 IA	IA-TC_DN11252_c0_g1_i1.p3	PF00746.20	Gram_pos_anchor	0.0053	LPXTG cell wall anchor motif
	Unique in AG-1 IA	IA-TC_DN11259_c1_g1_i1.p1	PF13517.5	VCBS	1.5e-07	Repeat domain in Vibrio, Colwellia, Bradyrhizobium and Shewanella
	Unique in AG-1 IA	IA-TC_DN11261_c0_g1_i4.p2	PF01058.21	Oxidored_q6	3.6e-22	NADH ubiquinone oxidoreductase, 20 Kd subunit
	Unique in AG-1 IA	IA-TC_DN11307_c0_g1_i1.p1	PF06365.11	CD34_antigen	0.0097	CD34/Podocalyxin family
	Unique in AG-1 IA	IA-TC_DN11307_c0_g4_i1.p1	PF06365.11	CD34_antigen	0.0032	CD34/Podocalyxin family
	Unique in AG-1 IA	IA-TC_DN11314_c0_g1_i1.p2	PF06283.10	ThuA	0.0014	Trehalose utilisation
	Unique in AG-1 IA	IA-TC_DN11314_c0_g1_i2.p2	PF06283.10	ThuA	0.0014	Trehalose utilisation
	Unique in AG-1 IA	IA-TC_DN11314_c0_g1_i3.p2	PF06283.10	ThuA	0.0014	Trehalose utilisation
	Unique in AG-1 IA	IA-TC_DN11314_c0_g1_i4.p2	PF06283.10	ThuA	0.0014	Trehalose utilisation
	Unique in AG-1 IA	IA-TC_DN11344_c0_g2_i1.p1	PF00310.20	GATase_2	9.2e-178	Glutamine amidotransferases class-II
	Unique in AG-1 IA	IA-TC_DN11344_c0_g2_i1.p1	PF01493.18	GXGXG	1.2e-85	GXGXG motif
	Unique in AG-1 IA	IA-TC_DN11344_c0_g2_i1.p1	PF01645.16	Glu_synthase	1.6e-156	Conserved region in glutamate synthase
	Unique in AG-1 IA	IA-TC_DN11344_c0_g2_i1.p1	PF04898.13	Glu_syn_central	5.9e-115	Glutamate synthase central domain
	Unique in AG-1 IA	IA-TC_DN11344_c0_g2_i1.p1	PF14691.5	Fer4_20	9.7e-21	Dihydroprymidine dehydrogenase domain II, 4Fe-4S cluster
	Unique in AG-1 IA	IA-TC_DN11352_c0_g1_i1.p1	PF00141.22	peroxidase	2.9e-20	Peroxidase
	Unique in AG-1 IA	IA-TC_DN11399_c0_g1_i2.p1	PF04119.11	HSP9_HSP12	2e-07	Heat shock protein 9/12
	Unique in AG-1 IA	IA-TC_DN11418_c0_g1_i1.p1	PF09972.8	DUF2207	0.0025	Predicted membrane protein (DUF2207)
	Unique in AG-1 IA	IA-TC_DN11418_c0_g1_i2.p1	PF09972.8	DUF2207	0.01	Predicted membrane protein (DUF2207)
	Unique in AG-1 IA	IA-TC_DN11422_c0_g1_i1.p1	PF00120.23	Gln-synt_C	4.2e-13	Glutamine synthetase, catalytic domain
	Unique in AG-1 IA	IA-TC_DN11422_c0_g1_i1.p1	PF03951.18	Gln-synt_N	9.9e-11	Glutamine synthetase, beta-Grasp domain
	Unique in AG-1 IA	IA-TC_DN11427_c0_g1_i1.p1	PF05794.12	Tcp11	1.1e-102	T-complex protein 11
	Unique in AG-1 IA	IA-TC_DN11436_c0_g1_i1.p1	PF06772.10	LtrA	1.9e-34	Bacterial low temperature requirement A protein (LtrA)
	Unique in AG-1 IA	IA-TC_DN11436_c0_g1_i2.p1	PF06772.10	LtrA	1.9e-34	Bacterial low temperature requirement A protein (LtrA)
	Unique in AG-1 IA	IA-TC_DN11446_c0_g1_i1.p2	PF03141.15	Methyltransf_29	3.8e-05	Putative S-adenosyl-L-methionine-dependent methyltransferase
	Unique in AG-1 IA	IA-TC_DN11446_c0_g1_i1.p2	PF05148.14	Methyltransf_8	0.0033	Hypothetical methyltransferase
	Unique in AG-1 IA	IA-TC_DN11446_c0_g1_i2.p2	PF03141.15	Methyltransf_29	3.3e-05	Putative S-adenosyl-L-methionine-dependent methyltransferase
	Unique in AG-1 IA	IA-TC_DN11446_c0_g1_i2.p2	PF05148.14	Methyltransf_8	0.0028	Hypothetical methyltransferase
	Unique in AG-1 IA	IA-TC_DN11446_c0_g1_i3.p2	PF03141.15	Methyltransf_29	6.1e-05	Putative S-adenosyl-L-methionine-dependent methyltransferase
	Unique in AG-1 IA	IA-TC_DN11446_c0_g1_i3.p2	PF05148.14	Methyltransf_8	0.0056	Hypothetical methyltransferase
	Unique in AG-1 IA	IA-TC_DN11450_c0_g1_i1.p1	PF09362.9	DUF1996	4.7e-57	Domain of unknown function (DUF1996)
	Unique in AG-1 IA	IA-TC_DN11465_c0_g1_i2.p1	PF00793.19	DAHP_synth_1	5.5e-100	DAHP synthetase I family
	Unique in AG-1 IA	IA-TC_DN11468_c0_g1_i1.p2	PF01238.20	PMI_typeI	1e-43	Phosphomannose isomerase type I
	Unique in AG-1 IA	IA-TC_DN11478_c0_g1_i1.p2	PF00262.17	Calreticulin	3.1e-158	Calreticulin family
	Unique in AG-1 IA	IA-TC_DN11497_c0_g2_i1.p1	PF00840.19	Glyco_hydro_7	9e-209	Glycosyl hydrolase family 7
	Unique in AG-1 IA	IA-TC_DN11497_c0_g2_i2.p1	PF00840.19	Glyco_hydro_7	2e-204	Glycosyl hydrolase family 7
	Unique in AG-1 IA	IA-TC_DN11497_c0_g2_i4.p1	PF00840.19	Glyco_hydro_7	8.8e-205	Glycosyl hydrolase family 7
	Unique in AG-1 IA	IA-TC_DN11497_c0_g2_i5.p1	PF00840.19	Glyco_hydro_7	1.7e-208	Glycosyl hydrolase family 7
	Unique in AG-1 IA	IA-TC_DN11507_c0_g1_i1.p1	PF03357.20	Snf7	2.9e-14	Snf7
	Unique in AG-1 IA	IA-TC_DN11528_c0_g1_i3.p2	PF02441.18	Flavoprotein	6.6e-53	Flavoprotein
	Unique in AG-1 IA	IA-TC_DN11528_c0_g1_i3.p2	PF12239.7	DUF3605	1.9e-20	Protein of unknown function (DUF3605)
	Unique in AG-1 IA	IA-TC_DN11583_c0_g2_i1.p2	PF01783.22	Ribosomal_L32p	8.3e-17	Ribosomal L32p protein family
	Unique in AG-1 IA	IA-TC_DN11600_c0_g2_i1.p1	PF08920.9	SF3b1	9.2e-19	Splicing factor 3B subunit 1
	Unique in AG-1 IA	IA-TC_DN11604_c0_g1_i10.p1	PF00201.17	UDPGT	1.3e-20	UDP-glucoronosyl and UDP-glucosyl transferase
	Unique in AG-1 IA	IA-TC_DN11604_c0_g1_i6.p1	PF00201.17	UDPGT	1.7e-19	UDP-glucoronosyl and UDP-glucosyl transferase
	Unique in AG-1 IA	IA-TC_DN11647_c1_g3_i1.p1	PF00590.19	TP_methylase	1.2e-26	Tetrapyrrole (Corrin/Porphyrin) Methylases
	Unique in AG-1 IA	IA-TC_DN11657_c1_g1_i4.p6	PF13429.5	TPR_15	0.0055	Tetratricopeptide repeat
	Unique in AG-1 IA	IA-TC_DN11670_c5_g1_i1.p3	PF02585.16	PIG-L	2.1e-07	GlcNAc-PI de-N-acetylase
	Unique in AG-1 IA	IA-TC_DN11670_c5_g1_i2.p3	PF02585.16	PIG-L	2.1e-07	GlcNAc-PI de-N-acetylase
	Unique in AG-1 IA	IA-TC_DN11677_c0_g1_i1.p1	PF07504.12	FTP	8.4e-13	Fungalysin/Thermolysin Propeptide Motif
	Unique in AG-1 IA	IA-TC_DN11677_c0_g1_i2.p1	PF07504.12	FTP	8.4e-13	Fungalysin/Thermolysin Propeptide Motif
	Unique in AG-1 IA	IA-TC_DN11679_c1_g1_i3.p1	PF08317.10	Spc7	0.0057	Spc7 kinetochore protein
	Unique in AG-1 IA	IA-TC_DN11679_c1_g1_i6.p1	PF08317.10	Spc7	0.0057	Spc7 kinetochore protein
	Unique in AG-1 IA	IA-TC_DN11683_c0_g2_i1.p1	PF01050.17	MannoseP_isomer	0.00064	Mannose-6-phosphate isomerase
	Unique in AG-1 IA	IA-TC_DN11683_c0_g2_i1.p1	PF02311.18	AraC_binding	0.0027	AraC-like ligand binding domain
	Unique in AG-1 IA	IA-TC_DN11683_c0_g2_i2.p1	PF01050.17	MannoseP_isomer	0.00064	Mannose-6-phosphate isomerase
	Unique in AG-1 IA	IA-TC_DN11683_c0_g2_i2.p1	PF02311.18	AraC_binding	0.0027	AraC-like ligand binding domain
	Unique in AG-1 IA	IA-TC_DN11683_c0_g2_i4.p1	PF01050.17	MannoseP_isomer	0.00063	Mannose-6-phosphate isomerase
	Unique in AG-1 IA	IA-TC_DN11683_c0_g2_i4.p1	PF02311.18	AraC_binding	0.0029	AraC-like ligand binding domain
	Unique in AG-1 IA	IA-TC_DN11683_c0_g2_i5.p1	PF01050.17	MannoseP_isomer	0.00035	Mannose-6-phosphate isomerase
	Unique in AG-1 IA	IA-TC_DN11683_c0_g2_i5.p1	PF02311.18	AraC_binding	0.0027	AraC-like ligand binding domain
	Unique in AG-1 IA	IA-TC_DN11687_c0_g1_i7.p5	PF07974.12	EGF_2	4.9e-05	EGF-like domain
	Unique in AG-1 IA	IA-TC_DN11687_c0_g1_i9.p5	PF07974.12	EGF_2	4.9e-05	EGF-like domain
	Unique in AG-1 IA	IA-TC_DN11709_c2_g13_i2.p1	PF00668.19	Condensation	0.00024	Condensation domain
	Unique in AG-1 IA	IA-TC_DN11725_c0_g1_i1.p1	PF05007.12	Mannosyl_trans	0.0056	Mannosyltransferase (PIG-M)
	Unique in AG-1 IA	IA-TC_DN11749_c0_g1_i1.p1	PF01121.19	CoaE	9.2e-57	Dephospho-CoA kinase
	Unique in AG-1 IA	IA-TC_DN11913_c0_g1_i1.p1	PF06432.10	GPI2	8.8e-15	Phosphatidylinositol N-acetylglucosaminyltransferase
	Unique in AG-1 IA	IA-TC_DN12175_c0_g1_i1.p1	PF12894.6	ANAPC4_WD40	0.00054	Anaphase-promoting complex subunit 4 WD40 domain
	Unique in AG-1 IA	IA-TC_DN12569_c0_g1_i1.p1	PF16031.4	TonB_N	0.0039	TonB N-terminal region
	Unique in AG-1 IA	IA-TC_DN12659_c0_g1_i1.p1	PF01733.17	Nucleoside_tran	1.8e-39	Nucleoside transporter
	Unique in AG-1 IA	IA-TC_DN1277_c0_g1_i1.p1	PF06775.13	Seipin	4.9e-22	Putative adipose-regulatory protein (Seipin)
	Unique in AG-1 IA	IA-TC_DN1291_c0_g2_i1.p1	PF11137.7	DUF2909	0.01	Protein of unknown function (DUF2909)
	Unique in AG-1 IA	IA-TC_DN13037_c0_g1_i1.p1	PF01822.18	WSC	2e-16	WSC domain
	Unique in AG-1 IA	IA-TC_DN13312_c0_g1_i1.p1	PF03006.19	HlyIII	4.8e-23	Haemolysin-III related
	Unique in AG-1 IA	IA-TC_DN13370_c0_g1_i1.p2	PF10270.8	MMgT	1.2e-06	Membrane magnesium transporter
	Unique in AG-1 IA	IA-TC_DN13966_c0_g1_i1.p1	PF03547.17	Mem_trans	5e-10	Membrane transport protein
	Unique in AG-1 IA	IA-TC_DN2249_c0_g1_i1.p1	PF15279.5	SOBP	0.007	Sine oculis-binding protein
	Unique in AG-1 IA	IA-TC_DN2837_c0_g1_i1.p2	PF13532.5	2OG-FeII_Oxy_2	2.1e-08	2OG-Fe(II) oxygenase superfamily
	Unique in AG-1 IA	IA-TC_DN311_c0_g1_i1.p1	PF12770.6	CHAT	1.4e-05	CHAT domain
	Unique in AG-1 IA	IA-TC_DN3572_c0_g1_i1.p1	PF00756.19	Esterase	0.0066	Putative esterase
	Unique in AG-1 IA	IA-TC_DN3669_c0_g1_i2.p1	PF06726.11	BC10	5.1e-07	Bladder cancer-related protein BC10
	Unique in AG-1 IA	IA-TC_DN381_c0_g1_i1.p1	PF10390.8	ELL	0.009	RNA polymerase II elongation factor ELL
	Unique in AG-1 IA	IA-TC_DN3816_c0_g1_i2.p1	PF03442.13	CBM_X2	0.00063	Carbohydrate binding domain X2
	Unique in AG-1 IA	IA-TC_DN3953_c0_g1_i1.p1	PF00650.19	CRAL_TRIO	2.7e-27	CRAL/TRIO domain
	Unique in AG-1 IA	IA-TC_DN3953_c0_g1_i1.p1	PF03765.14	CRAL_TRIO_N	0.0035	CRAL/TRIO, N-terminal domain
	Unique in AG-1 IA	IA-TC_DN4156_c0_g1_i1.p1	PF03006.19	HlyIII	9.1e-27	Haemolysin-III related
	Unique in AG-1 IA	IA-TC_DN4433_c0_g2_i1.p1	PF13650.5	Asp_protease_2	0.0054	Aspartyl protease
	Unique in AG-1 IA	IA-TC_DN4490_c0_g1_i1.p1	PF00183.17	HSP90	1.4e-133	Hsp90 protein
	Unique in AG-1 IA	IA-TC_DN4490_c0_g1_i1.p1	PF13589.5	HATPase_c_3	1.3e-07	Histidine kinase-, DNA gyrase B-, and HSP90-like ATPase
	Unique in AG-1 IA	IA-TC_DN4585_c0_g1_i1.p1	PF12014.7	DUF3506	3.6e-12	Domain of unknown function (DUF3506)
	Unique in AG-1 IA	IA-TC_DN4832_c0_g1_i1.p1	PF03547.17	Mem_trans	4.7e-40	Membrane transport protein
	Unique in AG-1 IA	IA-TC_DN4862_c0_g1_i1.p1	PF10343.8	Q_salvage	2.1e-17	Potential Queuosine, Q, salvage protein family
	Unique in AG-1 IA	IA-TC_DN5119_c0_g1_i1.p2	PF13369.5	Transglut_core2	7.2e-08	Transglutaminase-like superfamily
	Unique in AG-1 IA	IA-TC_DN5143_c0_g2_i1.p1	PF04869.13	Uso1_p115_head	1.5e-39	Uso1 / p115 like vesicle tethering protein, head region
	Unique in AG-1 IA	IA-TC_DN5143_c0_g2_i1.p1	PF04871.12	Uso1_p115_C	1.8e-07	Uso1 / p115 like vesicle tethering protein, C terminal region
	Unique in AG-1 IA	IA-TC_DN5143_c0_g2_i1.p1	PF13851.5	GAS	0.0029	Growth-arrest specific micro-tubule binding
	Unique in AG-1 IA	IA-TC_DN5143_c0_g2_i2.p1	PF04869.13	Uso1_p115_head	1.8e-39	Uso1 / p115 like vesicle tethering protein, head region
	Unique in AG-1 IA	IA-TC_DN5143_c0_g2_i2.p1	PF04871.12	Uso1_p115_C	1.5e-07	Uso1 / p115 like vesicle tethering protein, C terminal region
	Unique in AG-1 IA	IA-TC_DN5319_c0_g1_i3.p1	PF00378.19	ECH_1	3.6e-08	Enoyl-CoA hydratase/isomerase
	Unique in AG-1 IA	IA-TC_DN5389_c0_g1_i1.p1	PF13426.6	PAS_9	0.0011	PAS domain
	Unique in AG-1 IA	IA-TC_DN5541_c0_g1_i4.p1	PF08592.10	DUF1772	3e-05	Domain of unknown function (DUF1772)
	Unique in AG-1 IA	IA-TC_DN5729_c0_g1_i1.p1	PF00654.19	Voltage_CLC	2e-96	Voltage gated chloride channel
	Unique in AG-1 IA	IA-TC_DN5736_c0_g2_i1.p1	PF00939.18	Na_sulph_symp	0.00043	Sodium:sulfate symporter transmembrane region
	Unique in AG-1 IA	IA-TC_DN5737_c0_g2_i1.p3	PF08172.11	CASP_C	2.6e-66	CASP C terminal
	Unique in AG-1 IA	IA-TC_DN5737_c0_g2_i1.p3	PF10205.8	KLRAQ	0.0074	Predicted coiled-coil domain-containing protein
	Unique in AG-1 IA	IA-TC_DN5737_c0_g2_i1.p3	PF10482.8	CtIP_N	0.0038	Tumour-suppressor protein CtIP N-terminal domain
	Unique in AG-1 IA	IA-TC_DN5737_c0_g2_i2.p3	PF08172.11	CASP_C	2.6e-66	CASP C terminal
	Unique in AG-1 IA	IA-TC_DN5737_c0_g2_i2.p3	PF10205.8	KLRAQ	0.0074	Predicted coiled-coil domain-containing protein
	Unique in AG-1 IA	IA-TC_DN5737_c0_g2_i2.p3	PF10482.8	CtIP_N	0.0038	Tumour-suppressor protein CtIP N-terminal domain
	Unique in AG-1 IA	IA-TC_DN6080_c0_g2_i1.p1	PF01302.24	CAP_GLY	3.4e-06	CAP-Gly domain
	Unique in AG-1 IA	IA-TC_DN6468_c0_g1_i1.p1	PF09811.8	Yae1_N	1.1e-08	Essential protein Yae1, N terminal
	Unique in AG-1 IA	IA-TC_DN6589_c0_g1_i1.p1	PF04869.13	Uso1_p115_head	0.0054	Uso1 / p115 like vesicle tethering protein, head region
	Unique in AG-1 IA	IA-TC_DN6613_c0_g1_i1.p1	PF14226.5	DIOX_N	1.2e-06	non-haem dioxygenase in morphine synthesis N-terminal
	Unique in AG-1 IA	IA-TC_DN6621_c0_g2_i1.p1	PF01454.18	MAGE	7.8e-15	MAGE family
	Unique in AG-1 IA	IA-TC_DN6992_c0_g2_i1.p1	PF01733.17	Nucleoside_tran	1.2e-08	Nucleoside transporter
	Unique in AG-1 IA	IA-TC_DN7094_c0_g2_i1.p3	PF13567.5	DUF4131	0.0079	Domain of unknown function (DUF4131)
	Unique in AG-1 IA	IA-TC_DN7104_c0_g2_i1.p3	PF03125.17	Sre	0.006	C. elegans Sre G protein-coupled chemoreceptor
	Unique in AG-1 IA	IA-TC_DN7357_c0_g1_i1.p1	PF02487.16	CLN3	3.7e-17	CLN3 protein
	Unique in AG-1 IA	IA-TC_DN7357_c0_g2_i1.p1	PF02487.16	CLN3	1.1e-51	CLN3 protein
	Unique in AG-1 IA	IA-TC_DN7401_c0_g4_i1.p1	PF10351.8	Apt1	6.6e-26	Golgi-body localisation protein domain
	Unique in AG-1 IA	IA-TC_DN7713_c0_g1_i1.p1	PF01532.19	Glyco_hydro_47	9.3e-36	Glycosyl hydrolase family 47
	Unique in AG-1 IA	IA-TC_DN7724_c1_g1_i1.p1	PF00205.21	TPP_enzyme_M	3.5e-25	Thiamine pyrophosphate enzyme, central domain
	Unique in AG-1 IA	IA-TC_DN7724_c1_g1_i1.p1	PF02775.20	TPP_enzyme_C	7e-16	Thiamine pyrophosphate enzyme, C-terminal TPP binding domain
	Unique in AG-1 IA	IA-TC_DN7724_c1_g1_i1.p1	PF02776.17	TPP_enzyme_N	1.4e-36	Thiamine pyrophosphate enzyme, N-terminal TPP binding domain
	Unique in AG-1 IA	IA-TC_DN7724_c1_g1_i2.p1	PF00205.21	TPP_enzyme_M	3.5e-25	Thiamine pyrophosphate enzyme, central domain
	Unique in AG-1 IA	IA-TC_DN7724_c1_g1_i2.p1	PF02775.20	TPP_enzyme_C	7e-16	Thiamine pyrophosphate enzyme, C-terminal TPP binding domain
	Unique in AG-1 IA	IA-TC_DN7724_c1_g1_i2.p1	PF02776.17	TPP_enzyme_N	1.7e-31	Thiamine pyrophosphate enzyme, N-terminal TPP binding domain
	Unique in AG-1 IA	IA-TC_DN7803_c0_g1_i1.p1	PF00920.20	ILVD_EDD	5.3e-118	Dehydratase family
	Unique in AG-1 IA	IA-TC_DN7948_c0_g3_i2.p1	PF05093.12	CIAPIN1	2.4e-21	Cytokine-induced anti-apoptosis inhibitor 1, Fe-S biogenesis
	Unique in AG-1 IA	IA-TC_DN7948_c0_g3_i2.p1	PF16803.4	DRE2_N	1.5e-05	Fe-S cluster assembly protein DRE2 N-terminus
	Unique in AG-1 IA	IA-TC_DN7974_c0_g1_i4.p2	PF03982.12	DAGAT	1.1e-16	Diacylglycerol acyltransferase
	Unique in AG-1 IA	IA-TC_DN7974_c0_g1_i5.p1	PF03982.12	DAGAT	2.1e-100	Diacylglycerol acyltransferase
	Unique in AG-1 IA	IA-TC_DN8003_c0_g1_i1.p1	PF04930.14	FUN14	1.9e-15	FUN14 family
	Unique in AG-1 IA	IA-TC_DN8003_c0_g1_i2.p1	PF04930.14	FUN14	1.9e-15	FUN14 family
	Unique in AG-1 IA	IA-TC_DN8106_c0_g1_i1.p1	PF02311.18	AraC_binding	0.0023	AraC-like ligand binding domain
	Unique in AG-1 IA	IA-TC_DN8106_c0_g1_i1.p1	PF03079.13	ARD	0.0045	ARD/ARD' family
	Unique in AG-1 IA	IA-TC_DN8122_c0_g2_i1.p1	PF06398.10	Pex24p	0.0053	Integral peroxisomal membrane peroxin
	Unique in AG-1 IA	IA-TC_DN8124_c0_g1_i1.p1	PF16206.4	Mon2_C	0.0031	C-terminal region of Mon2 protein
	Unique in AG-1 IA	IA-TC_DN8124_c0_g1_i1.p4	PF03348.14	Serinc	9.9e-16	Serine incorporator (Serinc)
	Unique in AG-1 IA	IA-TC_DN8226_c0_g1_i1.p1	PF02230.15	Abhydrolase_2	4.7e-60	Phospholipase/Carboxylesterase
	Unique in AG-1 IA	IA-TC_DN8226_c0_g1_i1.p1	PF03959.12	FSH1	0.0042	Serine hydrolase (FSH1)
	Unique in AG-1 IA	IA-TC_DN8399_c0_g1_i1.p1	PF00331.19	Glyco_hydro_10	1.6e-104	Glycosyl hydrolase family 10
	Unique in AG-1 IA	IA-TC_DN8399_c0_g1_i2.p1	PF00331.19	Glyco_hydro_10	1.6e-104	Glycosyl hydrolase family 10
	Unique in AG-1 IA	IA-TC_DN8518_c0_g2_i1.p1	PF01154.16	HMG_CoA_synt_N	5.1e-80	Hydroxymethylglutaryl-coenzyme A synthase N terminal
	Unique in AG-1 IA	IA-TC_DN8518_c0_g2_i1.p1	PF08540.9	HMG_CoA_synt_C	3e-84	Hydroxymethylglutaryl-coenzyme A synthase C terminal
	Unique in AG-1 IA	IA-TC_DN8545_c0_g1_i1.p2	PF00331.19	Glyco_hydro_10	4.6e-12	Glycosyl hydrolase family 10
	Unique in AG-1 IA	IA-TC_DN8634_c0_g2_i1.p5	PF01292.19	Ni_hydr_CYTB	0.0029	Prokaryotic cytochrome b561
	Unique in AG-1 IA	IA-TC_DN8640_c0_g1_i3.p1	PF09996.8	DUF2237	4.6e-22	Uncharacterized protein conserved in bacteria (DUF2237)
	Unique in AG-1 IA	IA-TC_DN8707_c0_g2_i1.p1	PF10173.8	Mit_KHE1	5.3e-24	Mitochondrial K+-H+ exchange-related
	Unique in AG-1 IA	IA-TC_DN8832_c0_g1_i2.p2	PF09775.8	Keratin_assoc	0.005	Keratinocyte-associated protein 2
	Unique in AG-1 IA	IA-TC_DN9115_c0_g1_i1.p2	PF13558.5	SbcCD_C	0.0001	Putative exonuclease SbcCD, C subunit
	Unique in AG-1 IA	IA-TC_DN9120_c0_g1_i2.p1	PF09748.8	Med10	5.2e-11	Transcription factor subunit Med10 of Mediator complex
	Unique in AG-1 IA	IA-TC_DN9152_c0_g2_i1.p1	PF05462.10	Dicty_CAR	1.7e-06	Slime mold cyclic AMP receptor
	Unique in AG-1 IA	IA-TC_DN9329_c0_g1_i1.p1	PF14378.5	PAP2_3	1.6e-19	PAP2 superfamily
	Unique in AG-1 IA	IA-TC_DN9437_c0_g1_i1.p1	PF06229.11	FRG1	1.6e-23	FRG1-like domain
	Unique in AG-1 IA	IA-TC_DN9437_c0_g1_i3.p1	PF06229.11	FRG1	1.7e-26	FRG1-like domain
	Unique in AG-1 IA	IA-TC_DN9437_c0_g1_i3.p1	PF06268.12	Fascin	0.0099	Fascin domain
	Unique in AG-1 IA	IA-TC_DN9437_c0_g1_i4.p1	PF06229.11	FRG1	1.7e-26	FRG1-like domain
	Unique in AG-1 IA	IA-TC_DN9437_c0_g1_i4.p1	PF06268.12	Fascin	0.0099	Fascin domain
	Unique in AG-1 IA	IA-TC_DN9441_c0_g1_i1.p1	PF08427.9	DUF1741	4.9e-32	Domain of unknown function (DUF1741)
	Unique in AG-1 IA	IA-TC_DN9450_c0_g3_i1.p1	PF02705.15	K_trans	4.3e-115	K+ potassium transporter
	Unique in AG-1 IA	IA-TC_DN9498_c0_g1_i1.p2	PF08286.10	Spc24	6.6e-15	Spc24 subunit of Ndc80
	Unique in AG-1 IA	IA-TC_DN9499_c0_g1_i1.p1	PF06772.10	LtrA	3.2e-15	Bacterial low temperature requirement A protein (LtrA)
	Unique in AG-1 IA	IA-TC_DN9499_c0_g1_i3.p1	PF06772.10	LtrA	2.2e-07	Bacterial low temperature requirement A protein (LtrA)
	Unique in AG-1 IA	IA-TC_DN9499_c0_g1_i4.p1	PF06772.10	LtrA	1.5e-15	Bacterial low temperature requirement A protein (LtrA)
	Unique in AG-1 IA	IA-TC_DN9500_c0_g1_i1.p1	PF02278.17	Lyase_8	3.6e-53	Polysaccharide lyase family 8, super-sandwich domain
	Unique in AG-1 IA	IA-TC_DN9500_c0_g1_i1.p1	PF02884.16	Lyase_8_C	2.4e-07	Polysaccharide lyase family 8, C-terminal beta-sandwich domain
	Unique in AG-1 IA	IA-TC_DN9500_c0_g1_i1.p1	PF08124.10	Lyase_8_N	3.8e-15	Polysaccharide lyase family 8, N terminal alpha-helical domain
	Unique in AG-1 IA	IA-TC_DN9503_c0_g1_i1.p1	PF01338.17	Bac_thur_toxin	1.3e-05	Bacillus thuringiensis toxin
	Unique in AG-1 IA	IA-TC_DN9543_c0_g1_i1.p1	PF05346.10	DUF747	1.7e-72	Eukaryotic membrane protein family
	Unique in AG-1 IA	IA-TC_DN9648_c0_g1_i1.p2	PF07344.10	Amastin	0.0073	Amastin surface glycoprotein
	Unique in AG-1 IA	IA-TC_DN9648_c0_g1_i2.p2	PF07344.10	Amastin	0.0073	Amastin surface glycoprotein
	Unique in AG-1 IA	IA-TC_DN9676_c0_g2_i1.p1	PF00571.27	CBS	0.0081	CBS domain
	Unique in AG-1 IA	IA-TC_DN9676_c0_g2_i1.p1	PF00654.19	Voltage_CLC	1.5e-74	Voltage gated chloride channel
	Unique in AG-1 IA	IA-TC_DN9726_c0_g2_i1.p1	PF10294.8	Methyltransf_16	1.4e-07	Lysine methyltransferase
	Unique in AG-1 IA	IA-TC_DN9815_c0_g1_i1.p3	PF06179.11	Med22	0.0066	Surfeit locus protein 5 subunit 22 of Mediator complex
	Unique in AG-1 IA	IA-TC_DN9857_c0_g3_i1.p3	PF00995.22	Sec1	5.5e-14	Sec1 family
	Unique in AG-1 IA	IA-TC_DN9857_c0_g3_i2.p3	PF00995.22	Sec1	5.5e-14	Sec1 family
	Unique in AG-1 IA	IA-TC_DN9882_c0_g1_i1.p2	PF13883.5	Pyrid_oxidase_2	7.8e-28	Pyridoxamine 5'-phosphate oxidase
	Unique in AG-1 IA	IA-TC_DN9926_c0_g4_i1.p1	PF10296.8	MMM1	2.5e-25	Maintenance of mitochondrial morphology protein 1
	Unique in AG-1 IA	IA-TC_DN9982_c0_g2_i1.p1	PF05602.11	CLPTM1	1.6e-11	Cleft lip and palate transmembrane protein 1 (CLPTM1)
	Unique in AG-1 IB	IB-TC_DN10070_c0_g1_i1.p1	PF00787.23	PWWP	0.00026	PX domain
	Unique in AG-1 IB	IB-TC_DN10100_c0_g1_i5.p1	PF10443.8	RNA12	1e-65	RNA12 protein
	Unique in AG-1 IB	IB-TC_DN10106_c0_g1_i1.p1	PF10340.8	Say1_Mug180	2.1e-10	Steryl acetyl hydrolase
	Unique in AG-1 IB	IB-TC_DN10111_c0_g1_i1.p4	PF13974.5	YebO	0.0071	YebO-like protein
	Unique in AG-1 IB	IB-TC_DN10150_c0_g1_i2.p1	PF05283.10	MGC-24	0.0083	Multi-glycosylated core protein 24 (MGC-24), sialomucin
	Unique in AG-1 IB	IB-TC_DN10194_c0_g1_i1.p1	PF04582.11	Reo_sigmaC	0.0053	Reovirus sigma C capsid protein
	Unique in AG-1 IB	IB-TC_DN10194_c0_g1_i1.p1	PF13166.5	AAA_13	0.0039	AAA domain
	Unique in AG-1 IB	IB-TC_DN10212_c0_g2_i1.p1	PF07217.10	Het-C	7e-206	Heterokaryon incompatibility protein Het-C
	Unique in AG-1 IB	IB-TC_DN10212_c0_g2_i2.p1	PF07217.10	Het-C	7e-206	Heterokaryon incompatibility protein Het-C
	Unique in AG-1 IB	IB-TC_DN10255_c0_g1_i1.p1	PF12753.6	Nro1	0.0075	Nuclear pore complex subunit Nro1
	Unique in AG-1 IB	IB-TC_DN10283_c0_g1_i1.p1	PF01011.20	PQQ	0.0012	PQQ enzyme repeat
	Unique in AG-1 IB	IB-TC_DN10295_c0_g2_i3.p1	PF00589.21	Phage_integrase	0.0089	Phage integrase family
	Unique in AG-1 IB	IB-TC_DN10296_c0_g1_i5.p2	PF01381.21	HTH_3	1.1e-12	Helix-turn-helix
	Unique in AG-1 IB	IB-TC_DN10296_c0_g1_i5.p2	PF08523.9	MBF1	6.1e-15	Multiprotein bridging factor 1
	Unique in AG-1 IB	IB-TC_DN10296_c0_g1_i5.p2	PF13560.5	HTH_31	3.7e-05	Helix-turn-helix domain
	Unique in AG-1 IB	IB-TC_DN10298_c0_g1_i1.p2	PF06293.13	Kdo	0.0057	Lipopolysaccharide kinase (Kdo/WaaP) family
	Unique in AG-1 IB	IB-TC_DN10298_c0_g1_i1.p2	PF12330.7	Haspin_kinase	1.2e-06	Haspin like kinase domain
	Unique in AG-1 IB	IB-TC_DN10298_c0_g1_i2.p2	PF06293.13	Kdo	0.0057	Lipopolysaccharide kinase (Kdo/WaaP) family
	Unique in AG-1 IB	IB-TC_DN10298_c0_g1_i2.p2	PF12330.7	Haspin_kinase	1.2e-06	Haspin like kinase domain
	Unique in AG-1 IB	IB-TC_DN10307_c0_g1_i1.p1	PF14570.5	zf-RING_4	5.9e-06	RING/Ubox like zinc-binding domain
	Unique in AG-1 IB	IB-TC_DN10307_c0_g1_i2.p1	PF14570.5	zf-RING_4	3e-06	RING/Ubox like zinc-binding domain
	Unique in AG-1 IB	IB-TC_DN10375_c0_g1_i2.p3	PF05950.10	Orthopox_A36R	0.01	Orthopoxvirus A36R protein
	Unique in AG-1 IB	IB-TC_DN10376_c0_g1_i4.p2	PF02668.15	TauD	2.4e-11	Taurine catabolism dioxygenase TauD, TfdA family
	Unique in AG-1 IB	IB-TC_DN10376_c0_g1_i5.p1	PF02668.15	TauD	9.6e-50	Taurine catabolism dioxygenase TauD, TfdA family
	Unique in AG-1 IB	IB-TC_DN10376_c0_g1_i6.p1	PF02668.15	TauD	1.5e-07	Taurine catabolism dioxygenase TauD, TfdA family
	Unique in AG-1 IB	IB-TC_DN10394_c0_g1_i1.p1	PF13646.5	HEAT_2	0.0051	HEAT repeats
	Unique in AG-1 IB	IB-TC_DN10427_c0_g3_i1.p1	PF02145.14	Rap_GAP	1.2e-43	Rap/ran-GAP
	Unique in AG-1 IB	IB-TC_DN10427_c0_g3_i1.p1	PF03542.15	Tuberin	2.5e-31	Tuberin
	Unique in AG-1 IB	IB-TC_DN10427_c0_g3_i1.p1	PF10521.8	Tti2	0.0097	Tti2 family
	Unique in AG-1 IB	IB-TC_DN10427_c0_g3_i1.p1	PF11864.7	DUF3384	0.0025	Domain of unknown function (DUF3384)
	Unique in AG-1 IB	IB-TC_DN10498_c0_g1_i1.p1	PF16656.4	Pur_ac_phosph_N	0.01	Purple acid Phosphatase, N-terminal domain
	Unique in AG-1 IB	IB-TC_DN10558_c0_g1_i1.p1	PF06011.11	TRP	3.6e-26	Transient receptor potential (TRP) ion channel
	Unique in AG-1 IB	IB-TC_DN10558_c0_g1_i1.p1	PF14558.5	TRP_N	1.2e-28	ML-like domain
	Unique in AG-1 IB	IB-TC_DN10604_c0_g1_i1.p1	PF01762.20	Galactosyl_T	0.00027	Galactosyltransferase
	Unique in AG-1 IB	IB-TC_DN10604_c0_g1_i2.p1	PF01762.20	Galactosyl_T	0.00027	Galactosyltransferase
	Unique in AG-1 IB	IB-TC_DN10623_c0_g1_i1.p1	PF01501.19	Glyco_transf_8	5.7e-05	Glycosyl transferase family 8
	Unique in AG-1 IB	IB-TC_DN10634_c0_g1_i1.p6	PF08651.9	DASH_Duo1	0.002	DASH complex subunit Duo1
	Unique in AG-1 IB	IB-TC_DN10634_c0_g1_i2.p6	PF08651.9	DASH_Duo1	0.002	DASH complex subunit Duo1
	Unique in AG-1 IB	IB-TC_DN10637_c0_g2_i1.p3	PF02926.16	THUMP	1.3e-06	THUMP domain
	Unique in AG-1 IB	IB-TC_DN10637_c0_g2_i2.p2	PF02926.16	THUMP	1.3e-06	THUMP domain
	Unique in AG-1 IB	IB-TC_DN10639_c0_g3_i1.p1	PF05701.10	WEMBL	0.0015	Weak chloroplast movement under blue light
	Unique in AG-1 IB	IB-TC_DN10648_c0_g1_i1.p1	PF00617.18	RasGEF	1.5e-29	RasGEF domain
	Unique in AG-1 IB	IB-TC_DN10648_c0_g1_i1.p1	PF00618.19	RasGEF_N	8.2e-11	RasGEF N-terminal motif
	Unique in AG-1 IB	IB-TC_DN10659_c0_g1_i2.p1	PF02894.16	GFO_IDH_MocA_C	6.7e-09	Oxidoreductase family, C-terminal alpha/beta domain
	Unique in AG-1 IB	IB-TC_DN10700_c0_g1_i1.p5	PF12801.6	Fer4_5	0.0063	4Fe-4S binding domain
	Unique in AG-1 IB	IB-TC_DN10703_c0_g1_i1.p1	PF00349.20	Hexokinase_1	2.5e-62	Hexokinase
	Unique in AG-1 IB	IB-TC_DN10703_c0_g1_i1.p1	PF03727.15	Hexokinase_2	7.1e-84	Hexokinase
	Unique in AG-1 IB	IB-TC_DN10704_c0_g1_i1.p1	PF08316.10	Pal1	1.3e-16	Pal1 cell morphology protein
	Unique in AG-1 IB	IB-TC_DN10725_c0_g1_i1.p1	PF00930.20	DPPIV_N	1.3e-86	Dipeptidyl peptidase IV (DPP IV) N-terminal region
	Unique in AG-1 IB	IB-TC_DN10725_c0_g1_i1.p1	PF02129.17	Peptidase_S15	0.003	X-Pro dipeptidyl-peptidase (S15 family)
	Unique in AG-1 IB	IB-TC_DN10805_c6_g3_i2.p1	PF05729.11	NACHT	2.1e-08	NACHT domain
	Unique in AG-1 IB	IB-TC_DN10846_c0_g1_i1.p1	PF00387.18	PI-PLC-Y	1.7e-37	Phosphatidylinositol-specific phospholipase C, Y domain
	Unique in AG-1 IB	IB-TC_DN10846_c0_g1_i1.p1	PF00388.18	PI-PLC-X	1.4e-52	Phosphatidylinositol-specific phospholipase C, X domain
	Unique in AG-1 IB	IB-TC_DN10858_c3_g1_i1.p1	PF10373.8	EST1_DNA_bind	1.2e-08	Est1 DNA/RNA binding domain
	Unique in AG-1 IB	IB-TC_DN10858_c3_g1_i1.p1	PF13638.5	PIN_4	1.1e-18	PIN domain
	Unique in AG-1 IB	IB-TC_DN10871_c2_g1_i4.p1	PF00282.18	Pyridoxal_deC	1.4e-06	Pyridoxal-dependent decarboxylase conserved domain
	Unique in AG-1 IB	IB-TC_DN10871_c2_g1_i5.p1	PF00282.18	Pyridoxal_deC	7.2e-08	Pyridoxal-dependent decarboxylase conserved domain
	Unique in AG-1 IB	IB-TC_DN10897_c0_g1_i1.p1	PF03594.12	BenE	0.0071	Benzoate membrane transport protein
	Unique in AG-1 IB	IB-TC_DN10926_c0_g1_i4.p2	PF15345.5	TMEM51	0.0027	Transmembrane protein 51
	Unique in AG-1 IB	IB-TC_DN10974_c0_g1_i1.p1	PF10017.8	Methyltransf_33	1.7e-40	Histidine-specific methyltransferase, SAM-dependent
	Unique in AG-1 IB	IB-TC_DN10984_c0_g1_i1.p1	PF08695.9	Coa1	6.7e-28	Cytochrome oxidase complex assembly protein 1
	Unique in AG-1 IB	IB-TC_DN10990_c0_g5_i1.p1	PF01592.15	NifU_N	4.9e-51	NifU-like N terminal domain
	Unique in AG-1 IB	IB-TC_DN10995_c0_g2_i1.p1	PF12409.7	P5-ATPase	5.3e-05	P5-type ATPase cation transporter
	Unique in AG-1 IB	IB-TC_DN11024_c0_g1_i1.p1	PF00063.20	Myosin_head	1.3e-73	Myosin head (motor domain)
	Unique in AG-1 IB	IB-TC_DN11079_c0_g1_i1.p1	PF07960.10	CBP4	0.0015	CBP4
	Unique in AG-1 IB	IB-TC_DN11147_c0_g1_i1.p1	PF02953.14	zf-Tim10_DDP	1.3e-19	Tim10/DDP family zinc finger
	Unique in AG-1 IB	IB-TC_DN12187_c0_g1_i1.p1	PF03067.14	LPMO_10	2.4e-11	Lytic polysaccharide mono-oxygenase, cellulose-degrading
	Unique in AG-1 IB	IB-TC_DN12191_c0_g1_i1.p1	PF05957.12	DUF883	0.0032	Bacterial protein of unknown function (DUF883)
	Unique in AG-1 IB	IB-TC_DN1238_c0_g1_i1.p1	PF01975.16	SurE	1.8e-36	Survival protein SurE
	Unique in AG-1 IB	IB-TC_DN1351_c0_g1_i1.p1	PF01632.18	Ribosomal_L35p	2.3e-15	Ribosomal protein L35
	Unique in AG-1 IB	IB-TC_DN1461_c0_g1_i1.p1	PF07904.12	Eaf7	2.2e-05	Chromatin modification-related protein EAF7
	Unique in AG-1 IB	IB-TC_DN1898_c0_g1_i1.p1	PF03876.16	SHS2_Rpb7-N	6.5e-06	SHS2 domain found in N terminus of Rpb7p/Rpc25p/MJ0397
	Unique in AG-1 IB	IB-TC_DN1898_c0_g1_i1.p1	PF08292.11	RNA_pol_Rbc25	4.2e-33	RNA polymerase III subunit Rpc25
	Unique in AG-1 IB	IB-TC_DN2345_c0_g1_i1.p1	PF08214.10	HAT_KAT11	0.0033	Histone acetylation protein
	Unique in AG-1 IB	IB-TC_DN2439_c0_g1_i1.p1	PF05255.10	UPF0220	1.2e-54	Uncharacterised protein family (UPF0220)
	Unique in AG-1 IB	IB-TC_DN2810_c0_g2_i2.p1	PF00188.25	CAP	1.2e-20	Cysteine-rich secretory protein family
	Unique in AG-1 IB	IB-TC_DN3012_c0_g1_i1.p1	PF10329.8	DUF2417	1.8e-21	Region of unknown function (DUF2417)
	Unique in AG-1 IB	IB-TC_DN3075_c0_g1_i1.p5	PF13105.5	DUF3959	0.0091	Protein of unknown function (DUF3959)
	Unique in AG-1 IB	IB-TC_DN3089_c0_g1_i1.p1	PF13582.5	Reprolysin_3	1.8e-08	Metallo-peptidase family M12B Reprolysin-like
	Unique in AG-1 IB	IB-TC_DN3089_c0_g1_i1.p1	PF13583.5	Reprolysin_4	0.0005	Metallo-peptidase family M12B Reprolysin-like
	Unique in AG-1 IB	IB-TC_DN3089_c0_g1_i1.p1	PF13688.5	Reprolysin_5	1.7e-06	Metallo-peptidase family M12
	Unique in AG-1 IB	IB-TC_DN3851_c0_g1_i1.p1	PF00188.25	CAP	8.8e-21	Cysteine-rich secretory protein family
	Unique in AG-1 IB	IB-TC_DN4789_c0_g1_i1.p1	PF15227.5	zf-C3HC4_4	0.0003	zinc finger of C3HC4-type, RING
	Unique in AG-1 IB	IB-TC_DN4936_c0_g1_i1.p1	PF00642.23	zf-CCCH	0.009	Zinc finger C-x8-C-x5-C-x3-H type (and similar)
	Unique in AG-1 IB	IB-TC_DN4936_c0_g1_i1.p1	PF15663.4	zf-CCCH_3	0.007	Zinc-finger containing family
	Unique in AG-1 IB	IB-TC_DN4936_c0_g1_i1.p1	PF16131.4	Torus	0.0014	Torus domain
	Unique in AG-1 IB	IB-TC_DN5244_c0_g1_i1.p1	PF03850.13	Tfb4	1.4e-75	Transcription factor Tfb4
	Unique in AG-1 IB	IB-TC_DN5353_c0_g1_i1.p1	PF01966.21	HcyBio	5e-12	HD domain
	Unique in AG-1 IB	IB-TC_DN5357_c1_g2_i1.p1	PF02146.16	SIR2	9.7e-60	Sir2 family
	Unique in AG-1 IB	IB-TC_DN5357_c1_g2_i1.p1	PF04574.12	DUF592	0.00082	Protein of unknown function (DUF592)
	Unique in AG-1 IB	IB-TC_DN5761_c0_g1_i1.p1	PF01177.21	Asp_Glu_race	3.6e-06	Asp/Glu/Hydantoin racemase
	Unique in AG-1 IB	IB-TC_DN6009_c0_g1_i1.p1	PF02136.19	NTF2	1e-08	Nuclear transport factor 2 (NTF2) domain
	Unique in AG-1 IB	IB-TC_DN6009_c0_g1_i1.p1	PF10429.8	Mtr2	9.4e-07	Nuclear pore RNA shuttling protein Mtr2
	Unique in AG-1 IB	IB-TC_DN6151_c0_g1_i1.p1	PF02659.14	Mntp	0.01	Putative manganese efflux pump
	Unique in AG-1 IB	IB-TC_DN6158_c0_g2_i2.p1	PF01695.16	IstB_IS21	0.00048	IstB-like ATP binding protein
	Unique in AG-1 IB	IB-TC_DN6158_c0_g2_i2.p1	PF06068.12	TIP49	0.0014	TIP49 C-terminus
	Unique in AG-1 IB	IB-TC_DN6262_c0_g1_i1.p1	PF02991.15	Atg8	2.4e-51	Autophagy protein Atg8 ubiquitin like
	Unique in AG-1 IB	IB-TC_DN6262_c0_g1_i1.p1	PF04110.12	APG12	2.2e-06	Ubiquitin-like autophagy protein Apg12
	Unique in AG-1 IB	IB-TC_DN6365_c0_g1_i1.p1	PF08614.10	ATG16	2.7e-50	Autophagy protein 16 (ATG16)
	Unique in AG-1 IB	IB-TC_DN6388_c0_g1_i1.p2	PF12113.7	SVM_signal	0.00041	SVM protein signal sequence
	Unique in AG-1 IB	IB-TC_DN6414_c0_g1_i1.p1	PF00200.22	Disintegrin	1.1e-15	Disintegrin
	Unique in AG-1 IB	IB-TC_DN6414_c0_g1_i1.p1	PF01421.18	Reprolysin	1.4e-06	Reprolysin (M12B) family zinc metalloprotease
	Unique in AG-1 IB	IB-TC_DN6414_c0_g1_i1.p1	PF01562.18	Pep_M12B_propep	1.4e-06	Reprolysin family propeptide
	Unique in AG-1 IB	IB-TC_DN6414_c0_g1_i1.p1	PF13574.5	Reprolysin_2	5.5e-40	Metallo-peptidase family M12B Reprolysin-like
	Unique in AG-1 IB	IB-TC_DN6414_c0_g1_i1.p1	PF13582.5	Reprolysin_3	4e-11	Metallo-peptidase family M12B Reprolysin-like
	Unique in AG-1 IB	IB-TC_DN6414_c0_g1_i1.p1	PF13583.5	Reprolysin_4	2.3e-39	Metallo-peptidase family M12B Reprolysin-like
	Unique in AG-1 IB	IB-TC_DN6414_c0_g1_i1.p1	PF13688.5	Reprolysin_5	3.7e-43	Metallo-peptidase family M12
	Unique in AG-1 IB	IB-TC_DN6497_c0_g1_i2.p1	PF13419.5	HAD_2	3.8e-09	Haloacid dehalogenase-like hydrolase
	Unique in AG-1 IB	IB-TC_DN6561_c0_g3_i1.p1	PF03914.16	CBF	3.7e-28	CBF/Mak21 family
	Unique in AG-1 IB	IB-TC_DN6563_c0_g1_i1.p1	PF05050.11	Methyltransf_21	1.5e-07	Methyltransferase FkbM domain
	Unique in AG-1 IB	IB-TC_DN6563_c0_g1_i1.p1	PF13383.5	Methyltransf_22	1.1e-22	Methyltransferase domain
	Unique in AG-1 IB	IB-TC_DN6563_c0_g1_i2.p2	PF13383.5	Methyltransf_22	3.2e-08	Methyltransferase domain
	Unique in AG-1 IB	IB-TC_DN6592_c0_g1_i1.p2	PF09970.8	DUF2204	0.0083	Nucleotidyl transferase of unknown function (DUF2204)
	Unique in AG-1 IB	IB-TC_DN660_c0_g1_i1.p1	PF11368.7	DUF3169	0.0036	Protein of unknown function (DUF3169)
	Unique in AG-1 IB	IB-TC_DN6614_c0_g1_i1.p1	PF09796.8	QCR10	3.2e-19	Ubiquinol-cytochrome-c reductase complex subunit (QCR10)
	Unique in AG-1 IB	IB-TC_DN6698_c0_g2_i1.p1	PF05195.15	AMP_N	0.00028	Aminopeptidase P, N-terminal domain
	Unique in AG-1 IB	IB-TC_DN6838_c0_g1_i2.p2	PF06677.11	Auto_anti-p27	6.2e-09	Sjogren's syndrome/scleroderma autoantigen 1 (Autoantigen p27)
	Unique in AG-1 IB	IB-TC_DN6938_c0_g1_i1.p1	PF00046.28	Homeobox	6.1e-17	Homeobox domain
	Unique in AG-1 IB	IB-TC_DN6983_c0_g2_i1.p2	PF00625.20	Guanylate_kin	3e-11	Guanylate kinase
	Unique in AG-1 IB	IB-TC_DN7165_c0_g2_i1.p1	PF00591.20	Glycos_transf_3	0.00042	Glycosyl transferase family, a/b domain
	Unique in AG-1 IB	IB-TC_DN7240_c0_g1_i1.p1	PF11976.7	Rad60-SLD	1.1e-10	Ubiquitin-2 like Rad60 SUMO-like
	Unique in AG-1 IB	IB-TC_DN7247_c0_g2_i1.p1	PF13242.5	Hydrolase_like	0.0005	HAD-hyrolase-like
	Unique in AG-1 IB	IB-TC_DN7247_c0_g2_i1.p1	PF13419.5	HAD_2	9.5e-07	Haloacid dehalogenase-like hydrolase
	Unique in AG-1 IB	IB-TC_DN7257_c0_g2_i1.p1	PF00579.24	tRNA-synt_1b	1.8e-62	tRNA synthetases class I (W and Y)
	Unique in AG-1 IB	IB-TC_DN7301_c0_g2_i1.p1	PF05328.11	CybS	2.6e-41	CybS, succinate dehydrogenase cytochrome B small subunit
	Unique in AG-1 IB	IB-TC_DN7338_c0_g1_i1.p2	PF00850.18	Hist_deacetyl	1.8e-35	Histone deacetylase domain
	Unique in AG-1 IB	IB-TC_DN7338_c0_g1_i2.p1	PF00850.18	Hist_deacetyl	9.7e-61	Histone deacetylase domain
	Unique in AG-1 IB	IB-TC_DN7346_c0_g1_i1.p1	PF02630.13	SCO1-SenC	1.5e-58	SCO1/SenC
	Unique in AG-1 IB	IB-TC_DN7405_c0_g3_i1.p2	PF03966.15	Trm112p	2.7e-16	Trm112p-like protein
	Unique in AG-1 IB	IB-TC_DN7414_c0_g1_i1.p1	PF07823.10	CPDase	1.1e-07	Cyclic phosphodiesterase-like protein
	Unique in AG-1 IB	IB-TC_DN7414_c0_g1_i1.p1	PF13563.5	2_5_RNA_ligase2	0.00043	2'-5' RNA ligase superfamily
	Unique in AG-1 IB	IB-TC_DN7437_c0_g1_i2.p1	PF05817.13	Ribophorin_II	8e-24	Oligosaccharyltransferase subunit Ribophorin II
	Unique in AG-1 IB	IB-TC_DN7514_c0_g1_i1.p1	PF10256.8	Erf4	1.7e-26	Golgin subfamily A member 7/ERF4 family
	Unique in AG-1 IB	IB-TC_DN7633_c0_g1_i2.p3	PF01283.18	Ribosomal_S26e	1.1e-27	Ribosomal protein S26e
	Unique in AG-1 IB	IB-TC_DN7837_c0_g1_i1.p1	PF01786.16	AOX	1.8e-84	Alternative oxidase
	Unique in AG-1 IB	IB-TC_DN7884_c0_g1_i1.p1	PF04938.11	SIP1	4.7e-24	Survival motor neuron (SMN) interacting protein 1 (SIP1)
	Unique in AG-1 IB	IB-TC_DN8003_c0_g1_i4.p2	PF07423.10	DUF1510	0.0014	Protein of unknown function (DUF1510)
	Unique in AG-1 IB	IB-TC_DN8155_c0_g1_i1.p1	PF02733.16	Dak1	3.3e-18	Dak1 domain
	Unique in AG-1 IB	IB-TC_DN8155_c0_g3_i2.p1	PF02733.16	Dak1	3.6e-16	Dak1 domain
	Unique in AG-1 IB	IB-TC_DN8159_c0_g1_i3.p2	PF13299.5	CPSF100_C	3.4e-22	Cleavage and polyadenylation factor 2 C-terminal
	Unique in AG-1 IB	IB-TC_DN8277_c0_g2_i1.p1	PF04388.11	Hamartin	1.2e-10	Hamartin protein
	Unique in AG-1 IB	IB-TC_DN8298_c0_g1_i2.p1	PF10590.8	PNP_phzG_C	1.3e-18	Pyridoxine 5'-phosphate oxidase C-terminal dimerisation region
	Unique in AG-1 IB	IB-TC_DN8298_c0_g1_i2.p1	PF12766.6	Pyridox_oxase_2	0.007	Pyridoxamine 5'-phosphate oxidase
	Unique in AG-1 IB	IB-TC_DN8308_c0_g1_i1.p4	PF07717.15	OB_NTP_bind	1.5e-10	Oligonucleotide/oligosaccharide-binding (OB)-fold
	Unique in AG-1 IB	IB-TC_DN8308_c0_g1_i2.p5	PF07717.15	OB_NTP_bind	1.5e-10	Oligonucleotide/oligosaccharide-binding (OB)-fold
	Unique in AG-1 IB	IB-TC_DN8403_c0_g1_i1.p1	PF08325.9	WLM	0.0022	WLM domain
	Unique in AG-1 IB	IB-TC_DN8403_c0_g1_i2.p1	PF01863.16	DUF45	0.00047	Protein of unknown function DUF45
	Unique in AG-1 IB	IB-TC_DN8403_c0_g1_i2.p1	PF08325.9	WLM	1.2e-26	WLM domain
	Unique in AG-1 IB	IB-TC_DN8406_c0_g1_i1.p1	PF08118.10	MDM31_MDM32	2e-194	Yeast mitochondrial distribution and morphology (MDM) proteins
	Unique in AG-1 IB	IB-TC_DN8557_c0_g1_i1.p1	PF04091.11	Sec15	6.9e-05	Exocyst complex subunit Sec15-like
	Unique in AG-1 IB	IB-TC_DN8619_c0_g1_i1.p1	PF16177.4	ACAS_N	2.8e-05	Acetyl-coenzyme A synthetase N-terminus
	Unique in AG-1 IB	IB-TC_DN8680_c0_g3_i1.p1	PF03178.14	CPSF_A	3.6e-43	CPSF A subunit region
	Unique in AG-1 IB	IB-TC_DN8703_c0_g3_i1.p1	PF00188.25	CAP	1.5e-21	Cysteine-rich secretory protein family
	Unique in AG-1 IB	IB-TC_DN8703_c0_g3_i2.p1	PF00188.25	CAP	9.4e-22	Cysteine-rich secretory protein family
	Unique in AG-1 IB	IB-TC_DN8950_c0_g1_i1.p5	PF15159.5	PIG-Y	1.4e-08	Phosphatidylinositol N-acetylglucosaminyltransferase subunit Y
	Unique in AG-1 IB	IB-TC_DN9161_c0_g1_i1.p2	PF00538.18	Linker_histone	4e-23	linker histone H1 and H5 family
	Unique in AG-1 IB	IB-TC_DN9198_c0_g1_i1.p1	PF00567.23	TUDOR	0.0058	Tudor domain
	Unique in AG-1 IB	IB-TC_DN9198_c0_g1_i1.p1	PF06003.11	SMN	1.4e-05	Survival motor neuron protein (SMN)
	Unique in AG-1 IB	IB-TC_DN9198_c0_g1_i3.p1	PF00567.23	TUDOR	0.0058	Tudor domain
	Unique in AG-1 IB	IB-TC_DN9198_c0_g1_i3.p1	PF06003.11	SMN	1.4e-05	Survival motor neuron protein (SMN)
	Unique in AG-1 IB	IB-TC_DN9250_c0_g1_i5.p1	PF00538.18	Linker_histone	1.3e-14	linker histone H1 and H5 family
	Unique in AG-1 IB	IB-TC_DN9300_c0_g1_i4.p1	PF00701.21	DHDPS	1.8e-15	Dihydrodipicolinate synthetase family
	Unique in AG-1 IB	IB-TC_DN9313_c0_g1_i1.p1	PF08577.10	PI31_Prot_C	2.4e-11	PI31 proteasome regulator
	Unique in AG-1 IB	IB-TC_DN9313_c0_g1_i1.p1	PF11566.7	PI31_Prot_N	1.4e-46	PI31 proteasome regulator N-terminal
	Unique in AG-1 IC	IC-TC_DN10017_c0_g1_i1.p1	PF10516.8	SHNi-TPR	1.6e-11	SHNi-TPR
	Unique in AG-1 IC	IC-TC_DN10080_c0_g1_i1.p1	PF05686.11	Glyco_transf_90	6.2e-07	Glycosyl transferase family 90
	Unique in AG-1 IC	IC-TC_DN10232_c0_g1_i1.p4	PF04005.11	Hus1	7.5e-05	Hus1-like protein
	Unique in AG-1 IC	IC-TC_DN10274_c0_g1_i1.p2	PF11120.7	CBP_BcsF	0.0069	Cellulose biosynthesis protein BcsF
	Unique in AG-1 IC	IC-TC_DN10382_c0_g1_i1.p1	PF12811.6	BaxI_1	0.0099	Bax inhibitor 1 like
	Unique in AG-1 IC	IC-TC_DN10390_c0_g1_i1.p1	PF04506.12	Rft-1	3.4e-06	Rft protein
	Unique in AG-1 IC	IC-TC_DN10464_c0_g1_i1.p1	PF00102.26	Y_phosphatase	0.0048	Protein-tyrosine phosphatase
	Unique in AG-1 IC	IC-TC_DN10631_c0_g1_i1.p1	PF00037.26	Fer4	2e-06	4Fe-4S binding domain
	Unique in AG-1 IC	IC-TC_DN10631_c0_g1_i1.p1	PF04068.14	RLI	1.9e-11	Possible Fer4-like domain in RNase L inhibitor, RLI
	Unique in AG-1 IC	IC-TC_DN10631_c0_g1_i1.p1	PF12837.6	Fer4_6	0.00077	4Fe-4S binding domain
	Unique in AG-1 IC	IC-TC_DN10631_c0_g1_i1.p1	PF12838.6	Fer4_7	0.0039	4Fe-4S dicluster domain
	Unique in AG-1 IC	IC-TC_DN10683_c0_g1_i1.p1	PF08240.11	ADH_N	3e-05	Alcohol dehydrogenase GroES-like domain
	Unique in AG-1 IC	IC-TC_DN10683_c0_g1_i1.p1	PF13602.5	ADH_zinc_N_2	4.5e-10	Zinc-binding dehydrogenase
	Unique in AG-1 IC	IC-TC_DN10692_c0_g1_i1.p1	PF04427.17	Brix	3.7e-40	Brix domain
	Unique in AG-1 IC	IC-TC_DN10717_c0_g1_i1.p1	PF03351.16	DOMON	0.0041	DOMON domain
	Unique in AG-1 IC	IC-TC_DN10856_c0_g1_i1.p1	PF14630.5	ORC5_C	5.2e-23	Origin recognition complex (ORC) subunit 5 C-terminus
	Unique in AG-1 IC	IC-TC_DN10863_c0_g1_i1.p1	PF04577.13	DUF563	9.9e-19	Protein of unknown function (DUF563)
	Unique in AG-1 IC	IC-TC_DN10878_c0_g1_i1.p1	PF04734.12	Ceramidase_alk	9.1e-215	Neutral/alkaline non-lysosomal ceramidase, N-terminal
	Unique in AG-1 IC	IC-TC_DN11163_c0_g1_i1.p1	PF16331.4	TolA_bind_tri	0.00065	TolA binding protein trimerisation
	Unique in AG-1 IC	IC-TC_DN11217_c0_g1_i1.p1	PF02567.15	PhzC-PhzF	7.5e-45	Phenazine biosynthesis-like protein
	Unique in AG-1 IC	IC-TC_DN11217_c0_g1_i1.p1	PF05544.10	Pro_racemase	0.0038	Proline racemase
	Unique in AG-1 IC	IC-TC_DN11230_c0_g1_i1.p1	PF04113.13	Gpi16	1e-54	Gpi16 subunit, GPI transamidase component
	Unique in AG-1 IC	IC-TC_DN11238_c0_g1_i1.p1	PF00742.18	Homoserine_dh	1.4e-46	Homoserine dehydrogenase
	Unique in AG-1 IC	IC-TC_DN11238_c0_g1_i1.p1	PF03447.15	NAD_binding_3	3.4e-18	Homoserine dehydrogenase, NAD binding domain
	Unique in AG-1 IC	IC-TC_DN11345_c0_g1_i1.p1	PF05063.13	MT-A70	1.9e-56	MT-A70
	Unique in AG-1 IC	IC-TC_DN11374_c0_g1_i1.p1	PF00268.20	Ribonuc_red_sm	5.5e-124	Ribonucleotide reductase, small chain
	Unique in AG-1 IC	IC-TC_DN11716_c0_g1_i1.p1	PF01209.17	Ubie_methyltran	0.0004	ubiE/COQ5 methyltransferase family
	Unique in AG-1 IC	IC-TC_DN11716_c0_g1_i1.p1	PF11899.7	DUF3419	2e-138	Protein of unknown function (DUF3419)
	Unique in AG-1 IC	IC-TC_DN11811_c0_g1_i1.p3	PF06906.10	DUF1272	0.0049	Protein of unknown function (DUF1272)
	Unique in AG-1 IC	IC-TC_DN12065_c0_g1_i1.p1	PF04892.11	VanZ	3.4e-05	VanZ like family
	Unique in AG-1 IC	IC-TC_DN12234_c0_g1_i1.p1	PF01398.20	JAB	3.4e-29	JAB1/Mov34/MPN/PAD-1 ubiquitin protease
	Unique in AG-1 IC	IC-TC_DN12234_c0_g1_i1.p1	PF13012.5	MitMem_reg	7.5e-31	Maintenance of mitochondrial structure and function
	Unique in AG-1 IC	IC-TC_DN12266_c0_g1_i1.p1	PF07983.12	W_rich_C	2.9e-18	X8 domain
	Unique in AG-1 IC	IC-TC_DN12424_c0_g1_i1.p1	PF00910.21	RNA_helicase	0.01	RNA helicase
	Unique in AG-1 IC	IC-TC_DN12537_c0_g1_i1.p8	PF09579.9	Spore_YtfJ	0.0095	Sporulation protein YtfJ (Spore_YtfJ)
	Unique in AG-1 IC	IC-TC_DN1270_c0_g1_i1.p4	PF13465.5	zf-H2C2_2	0.0072	Zinc-finger double domain
	Unique in AG-1 IC	IC-TC_DN1270_c0_g1_i2.p4	PF13465.5	zf-H2C2_2	0.0072	Zinc-finger double domain
	Unique in AG-1 IC	IC-TC_DN1383_c0_g1_i1.p4	PF04186.12	FxsA	0.0037	FxsA cytoplasmic membrane protein
	Unique in AG-1 IC	IC-TC_DN1483_c0_g1_i1.p1	PF08327.10	AHSA1	7.7e-17	Activator of Hsp90 ATPase homolog 1-like protein
	Unique in AG-1 IC	IC-TC_DN1483_c0_g1_i1.p1	PF09229.10	Aha1_N	1.8e-34	Activator of Hsp90 ATPase, N-terminal
	Unique in AG-1 IC	IC-TC_DN1536_c0_g1_i1.p5	PF10943.7	DUF2632	0.0017	Protein of unknown function (DUF2632)
	Unique in AG-1 IC	IC-TC_DN1536_c0_g1_i2.p5	PF10943.7	DUF2632	0.0017	Protein of unknown function (DUF2632)
	Unique in AG-1 IC	IC-TC_DN2009_c0_g2_i1.p1	PF02746.15	MR_MLE_N	0.01	Mandelate racemase / muconate lactonizing enzyme, N-terminal domain
	Unique in AG-1 IC	IC-TC_DN2009_c0_g2_i1.p1	PF13378.5	MR_MLE_C	3.7e-40	Enolase C-terminal domain-like
	Unique in AG-1 IC	IC-TC_DN2562_c0_g2_i1.p1	PF00215.23	OMPdecase	2e-29	Orotidine 5'-phosphate decarboxylase / HUMPS family
	Unique in AG-1 IC	IC-TC_DN3063_c0_g2_i1.p1	PF13185.5	GAF_2	2.3e-08	GAF domain
	Unique in AG-1 IC	IC-TC_DN3104_c0_g1_i2.p1	PF02597.19	ThiS	0.0057	ThiS family
	Unique in AG-1 IC	IC-TC_DN3104_c0_g1_i2.p1	PF09138.10	Urm1	3.8e-35	Urm1 (Ubiquitin related modifier)
	Unique in AG-1 IC	IC-TC_DN3184_c0_g1_i1.p1	PF14027.5	DUF4243	7.3e-22	Protein of unknown function (DUF4243)
	Unique in AG-1 IC	IC-TC_DN3617_c0_g1_i1.p1	PF00684.18	DnaJ_CXXCXGXG	6.2e-13	DnaJ central domain
	Unique in AG-1 IC	IC-TC_DN3617_c0_g1_i1.p1	PF01556.17	DnaJ_C	2.8e-29	DnaJ C terminal domain
	Unique in AG-1 IC	IC-TC_DN3617_c0_g1_i2.p1	PF00684.18	DnaJ_CXXCXGXG	5.7e-13	DnaJ central domain
	Unique in AG-1 IC	IC-TC_DN3617_c0_g1_i2.p1	PF01556.17	DnaJ_C	2.4e-29	DnaJ C terminal domain
	Unique in AG-1 IC	IC-TC_DN3634_c0_g1_i1.p1	PF06101.10	Vps62	2.6e-08	Vacuolar protein sorting-associated protein 62
	Unique in AG-1 IC	IC-TC_DN371_c0_g1_i1.p1	PF02889.15	Sec63	1.5e-08	Sec63 Brl domain
	Unique in AG-1 IC	IC-TC_DN3730_c0_g1_i1.p1	PF01096.17	TFIIS_C	1.7e-20	Transcription factor S-II (TFIIS)
	Unique in AG-1 IC	IC-TC_DN3730_c0_g1_i1.p1	PF02150.15	RNA_POL_M_15KD	1e-09	RNA polymerases M/15 Kd subunit
	Unique in AG-1 IC	IC-TC_DN3730_c0_g1_i1.p1	PF12760.6	Zn_Tnp_IS1595	0.0018	Transposase zinc-ribbon domain
	Unique in AG-1 IC	IC-TC_DN4080_c0_g1_i1.p1	PF00241.19	Cofilin_ADF	7.3e-23	Cofilin/tropomyosin-type actin-binding protein
	Unique in AG-1 IC	IC-TC_DN4303_c0_g1_i1.p1	PF10300.8	DUF3808	6.4e-89	Protein of unknown function (DUF3808)
	Unique in AG-1 IC	IC-TC_DN4399_c0_g1_i1.p2	PF09649.9	CHZ	0.0064	Histone chaperone domain CHZ
	Unique in AG-1 IC	IC-TC_DN4465_c0_g1_i1.p1	PF13602.5	ADH_zinc_N_2	6.8e-18	Zinc-binding dehydrogenase
	Unique in AG-1 IC	IC-TC_DN4475_c0_g1_i1.p1	PF00675.19	Peptidase_M16	8.9e-07	Insulinase (Peptidase family M16)
	Unique in AG-1 IC	IC-TC_DN4475_c0_g1_i1.p1	PF05193.20	Peptidase_M16_C	2.3e-10	Peptidase M16 inactive domain
	Unique in AG-1 IC	IC-TC_DN4513_c0_g1_i1.p1	PF03473.16	MOSC	3.1e-27	MOSC domain
	Unique in AG-1 IC	IC-TC_DN4513_c0_g1_i1.p1	PF03476.15	MOSC_N	4.5e-18	MOSC N-terminal beta barrel domain
	Unique in AG-1 IC	IC-TC_DN4664_c0_g1_i1.p1	PF13555.5	AAA_29	0.0027	P-loop containing region of AAA domain
	Unique in AG-1 IC	IC-TC_DN4681_c0_g1_i1.p1	PF04909.13	Amidohydro_2	4.5e-21	Amidohydrolase
	Unique in AG-1 IC	IC-TC_DN4770_c0_g3_i1.p1	PF05024.14	Gpi1	0.0015	N-acetylglucosaminyl transferase component (Gpi1)
	Unique in AG-1 IC	IC-TC_DN4810_c0_g1_i1.p1	PF05426.11	Alginate_lyase	3.6e-61	Alginate lyase
	Unique in AG-1 IC	IC-TC_DN4933_c0_g2_i1.p1	PF12249.7	AftA_C	0.0056	Arabinofuranosyltransferase A C terminal
	Unique in AG-1 IC	IC-TC_DN4978_c0_g1_i1.p1	PF11968.7	Bmt2	1.4e-21	25S rRNA (adenine(2142)-N(1))-methyltransferase, Bmt2
	Unique in AG-1 IC	IC-TC_DN505_c0_g1_i1.p2	PF09154.9	DUF1939	0.0002	Domain of unknown function (DUF1939)
	Unique in AG-1 IC	IC-TC_DN5146_c0_g1_i2.p4	PF03637.16	Mob1_phocein	1.2e-13	Mob1/phocein family
	Unique in AG-1 IC	IC-TC_DN5183_c0_g2_i1.p1	PF00270.28	DEAD	1.9e-47	DEAD/DEAH box helicase
	Unique in AG-1 IC	IC-TC_DN5204_c0_g2_i1.p1	PF04840.11	Vps16_C	5.9e-82	Vps16, C-terminal region
	Unique in AG-1 IC	IC-TC_DN5204_c0_g2_i1.p1	PF04841.12	Vps16_N	3.1e-42	Vps16, N-terminal region
	Unique in AG-1 IC	IC-TC_DN5327_c0_g3_i1.p1	PF16020.4	Deltameth_res	0.0099	Deltamethrin resistance
	Unique in AG-1 IC	IC-TC_DN5411_c0_g1_i3.p1	PF00291.24	PALP	1.6e-45	Pyridoxal-phosphate dependent enzyme
	Unique in AG-1 IC	IC-TC_DN5411_c0_g1_i4.p1	PF00291.24	PALP	5.5e-60	Pyridoxal-phosphate dependent enzyme
	Unique in AG-1 IC	IC-TC_DN5411_c0_g1_i5.p1	PF00291.24	PALP	2.1e-43	Pyridoxal-phosphate dependent enzyme
	Unique in AG-1 IC	IC-TC_DN5411_c0_g1_i5.p3	PF00291.24	PALP	6e-10	Pyridoxal-phosphate dependent enzyme
	Unique in AG-1 IC	IC-TC_DN5602_c0_g2_i1.p1	PF01209.17	Ubie_methyltran	1.6e-44	ubiE/COQ5 methyltransferase family
	Unique in AG-1 IC	IC-TC_DN5688_c0_g1_i1.p1	PF02600.15	DsbB	0.0064	Disulfide bond formation protein DsbB
	Unique in AG-1 IC	IC-TC_DN5697_c0_g1_i1.p1	PF03907.12	Spo7	2.2e-23	Spo7-like protein
	Unique in AG-1 IC	IC-TC_DN5785_c0_g2_i1.p1	PF13000.6	Acatn	8.1e-11	Acetyl-coenzyme A transporter 1
	Unique in AG-1 IC	IC-TC_DN5879_c0_g1_i1.p1	PF11816.7	DUF3337	3.7e-34	Domain of unknown function (DUF3337)
	Unique in AG-1 IC	IC-TC_DN5879_c0_g1_i1.p1	PF16207.4	RAWUL	0.0054	RAWUL domain RING finger- and WD40-associated ubiquitin-like
	Unique in AG-1 IC	IC-TC_DN593_c0_g1_i2.p1	PF03446.14	NAD_binding_2	1.3e-05	NAD binding domain of 6-phosphogluconate dehydrogenase
	Unique in AG-1 IC	IC-TC_DN6145_c0_g1_i1.p1	PF01231.17	IDO	1.3e-111	Indoleamine 2,3-dioxygenase
	Unique in AG-1 IC	IC-TC_DN6359_c0_g1_i1.p1	PF08894.10	DUF1838	1.5e-24	Protein of unknown function (DUF1838)
	Unique in AG-1 IC	IC-TC_DN6497_c0_g1_i2.p1	PF04597.13	Ribophorin_I	1.9e-130	Ribophorin I
	Unique in AG-1 IC	IC-TC_DN6812_c0_g1_i1.p2	PF00186.18	DHFR_1	1.6e-30	Dihydrofolate reductase
	Unique in AG-1 IC	IC-TC_DN7012_c0_g3_i1.p1	PF01204.17	Trehalase	0.0013	Trehalase
	Unique in AG-1 IC	IC-TC_DN7012_c0_g3_i1.p1	PF03200.15	Glyco_hydro_63	3.3e-170	Glycosyl hydrolase family 63 C-terminal domain
	Unique in AG-1 IC	IC-TC_DN7231_c0_g1_i2.p1	PF04099.11	Sybindin	0.00016	Sybindin-like family
	Unique in AG-1 IC	IC-TC_DN7231_c0_g1_i2.p1	PF04628.12	Sedlin_N	4.6e-32	Sedlin, N-terminal conserved region
	Unique in AG-1 IC	IC-TC_DN7597_c0_g1_i1.p1	PF08840.10	BAAT_C	0.0099	BAAT / Acyl-CoA thioester hydrolase C terminal
	Unique in AG-1 IC	IC-TC_DN7597_c0_g1_i2.p1	PF08840.10	BAAT_C	0.0089	BAAT / Acyl-CoA thioester hydrolase C terminal
	Unique in AG-1 IC	IC-TC_DN7739_c0_g2_i1.p1	PF03133.14	TTL	1.5e-16	Tubulin-tyrosine ligase family
	Unique in AG-1 IC	IC-TC_DN7771_c0_g1_i1.p1	PF02744.16	GalP_UDP_tr_C	7.9e-22	Galactose-1-phosphate uridyl transferase, C-terminal domain
	Unique in AG-1 IC	IC-TC_DN7823_c0_g2_i1.p1	PF09402.9	MSC	4.5e-64	Man1-Src1p-C-terminal domain
	Unique in AG-1 IC	IC-TC_DN7883_c0_g1_i1.p1	PF02096.19	60KD_IMP	1.6e-05	60Kd inner membrane protein
	Unique in AG-1 IC	IC-TC_DN7911_c0_g1_i1.p1	PF02990.15	EMP70	4.4e-111	Endomembrane protein 70
	Unique in AG-1 IC	IC-TC_DN7963_c0_g1_i1.p1	PF11911.7	DUF3429	8.6e-38	Protein of unknown function (DUF3429)
	Unique in AG-1 IC	IC-TC_DN8036_c0_g2_i1.p1	PF15413.5	PH_11	4e-05	Pleckstrin homology domain
	Unique in AG-1 IC	IC-TC_DN8201_c1_g1_i1.p1	PF11711.7	Tim54	1.4e-57	Inner membrane protein import complex subunit Tim54
	Unique in AG-1 IC	IC-TC_DN8295_c0_g4_i1.p1	PF01935.16	DUF87	0.0023	Domain of unknown function DUF87
	Unique in AG-1 IC	IC-TC_DN8371_c0_g1_i1.p1	PF08740.10	BCS1_N	1.6e-36	BCS1 N terminal
	Unique in AG-1 IC	IC-TC_DN842_c0_g1_i1.p1	PF02628.14	COX15-CtaA	2.9e-99	Cytochrome oxidase assembly protein
	Unique in AG-1 IC	IC-TC_DN842_c0_g1_i2.p1	PF02628.14	COX15-CtaA	2.9e-99	Cytochrome oxidase assembly protein
	Unique in AG-1 IC	IC-TC_DN8570_c0_g3_i1.p1	PF13555.5	AAA_29	0.0088	P-loop containing region of AAA domain
	Unique in AG-1 IC	IC-TC_DN8607_c0_g2_i1.p2	PF07330.11	DUF1467	0.0044	Protein of unknown function (DUF1467)
	Unique in AG-1 IC	IC-TC_DN8630_c0_g2_i1.p3	PF02223.16	Thymidylate_kin	1.4e-46	Thymidylate kinase
	Unique in AG-1 IC	IC-TC_DN8671_c0_g1_i2.p1	PF02439.14	Adeno_E3_CR2	0.004	Adenovirus E3 region protein CR2
	Unique in AG-1 IC	IC-TC_DN8711_c0_g2_i1.p1	PF08294.10	TIM21	5e-16	TIM21
	Unique in AG-1 IC	IC-TC_DN8716_c0_g1_i4.p1	PF08613.10	Cyclin	1.6e-29	Cyclin
	Unique in AG-1 IC	IC-TC_DN8729_c0_g2_i2.p2	PF04248.11	NTP_transf_9	2.8e-32	Domain of unknown function (DUF427)
	Unique in AG-1 IC	IC-TC_DN8742_c0_g1_i1.p1	PF10181.8	PIG-H	1.9e-17	GPI-GlcNAc transferase complex, PIG-H component
	Unique in AG-1 IC	IC-TC_DN8766_c0_g2_i1.p1	PF10165.8	Ric8	1.6e-59	Guanine nucleotide exchange factor synembryn
	Unique in AG-1 IC	IC-TC_DN8774_c0_g1_i2.p4	PF04306.12	DUF456	0.0084	Protein of unknown function (DUF456)
	Unique in AG-1 IC	IC-TC_DN8774_c0_g1_i3.p4	PF04306.12	DUF456	0.0084	Protein of unknown function (DUF456)
	Unique in AG-1 IC	IC-TC_DN8856_c0_g1_i1.p1	PF00887.18	ACBP	4.3e-24	Acyl CoA binding protein
	Unique in AG-1 IC	IC-TC_DN8856_c0_g1_i2.p1	PF00887.18	ACBP	4.6e-24	Acyl CoA binding protein
	Unique in AG-1 IC	IC-TC_DN8856_c0_g1_i3.p1	PF00887.18	ACBP	1.2e-11	Acyl CoA binding protein
	Unique in AG-1 IC	IC-TC_DN8865_c0_g1_i2.p1	PF09766.8	FimP	3.2e-30	Fms-interacting protein
	Unique in AG-1 IC	IC-TC_DN8865_c0_g1_i3.p1	PF09766.8	FimP	3.2e-30	Fms-interacting protein
	Unique in AG-1 IC	IC-TC_DN8865_c0_g1_i4.p1	PF09766.8	FimP	3.2e-30	Fms-interacting protein
	Unique in AG-1 IC	IC-TC_DN8865_c0_g1_i5.p1	PF09766.8	FimP	3.2e-30	Fms-interacting protein
	Unique in AG-1 IC	IC-TC_DN8865_c0_g1_i6.p1	PF09766.8	FimP	3.2e-30	Fms-interacting protein
	Unique in AG-1 IC	IC-TC_DN8869_c0_g1_i1.p1	PF07983.12	W_rich_C	2.7e-17	X8 domain
	Unique in AG-1 IC	IC-TC_DN8950_c0_g3_i1.p2	PF01008.16	IF-2B	1.5e-23	Initiation factor 2 subunit family
	Unique in AG-1 IC	IC-TC_DN8950_c0_g3_i2.p1	PF01008.16	IF-2B	1.5e-23	Initiation factor 2 subunit family
	Unique in AG-1 IC	IC-TC_DN8975_c0_g1_i2.p1	PF03358.14	FMN_red	9.2e-09	NADPH-dependent FMN reductase
	Unique in AG-1 IC	IC-TC_DN8982_c0_g1_i3.p2	PF00743.18	FMO-like	7.2e-14	Flavin-binding monooxygenase-like
	Unique in AG-1 IC	IC-TC_DN8982_c0_g1_i3.p2	PF13434.5	K_oxygenase	1.3e-06	L-lysine 6-monooxygenase (NADPH-requiring)
	Unique in AG-1 IC	IC-TC_DN8982_c0_g1_i4.p1	PF00743.18	FMO-like	6.9e-13	Flavin-binding monooxygenase-like
	Unique in AG-1 IC	IC-TC_DN8982_c0_g1_i4.p1	PF13434.5	K_oxygenase	7.7e-06	L-lysine 6-monooxygenase (NADPH-requiring)
	Unique in AG-1 IC	IC-TC_DN8982_c0_g1_i5.p1	PF00743.18	FMO-like	7.6e-13	Flavin-binding monooxygenase-like
	Unique in AG-1 IC	IC-TC_DN8982_c0_g1_i5.p1	PF13434.5	K_oxygenase	8.3e-06	L-lysine 6-monooxygenase (NADPH-requiring)
	Unique in AG-1 IC	IC-TC_DN9014_c0_g1_i1.p1	PF03909.16	BSD	4.5e-09	BSD domain
	Unique in AG-1 IC	IC-TC_DN9028_c0_g1_i2.p1	PF00288.25	GHMP_kinases_N	1.6e-11	GHMP kinases N terminal domain
	Unique in AG-1 IC	IC-TC_DN9028_c0_g1_i3.p1	PF00288.25	GHMP_kinases_N	2.5e-11	GHMP kinases N terminal domain
	Unique in AG-1 IC	IC-TC_DN9028_c0_g1_i3.p1	PF08544.12	GHMP_kinases_C	4.8e-07	GHMP kinases C terminal
	Unique in AG-1 IC	IC-TC_DN9028_c0_g1_i4.p1	PF00288.25	GHMP_kinases_N	1.4e-11	GHMP kinases N terminal domain
	Unique in AG-1 IC	IC-TC_DN9049_c0_g2_i1.p2	PF13454.5	NAD_binding_9	0.0075	FAD-NAD(P)-binding
	Unique in AG-1 IC	IC-TC_DN9057_c0_g1_i1.p1	PF08450.11	SGL	0.0021	SMP-30/Gluconolaconase/LRE-like region
	Unique in AG-1 IC	IC-TC_DN9057_c0_g1_i2.p1	PF08450.11	SGL	0.0019	SMP-30/Gluconolaconase/LRE-like region
	Unique in AG-1 IC	IC-TC_DN9066_c0_g3_i3.p1	PF00293.27	NUDIX	6.2e-09	NUDIX domain
	Unique in AG-1 IC	IC-TC_DN9066_c0_g3_i4.p2	PF00293.27	NUDIX	6.2e-09	NUDIX domain
	Unique in AG-1 IC	IC-TC_DN9088_c0_g1_i2.p3	PF00725.21	3HCDH	3.1e-18	3-hydroxyacyl-CoA dehydrogenase, C-terminal domain
	Unique in AG-1 IC	IC-TC_DN9113_c0_g1_i1.p1	PF11625.7	DUF3253	0.0045	Protein of unknown function (DUF3253)
	Unique in AG-1 IC	IC-TC_DN9113_c0_g1_i3.p1	PF11625.7	DUF3253	0.0035	Protein of unknown function (DUF3253)
	Unique in AG-1 IC	IC-TC_DN9113_c0_g1_i4.p1	PF11625.7	DUF3253	0.0035	Protein of unknown function (DUF3253)
	Unique in AG-1 IC	IC-TC_DN9126_c0_g4_i1.p1	PF06933.10	SSP160	0.0065	Special lobe-specific silk protein SSP160
	Unique in AG-1 IC	IC-TC_DN9185_c0_g1_i5.p1	PF11970.7	GPR_Gpa2_C	0.001	G protein-coupled glucose receptor regulating Gpa2 C-term
	Unique in AG-1 IC	IC-TC_DN9185_c0_g1_i6.p1	PF11970.7	GPR_Gpa2_C	0.00032	G protein-coupled glucose receptor regulating Gpa2 C-term
	Unique in AG-1 IC	IC-TC_DN9185_c0_g1_i7.p1	PF11970.7	GPR_Gpa2_C	0.00062	G protein-coupled glucose receptor regulating Gpa2 C-term
	Unique in AG-1 IC	IC-TC_DN9189_c0_g1_i1.p1	PF02893.19	GRAM	7.2e-22	GRAM domain
	Unique in AG-1 IC	IC-TC_DN9332_c0_g1_i1.p1	PF00355.25	Rieske	4.3e-11	Rieske [2Fe-2S] domain
	Unique in AG-1 IC	IC-TC_DN9332_c0_g1_i1.p1	PF01077.21	NIR_SIR	1.3e-18	Nitrite and sulphite reductase 4Fe-4S domain
	Unique in AG-1 IC	IC-TC_DN9332_c0_g1_i1.p1	PF03460.16	NIR_SIR_ferr	1.8e-09	Nitrite/Sulfite reductase ferredoxin-like half domain
	Unique in AG-1 IC	IC-TC_DN9332_c0_g1_i1.p1	PF04324.14	Fer2_BFD	5.7e-14	BFD-like [2Fe-2S] binding domain
	Unique in AG-1 IC	IC-TC_DN9332_c0_g1_i1.p1	PF13806.5	Rieske_2	2.3e-15	Rieske-like [2Fe-2S] domain
	Unique in AG-1 IC	IC-TC_DN9332_c0_g1_i2.p1	PF01077.21	NIR_SIR	1.2e-18	Nitrite and sulphite reductase 4Fe-4S domain
	Unique in AG-1 IC	IC-TC_DN9332_c0_g1_i2.p1	PF03460.16	NIR_SIR_ferr	1.6e-09	Nitrite/Sulfite reductase ferredoxin-like half domain
	Unique in AG-1 IC	IC-TC_DN9332_c0_g1_i2.p1	PF04324.14	Fer2_BFD	5.1e-14	BFD-like [2Fe-2S] binding domain
	Unique in AG-1 IC	IC-TC_DN9333_c1_g1_i1.p1	PF03770.15	IPK	4.3e-52	Inositol polyphosphate kinase
	Unique in AG-1 IC	IC-TC_DN9333_c1_g1_i2.p1	PF03770.15	IPK	4.2e-52	Inositol polyphosphate kinase
	Unique in AG-1 IC	IC-TC_DN9380_c0_g1_i5.p1	PF08616.9	SPA	0.0026	Stabilization of polarity axis
	Unique in AG-1 IC	IC-TC_DN9380_c0_g1_i5.p1	PF09794.8	Avl9	1e-49	Transport protein Avl9
	Unique in AG-1 IC	IC-TC_DN9387_c0_g1_i1.p3	PF02771.15	Acyl-CoA_dh_N	1.4e-06	Acyl-CoA dehydrogenase, N-terminal domain
	Unique in AG-1 IC	IC-TC_DN9387_c0_g1_i4.p2	PF02771.15	Acyl-CoA_dh_N	1.2e-06	Acyl-CoA dehydrogenase, N-terminal domain
	Unique in AG-1 IC	IC-TC_DN9400_c0_g1_i1.p1	PF03902.12	Gal4_dimer	0.0056	Gal4-like dimerisation domain
	Unique in AG-1 IC	IC-TC_DN9408_c0_g3_i1.p2	PF11905.7	DUF3425	5.9e-09	Domain of unknown function (DUF3425)
	Unique in AG-1 IC	IC-TC_DN9408_c0_g3_i3.p2	PF11905.7	DUF3425	5.9e-09	Domain of unknown function (DUF3425)
	Unique in AG-1 IC	IC-TC_DN9434_c0_g1_i1.p2	PF12805.6	FUSC-like	0.006	FUSC-like inner membrane protein yccS
	Unique in AG-1 IC	IC-TC_DN9434_c0_g1_i1.p2	PF14362.5	DUF4407	0.0049	Domain of unknown function (DUF4407)
	Unique in AG-1 IC	IC-TC_DN9434_c0_g1_i9.p2	PF12805.6	FUSC-like	0.006	FUSC-like inner membrane protein yccS
	Unique in AG-1 IC	IC-TC_DN9434_c0_g1_i9.p2	PF14362.5	DUF4407	0.0049	Domain of unknown function (DUF4407)
	Unique in AG-1 IC	IC-TC_DN9470_c0_g1_i6.p1	PF14510.5	ABC_trans_N	9.2e-13	ABC-transporter extracellular N-terminal
	Unique in AG-1 IC	IC-TC_DN9473_c0_g1_i2.p1	PF13602.5	ADH_zinc_N_2	1.4e-14	Zinc-binding dehydrogenase
	Unique in AG-1 IC	IC-TC_DN9478_c0_g1_i16.p1	PF00441.23	Acyl-CoA_dh_1	1.2e-51	Acyl-CoA dehydrogenase, C-terminal domain
	Unique in AG-1 IC	IC-TC_DN9478_c0_g1_i16.p1	PF02770.18	Acyl-CoA_dh_M	6.7e-11	Acyl-CoA dehydrogenase, middle domain
	Unique in AG-1 IC	IC-TC_DN9478_c0_g1_i16.p1	PF08028.10	Acyl-CoA_dh_2	6.3e-21	Acyl-CoA dehydrogenase, C-terminal domain
	Unique in AG-1 IC	IC-TC_DN9478_c0_g1_i5.p1	PF00441.23	Acyl-CoA_dh_1	1.2e-51	Acyl-CoA dehydrogenase, C-terminal domain
	Unique in AG-1 IC	IC-TC_DN9478_c0_g1_i5.p1	PF02770.18	Acyl-CoA_dh_M	6.7e-11	Acyl-CoA dehydrogenase, middle domain
	Unique in AG-1 IC	IC-TC_DN9478_c0_g1_i5.p1	PF08028.10	Acyl-CoA_dh_2	6.3e-21	Acyl-CoA dehydrogenase, C-terminal domain
	Unique in AG-1 IC	IC-TC_DN9487_c0_g1_i1.p2	PF06039.14	Mqo	0.007	Malate:quinone oxidoreductase (Mqo)
	Unique in AG-1 IC	IC-TC_DN9487_c0_g1_i4.p2	PF06039.14	Mqo	0.0074	Malate:quinone oxidoreductase (Mqo)
	Unique in AG-1 IC	IC-TC_DN9487_c0_g1_i6.p1	PF06039.14	Mqo	0.007	Malate:quinone oxidoreductase (Mqo)
	Unique in AG-1 IC	IC-TC_DN9487_c0_g1_i9.p2	PF06039.14	Mqo	0.0065	Malate:quinone oxidoreductase (Mqo)
	Unique in AG-1 IC	IC-TC_DN9493_c1_g16_i1.p2	PF03929.15	PepSY_TM	0.0064	PepSY-associated TM region
	Unique in AG-1 IC	IC-TC_DN9493_c1_g16_i2.p2	PF03929.15	PepSY_TM	0.0092	PepSY-associated TM region
	Unique in AG-1 IC	IC-TC_DN9494_c1_g20_i1.p1	PF03715.12	Noc2	3e-99	Noc2p family
	Unique in AG-1 IC	IC-TC_DN9494_c1_g20_i1.p1	PF04147.11	Nop14	0.0002	Nop14-like family
	Unique in AG-1 IC	IC-TC_DN9560_c0_g1_i1.p2	PF12597.7	DUF3767	1.4e-27	Protein of unknown function (DUF3767)
	Unique in AG-1 IC	IC-TC_DN9577_c0_g1_i1.p1	PF00360.19	PHY	1.1e-21	Phytochrome region
	Unique in AG-1 IC	IC-TC_DN9643_c0_g1_i1.p4	PF10643.8	Cytochrome-c551	0.0056	Photosystem P840 reaction-centre cytochrome c-551
	Unique in AG-1 IC	IC-TC_DN9756_c0_g1_i1.p2	PF05588.10	Botulinum_HA-17	5e-05	Clostridium botulinum HA-17 domain
	Unique in AG-1 IC	IC-TC_DN9788_c0_g1_i1.p2	PF11022.7	DUF2611	1.9e-23	Protein of unknown function (DUF2611)
	Unique in AG-1 IC	IC-TC_DN9823_c0_g1_i1.p1	PF01423.21	LSM	4.9e-16	LSM domain
