# Supplementary material for: Integrative transcriptome analysis discloses the molecular basis of a heterogeneous fungal phytopathogen complex, Rhizoctonia solani AG-1 subgroups
Source: Sci Rep. 2019 Dec 23;9:19626. doi: 10.1038/s41598-019-55734-2 (PMC6928066; doi:10.1038/s41598-019-55734-2)
Supplement: Supplementary file 12 — Table S12 [file 41598_2019_55734_MOESM12_ESM.xlsx]

## Sheet: Table S12
	Table S12. Transcriptome contigs annotated as ROS detoxification enzymes.
	Source	CDS ID	Pfam ID	Pfam description
	IA-TC	IA-TC_DN9763_c0_g2_i1.p2	PF06628.11	Catalase-related immune-responsive
	IA-TC	IA-TC_DN7988_c0_g1_i1.p1	PF00080.19	Copper/zinc superoxide dismutase (SODC)
	IA-TC	IA-TC_DN10358_c0_g3_i1.p1	PF02777.17	Iron/manganese superoxide dismutases, C-terminal domain
	IA-TC	IA-TC_DN10358_c0_g3_i2.p1	PF02777.17	Iron/manganese superoxide dismutases, C-terminal domain
	IA-TC	IA-TC_DN10358_c0_g3_i2.p1	PF00081.21	Iron/manganese superoxide dismutases, alpha-hairpin domain
	IA-TC	IA-TC_DN10358_c0_g3_i1.p1	PF00081.21	Iron/manganese superoxide dismutases, alpha-hairpin domain
	IA-TC	IA-TC_DN8692_c0_g1_i1.p1	PF10417.8	C-terminal domain of 1-Cys peroxiredoxin
	IA-TC	IA-TC_DN9424_c0_g1_i1.p1	PF10417.8	C-terminal domain of 1-Cys peroxiredoxin
	IA-TC	IA-TC_DN10508_c0_g2_i1.p1	PF00462.23	Glutaredoxin
	IA-TC	IA-TC_DN8156_c0_g2_i2.p1	PF00462.23	Glutaredoxin
	IA-TC	IA-TC_DN8156_c0_g2_i1.p1	PF00462.23	Glutaredoxin
	IA-TC	IA-TC_DN11050_c0_g1_i2.p2	PF00462.23	Glutaredoxin
	IA-TC	IA-TC_DN10574_c0_g1_i1.p1	PF00043.24	Glutathione S-transferase, C-terminal domain
	IA-TC	IA-TC_DN10103_c0_g1_i2.p1	PF00043.24	Glutathione S-transferase, C-terminal domain
	IA-TC	IA-TC_DN10103_c0_g1_i1.p1	PF00043.24	Glutathione S-transferase, C-terminal domain
	IA-TC	IA-TC_DN10999_c0_g1_i4.p1	PF00043.24	Glutathione S-transferase, C-terminal domain
	IA-TC	IA-TC_DN10999_c0_g2_i3.p1	PF00043.24	Glutathione S-transferase, C-terminal domain
	IA-TC	IA-TC_DN10999_c0_g1_i1.p1	PF02798.19	Glutathione S-transferase, N-terminal domain
	IA-TC	IA-TC_DN10999_c0_g1_i3.p1	PF02798.19	Glutathione S-transferase, N-terminal domain
	IA-TC	IA-TC_DN10999_c0_g1_i2.p1	PF02798.19	Glutathione S-transferase, N-terminal domain
	IA-TC	IA-TC_DN10999_c0_g2_i3.p1	PF02798.19	Glutathione S-transferase, N-terminal domain
	IA-TC	IA-TC_DN10574_c0_g1_i1.p1	PF02798.19	Glutathione S-transferase, N-terminal domain
	IA-TC	IA-TC_DN10103_c0_g1_i1.p1	PF02798.19	Glutathione S-transferase, N-terminal domain
	IA-TC	IA-TC_DN10276_c0_g1_i2.p1	PF13409.5	Glutathione S-transferase, N-terminal domain
	IA-TC	IA-TC_DN10276_c0_g1_i1.p1	PF13409.5	Glutathione S-transferase, N-terminal domain
	IA-TC	IA-TC_DN10103_c0_g1_i1.p1	PF13409.5	Glutathione S-transferase, N-terminal domain
	IA-TC	IA-TC_DN10574_c0_g1_i1.p1	PF13409.5	Glutathione S-transferase, N-terminal domain
	IA-TC	IA-TC_DN10999_c0_g2_i3.p1	PF13409.5	Glutathione S-transferase, N-terminal domain
	IA-TC	IA-TC_DN10999_c0_g1_i1.p1	PF13409.5	Glutathione S-transferase, N-terminal domain
	IA-TC	IA-TC_DN10999_c0_g1_i3.p1	PF13409.5	Glutathione S-transferase, N-terminal domain
	IA-TC	IA-TC_DN10999_c0_g1_i2.p1	PF13409.5	Glutathione S-transferase, N-terminal domain
	IA-TC	IA-TC_DN10574_c0_g1_i1.p1	PF13417.5	Glutathione S-transferase, N-terminal domain
	IA-TC	IA-TC_DN10103_c0_g1_i1.p1	PF13417.5	Glutathione S-transferase, N-terminal domain
	IA-TC	IA-TC_DN10276_c0_g1_i2.p1	PF13417.5	Glutathione S-transferase, N-terminal domain
	IA-TC	IA-TC_DN10276_c0_g1_i1.p1	PF13417.5	Glutathione S-transferase, N-terminal domain
	IA-TC	IA-TC_DN10999_c0_g2_i3.p1	PF13417.5	Glutathione S-transferase, N-terminal domain
	IA-TC	IA-TC_DN10827_c0_g1_i1.p1	PF13417.5	Glutathione S-transferase, N-terminal domain
	IA-TC	IA-TC_DN10999_c0_g1_i1.p1	PF13417.5	Glutathione S-transferase, N-terminal domain
	IA-TC	IA-TC_DN10999_c0_g1_i3.p1	PF13417.5	Glutathione S-transferase, N-terminal domain
	IA-TC	IA-TC_DN10999_c0_g1_i2.p1	PF13417.5	Glutathione S-transferase, N-terminal domain
	IA-TC	IA-TC_DN9340_c0_g1_i3.p3	PF14497.5	Glutathione S-transferase, C-terminal domain
	IB-TC	IB-TC_DN9496_c0_g1_i2.p1	PF00080.19	Copper/zinc superoxide dismutase (SODC)
	IB-TC	IB-TC_DN9496_c0_g1_i1.p1	PF00080.19	Copper/zinc superoxide dismutase (SODC)
	IB-TC	IB-TC_DN11490_c0_g1_i1.p1	PF02777.17	Iron/manganese superoxide dismutases, C-terminal domain
	IB-TC	IB-TC_DN10273_c0_g1_i5.p1	PF02777.17	Iron/manganese superoxide dismutases, C-terminal domain
	IB-TC	IB-TC_DN10273_c0_g1_i2.p1	PF02777.17	Iron/manganese superoxide dismutases, C-terminal domain
	IB-TC	IB-TC_DN11490_c0_g1_i1.p1	PF00081.21	Iron/manganese superoxide dismutases, alpha-hairpin domain
	IB-TC	IB-TC_DN10273_c0_g1_i2.p1	PF00081.21	Iron/manganese superoxide dismutases, alpha-hairpin domain
	IB-TC	IB-TC_DN10273_c0_g1_i5.p1	PF00081.21	Iron/manganese superoxide dismutases, alpha-hairpin domain
	IB-TC	IB-TC_DN1606_c0_g1_i1.p1	PF10417.8	C-terminal domain of 1-Cys peroxiredoxin
	IB-TC	IB-TC_DN9435_c0_g1_i4.p1	PF10417.8	C-terminal domain of 1-Cys peroxiredoxin
	IB-TC	IB-TC_DN9435_c0_g1_i5.p1	PF10417.8	C-terminal domain of 1-Cys peroxiredoxin
	IB-TC	IB-TC_DN9435_c0_g1_i6.p1	PF10417.8	C-terminal domain of 1-Cys peroxiredoxin
	IB-TC	IB-TC_DN10094_c0_g1_i1.p1	PF00255.18	Glutathione peroxidase
	IB-TC	IB-TC_DN10094_c0_g1_i2.p1	PF00255.18	Glutathione peroxidase
	IB-TC	IB-TC_DN10094_c0_g1_i3.p1	PF00255.18	Glutathione peroxidase
	IB-TC	IB-TC_DN7918_c0_g1_i1.p1	PF00462.23	Glutaredoxin
	IB-TC	IB-TC_DN6631_c0_g1_i1.p1	PF00043.24	Glutathione S-transferase, C-terminal domain
	IB-TC	IB-TC_DN11030_c4_g1_i1.p1	PF00043.24	Glutathione S-transferase, C-terminal domain
	IB-TC	IB-TC_DN8458_c0_g1_i4.p1	PF00043.24	Glutathione S-transferase, C-terminal domain
	IB-TC	IB-TC_DN6631_c0_g1_i1.p1	PF02798.19	Glutathione S-transferase, N-terminal domain
	IB-TC	IB-TC_DN11030_c4_g1_i1.p1	PF02798.19	Glutathione S-transferase, N-terminal domain
	IB-TC	IB-TC_DN6631_c0_g1_i1.p1	PF13409.5	Glutathione S-transferase, N-terminal domain
	IB-TC	IB-TC_DN11030_c4_g1_i1.p1	PF13409.5	Glutathione S-transferase, N-terminal domain
	IB-TC	IB-TC_DN6631_c0_g1_i1.p1	PF13417.5	Glutathione S-transferase, N-terminal domain
	IB-TC	IB-TC_DN11030_c4_g1_i1.p1	PF13417.5	Glutathione S-transferase, N-terminal domain
	IB-TC	IB-TC_DN5653_c0_g1_i1.p1	PF13417.5	Glutathione S-transferase, N-terminal domain
	IB-TC	IB-TC_DN9040_c0_g1_i1.p1	PF13417.5	Glutathione S-transferase, N-terminal domain
	IB-TC	IB-TC_DN9921_c0_g1_i3.p1	PF13417.5	Glutathione S-transferase, N-terminal domain
	IB-TC	IB-TC_DN9820_c0_g1_i2.p1	PF14497.5	Glutathione S-transferase, C-terminal domain
	IB-TC	IB-TC_DN9820_c0_g1_i3.p1	PF14497.5	Glutathione S-transferase, C-terminal domain
	IB-TC	IB-TC_DN11030_c4_g1_i1.p1	PF14497.5	Glutathione S-transferase, C-terminal domain
	IC-TC	IC-TC_DN11168_c0_g1_i1.p1	PF00080.19	Copper/zinc superoxide dismutase (SODC)
	IC-TC	IC-TC_DN3679_c0_g1_i1.p1	PF02777.17	Iron/manganese superoxide dismutases, C-terminal domain
	IC-TC	IC-TC_DN2114_c0_g1_i1.p1	PF02777.17	Iron/manganese superoxide dismutases, C-terminal domain
	IC-TC	IC-TC_DN3679_c0_g1_i2.p1	PF02777.17	Iron/manganese superoxide dismutases, C-terminal domain
	IC-TC	IC-TC_DN2114_c0_g1_i1.p1	PF00081.21	Iron/manganese superoxide dismutases, alpha-hairpin domain
	IC-TC	IC-TC_DN3679_c0_g1_i2.p1	PF00081.21	Iron/manganese superoxide dismutases, alpha-hairpin domain
	IC-TC	IC-TC_DN3679_c0_g1_i1.p1	PF00081.21	Iron/manganese superoxide dismutases, alpha-hairpin domain
	IC-TC	IC-TC_DN3224_c0_g1_i1.p1	PF10417.8	C-terminal domain of 1-Cys peroxiredoxin
	IC-TC	IC-TC_DN9354_c0_g1_i1.p1	PF10417.8	C-terminal domain of 1-Cys peroxiredoxin
	IC-TC	IC-TC_DN8725_c0_g1_i3.p1	PF00462.23	Glutaredoxin
	IC-TC	IC-TC_DN8725_c0_g1_i1.p2	PF00462.23	Glutaredoxin
	IC-TC	IC-TC_DN4391_c0_g1_i1.p1	PF00462.23	Glutaredoxin
	IC-TC	IC-TC_DN1182_c0_g2_i1.p1	PF00043.24	Glutathione S-transferase, C-terminal domain
	IC-TC	IC-TC_DN7096_c0_g1_i2.p1	PF02798.19	Glutathione S-transferase, N-terminal domain
	IC-TC	IC-TC_DN7096_c0_g1_i2.p1	PF13409.5	Glutathione S-transferase, N-terminal domain
	IC-TC	IC-TC_DN7096_c0_g1_i2.p1	PF13417.5	Glutathione S-transferase, N-terminal domain
	IC-TC	IC-TC_DN717_c0_g1_i1.p2	PF13417.5	Glutathione S-transferase, N-terminal domain
	IC-TC	IC-TC_DN1182_c0_g2_i1.p1	PF14497.5	Glutathione S-transferase, C-terminal domain
	IA-STC	IA-STC_DN11969_c0_g1_i2.p2	PF06628.11	Catalase-related immune-responsive
	IA-STC	IA-STC_DN5942_c0_g1_i1.p2	PF00080.19	Copper/zinc superoxide dismutase (SODC)
	IA-STC	IA-STC_DN15481_c0_g1_i1.p1	PF00080.19	Copper/zinc superoxide dismutase (SODC)
	IA-STC	IA-STC_DN15481_c0_g1_i13.p1	PF00080.19	Copper/zinc superoxide dismutase (SODC)
	IA-STC	IA-STC_DN15481_c0_g1_i15.p2	PF00080.19	Copper/zinc superoxide dismutase (SODC)
	IA-STC	IA-STC_DN15481_c0_g1_i3.p1	PF00080.19	Copper/zinc superoxide dismutase (SODC)
	IA-STC	IA-STC_DN15481_c0_g1_i5.p1	PF00080.19	Copper/zinc superoxide dismutase (SODC)
	IA-STC	IA-STC_DN15481_c0_g1_i6.p1	PF00080.19	Copper/zinc superoxide dismutase (SODC)
	IA-STC	IA-STC_DN15481_c0_g1_i7.p1	PF00080.19	Copper/zinc superoxide dismutase (SODC)
	IA-STC	IA-STC_DN15481_c0_g1_i8.p1	PF00080.19	Copper/zinc superoxide dismutase (SODC)
	IA-STC	IA-STC_DN15481_c0_g1_i9.p2	PF00080.19	Copper/zinc superoxide dismutase (SODC)
	IA-STC	IA-STC_DN15481_c0_g1_i3.p3	PF00080.19	Copper/zinc superoxide dismutase (SODC)
	IA-STC	IA-STC_DN15481_c0_g1_i5.p3	PF00080.19	Copper/zinc superoxide dismutase (SODC)
	IA-STC	IA-STC_DN15481_c0_g1_i8.p3	PF00080.19	Copper/zinc superoxide dismutase (SODC)
	IA-STC	IA-STC_DN15481_c0_g1_i6.p3	PF00080.19	Copper/zinc superoxide dismutase (SODC)
	IA-STC	IA-STC_DN15481_c0_g1_i7.p3	PF00080.19	Copper/zinc superoxide dismutase (SODC)
	IA-STC	IA-STC_DN15481_c0_g1_i4.p3	PF00080.19	Copper/zinc superoxide dismutase (SODC)
	IA-STC	IA-STC_DN11445_c0_g1_i3.p1	PF02777.17	Iron/manganese superoxide dismutases, C-terminal domain
	IA-STC	IA-STC_DN11445_c0_g1_i1.p1	PF02777.17	Iron/manganese superoxide dismutases, C-terminal domain
	IA-STC	IA-STC_DN16351_c0_g2_i1.p1	PF02777.17	Iron/manganese superoxide dismutases, C-terminal domain
	IA-STC	IA-STC_DN16351_c0_g1_i10.p1	PF02777.17	Iron/manganese superoxide dismutases, C-terminal domain
	IA-STC	IA-STC_DN16351_c0_g1_i18.p1	PF02777.17	Iron/manganese superoxide dismutases, C-terminal domain
	IA-STC	IA-STC_DN16351_c0_g1_i19.p1	PF02777.17	Iron/manganese superoxide dismutases, C-terminal domain
	IA-STC	IA-STC_DN16351_c0_g1_i3.p2	PF00081.21	Iron/manganese superoxide dismutases, alpha-hairpin domain
	IA-STC	IA-STC_DN11445_c0_g1_i1.p1	PF00081.21	Iron/manganese superoxide dismutases, alpha-hairpin domain
	IA-STC	IA-STC_DN16351_c0_g2_i1.p1	PF00081.21	Iron/manganese superoxide dismutases, alpha-hairpin domain
	IA-STC	IA-STC_DN16351_c0_g1_i10.p1	PF00081.21	Iron/manganese superoxide dismutases, alpha-hairpin domain
	IA-STC	IA-STC_DN16351_c0_g1_i18.p1	PF00081.21	Iron/manganese superoxide dismutases, alpha-hairpin domain
	IA-STC	IA-STC_DN16351_c0_g1_i19.p1	PF00081.21	Iron/manganese superoxide dismutases, alpha-hairpin domain
	IA-STC	IA-STC_DN11445_c0_g1_i3.p1	PF00081.21	Iron/manganese superoxide dismutases, alpha-hairpin domain
	IA-STC	IA-STC_DN12345_c0_g1_i3.p1	PF10417.8	C-terminal domain of 1-Cys peroxiredoxin
	IA-STC	IA-STC_DN12528_c0_g1_i1.p1	PF10417.8	C-terminal domain of 1-Cys peroxiredoxin
	IA-STC	IA-STC_DN12528_c0_g1_i2.p1	PF10417.8	C-terminal domain of 1-Cys peroxiredoxin
	IA-STC	IA-STC_DN15388_c0_g1_i8.p1	PF00255.18	Glutathione peroxidase
	IA-STC	IA-STC_DN18536_c0_g1_i1.p1	PF00255.18	Glutathione peroxidase
	IA-STC	IA-STC_DN16339_c0_g2_i1.p1	PF00462.23	Glutaredoxin
	IA-STC	IA-STC_DN16339_c0_g2_i6.p1	PF00462.23	Glutaredoxin
	IA-STC	IA-STC_DN16107_c0_g1_i2.p2	PF00462.23	Glutaredoxin
	IA-STC	IA-STC_DN15436_c0_g1_i2.p1	PF00043.24	Glutathione S-transferase, C-terminal domain
	IA-STC	IA-STC_DN15436_c0_g1_i8.p1	PF00043.24	Glutathione S-transferase, C-terminal domain
	IA-STC	IA-STC_DN15436_c0_g1_i1.p2	PF00043.24	Glutathione S-transferase, C-terminal domain
	IA-STC	IA-STC_DN15436_c0_g1_i5.p1	PF00043.24	Glutathione S-transferase, C-terminal domain
	IA-STC	IA-STC_DN15436_c0_g1_i6.p2	PF00043.24	Glutathione S-transferase, C-terminal domain
	IA-STC	IA-STC_DN15063_c0_g2_i1.p1	PF00043.24	Glutathione S-transferase, C-terminal domain
	IA-STC	IA-STC_DN15063_c0_g2_i2.p1	PF00043.24	Glutathione S-transferase, C-terminal domain
	IA-STC	IA-STC_DN16901_c0_g1_i8.p1	PF00043.24	Glutathione S-transferase, C-terminal domain
	IA-STC	IA-STC_DN14489_c0_g1_i3.p1	PF00043.24	Glutathione S-transferase, C-terminal domain
	IA-STC	IA-STC_DN14489_c0_g1_i1.p1	PF00043.24	Glutathione S-transferase, C-terminal domain
	IA-STC	IA-STC_DN15748_c0_g1_i1.p1	PF00043.24	Glutathione S-transferase, C-terminal domain
	IA-STC	IA-STC_DN16901_c0_g1_i2.p1	PF00043.24	Glutathione S-transferase, C-terminal domain
	IA-STC	IA-STC_DN13698_c0_g1_i1.p1	PF02798.19	Glutathione S-transferase, N-terminal domain
	IA-STC	IA-STC_DN13698_c0_g1_i3.p1	PF02798.19	Glutathione S-transferase, N-terminal domain
	IA-STC	IA-STC_DN16901_c0_g2_i7.p3	PF02798.19	Glutathione S-transferase, N-terminal domain
	IA-STC	IA-STC_DN16901_c0_g2_i5.p3	PF02798.19	Glutathione S-transferase, N-terminal domain
	IA-STC	IA-STC_DN16901_c0_g1_i2.p1	PF02798.19	Glutathione S-transferase, N-terminal domain
	IA-STC	IA-STC_DN14489_c0_g1_i2.p1	PF02798.19	Glutathione S-transferase, N-terminal domain
	IA-STC	IA-STC_DN15063_c0_g2_i1.p1	PF02798.19	Glutathione S-transferase, N-terminal domain
	IA-STC	IA-STC_DN15063_c0_g2_i2.p1	PF02798.19	Glutathione S-transferase, N-terminal domain
	IA-STC	IA-STC_DN15436_c0_g1_i1.p1	PF02798.19	Glutathione S-transferase, N-terminal domain
	IA-STC	IA-STC_DN15436_c0_g1_i6.p1	PF02798.19	Glutathione S-transferase, N-terminal domain
	IA-STC	IA-STC_DN14489_c0_g1_i1.p1	PF02798.19	Glutathione S-transferase, N-terminal domain
	IA-STC	IA-STC_DN15436_c0_g1_i2.p1	PF02798.19	Glutathione S-transferase, N-terminal domain
	IA-STC	IA-STC_DN15436_c0_g1_i8.p1	PF02798.19	Glutathione S-transferase, N-terminal domain
	IA-STC	IA-STC_DN16703_c0_g5_i4.p2	PF02798.19	Glutathione S-transferase, N-terminal domain
	IA-STC	IA-STC_DN13997_c0_g1_i2.p1	PF13409.5	Glutathione S-transferase, N-terminal domain
	IA-STC	IA-STC_DN13997_c0_g1_i1.p1	PF13409.5	Glutathione S-transferase, N-terminal domain
	IA-STC	IA-STC_DN14489_c0_g1_i2.p1	PF13409.5	Glutathione S-transferase, N-terminal domain
	IA-STC	IA-STC_DN13698_c0_g1_i1.p1	PF13409.5	Glutathione S-transferase, N-terminal domain
	IA-STC	IA-STC_DN13698_c0_g1_i3.p1	PF13409.5	Glutathione S-transferase, N-terminal domain
	IA-STC	IA-STC_DN14489_c0_g1_i1.p1	PF13409.5	Glutathione S-transferase, N-terminal domain
	IA-STC	IA-STC_DN15063_c0_g2_i1.p1	PF13409.5	Glutathione S-transferase, N-terminal domain
	IA-STC	IA-STC_DN15063_c0_g2_i2.p1	PF13409.5	Glutathione S-transferase, N-terminal domain
	IA-STC	IA-STC_DN15436_c0_g1_i1.p1	PF13409.5	Glutathione S-transferase, N-terminal domain
	IA-STC	IA-STC_DN15436_c0_g1_i6.p1	PF13409.5	Glutathione S-transferase, N-terminal domain
	IA-STC	IA-STC_DN15436_c0_g1_i2.p1	PF13409.5	Glutathione S-transferase, N-terminal domain
	IA-STC	IA-STC_DN15436_c0_g1_i8.p1	PF13409.5	Glutathione S-transferase, N-terminal domain
	IA-STC	IA-STC_DN16901_c0_g2_i5.p3	PF13409.5	Glutathione S-transferase, N-terminal domain
	IA-STC	IA-STC_DN16901_c0_g2_i7.p3	PF13409.5	Glutathione S-transferase, N-terminal domain
	IA-STC	IA-STC_DN16901_c0_g1_i2.p1	PF13409.5	Glutathione S-transferase, N-terminal domain
	IA-STC	IA-STC_DN15834_c0_g1_i3.p1	PF13409.5	Glutathione S-transferase, N-terminal domain
	IA-STC	IA-STC_DN15063_c0_g2_i1.p1	PF13417.5	Glutathione S-transferase, N-terminal domain
	IA-STC	IA-STC_DN15063_c0_g2_i2.p1	PF13417.5	Glutathione S-transferase, N-terminal domain
	IA-STC	IA-STC_DN14489_c0_g1_i2.p1	PF13417.5	Glutathione S-transferase, N-terminal domain
	IA-STC	IA-STC_DN14489_c0_g1_i1.p1	PF13417.5	Glutathione S-transferase, N-terminal domain
	IA-STC	IA-STC_DN13997_c0_g1_i2.p1	PF13417.5	Glutathione S-transferase, N-terminal domain
	IA-STC	IA-STC_DN13997_c0_g1_i1.p1	PF13417.5	Glutathione S-transferase, N-terminal domain
	IA-STC	IA-STC_DN15834_c0_g1_i3.p1	PF13417.5	Glutathione S-transferase, N-terminal domain
	IA-STC	IA-STC_DN15436_c0_g1_i1.p1	PF13417.5	Glutathione S-transferase, N-terminal domain
	IA-STC	IA-STC_DN15436_c0_g1_i6.p1	PF13417.5	Glutathione S-transferase, N-terminal domain
	IA-STC	IA-STC_DN15436_c0_g1_i2.p1	PF13417.5	Glutathione S-transferase, N-terminal domain
	IA-STC	IA-STC_DN15436_c0_g1_i8.p1	PF13417.5	Glutathione S-transferase, N-terminal domain
	IA-STC	IA-STC_DN16901_c0_g1_i2.p1	PF13417.5	Glutathione S-transferase, N-terminal domain
	IA-STC	IA-STC_DN13698_c0_g1_i1.p1	PF13417.5	Glutathione S-transferase, N-terminal domain
	IA-STC	IA-STC_DN13698_c0_g1_i3.p1	PF13417.5	Glutathione S-transferase, N-terminal domain
	IA-STC	IA-STC_DN17150_c0_g1_i2.p1	PF13417.5	Glutathione S-transferase, N-terminal domain
	IA-STC	IA-STC_DN17150_c0_g1_i6.p1	PF13417.5	Glutathione S-transferase, N-terminal domain
	IA-STC	IA-STC_DN17150_c0_g1_i10.p1	PF13417.5	Glutathione S-transferase, N-terminal domain
	IA-STC	IA-STC_DN17150_c0_g1_i14.p1	PF13417.5	Glutathione S-transferase, N-terminal domain
	IA-STC	IA-STC_DN16901_c0_g2_i7.p3	PF13417.5	Glutathione S-transferase, N-terminal domain
	IA-STC	IA-STC_DN17150_c0_g1_i15.p2	PF13417.5	Glutathione S-transferase, N-terminal domain
	IA-STC	IA-STC_DN16901_c0_g2_i5.p3	PF13417.5	Glutathione S-transferase, N-terminal domain
	IA-STC	IA-STC_DN14783_c0_g1_i1.p2	PF13417.5	Glutathione S-transferase, N-terminal domain
	IA-STC	IA-STC_DN16703_c0_g5_i4.p2	PF13417.5	Glutathione S-transferase, N-terminal domain
	IA-STC	IA-STC_DN15011_c0_g1_i5.p1	PF14497.5	Glutathione S-transferase, C-terminal domain
	IA-STC	IA-STC_DN15011_c0_g1_i7.p1	PF14497.5	Glutathione S-transferase, C-terminal domain
	IA-STC	IA-STC_DN15436_c0_g1_i1.p2	PF14497.5	Glutathione S-transferase, C-terminal domain
	IA-STC	IA-STC_DN15436_c0_g1_i5.p1	PF14497.5	Glutathione S-transferase, C-terminal domain
	IA-STC	IA-STC_DN15436_c0_g1_i6.p2	PF14497.5	Glutathione S-transferase, C-terminal domain
	IA-STC	IA-STC_DN15436_c0_g1_i2.p1	PF14497.5	Glutathione S-transferase, C-terminal domain
	IA-STC	IA-STC_DN15436_c0_g1_i8.p1	PF14497.5	Glutathione S-transferase, C-terminal domain
