# Supplementary material for: Integrative transcriptome analysis discloses the molecular basis of a heterogeneous fungal phytopathogen complex, Rhizoctonia solani AG-1 subgroups
Source: Sci Rep. 2019 Dec 23;9:19626. doi: 10.1038/s41598-019-55734-2 (PMC6928066; doi:10.1038/s41598-019-55734-2)
Supplement: Supplementary file 13 — Table S13 [file 41598_2019_55734_MOESM13_ESM.xlsx]

## Sheet: Table S13
	Table S13. Analyzed effector candidates in this study.
	Contig ID	Effector candidate ID	Functional annotation	Orthologous relationship	Gene locus ID
	IA-TC_DN4063_c0_g1_i1	IACE1	Cys-rich small secreted protein, apoplastic effector	IBCE1, ICCE1	AG1IA_09202
	IB-TC_DN10249_c0_g1_i2	IBCE1	Cys-rich small secreted protein	IACE1, ICCE1	-
	IC-TC_DN12169_c0_g1_i1	ICCE1	Cys-rich small secreted protein, apoplastic effector	IACE1, IBCE1	-
	IA-TC_DN14030_c0_g1_i1	IACE2	Small secreted protein, non-apoplastic effector	-	AG1IA_09162
	IA-TC_DN7966_c0_g1_i1	IACE3	Small secreted protein, non-apoplastic	-	AG1IA_02401
