# Supplementary material for: Integrative transcriptome analysis discloses the molecular basis of a heterogeneous fungal phytopathogen complex, Rhizoctonia solani AG-1 subgroups
Source: Sci Rep. 2019 Dec 23;9:19626. doi: 10.1038/s41598-019-55734-2 (PMC6928066; doi:10.1038/s41598-019-55734-2)
Supplement: Supplementary file 14 — Table S14 [file 41598_2019_55734_MOESM14_ESM.xlsx]

## Sheet: Table S14
	Table S14. Enriched Gene Ontology terms in up-regulated contig clusters.
	Cluster	GO identifier	GO term	Number of genes				Statistics
				With GO term		IASTCs
				Cluster	All	Cluster	All	p value	Bonferroni
	Basal	GO:0004421	hydroxymethylglutaryl-CoA synthase activity	2	12	4	58670	0	0
		GO:0008299	isoprenoid biosynthetic process	2	33	4	58670	0	0
	10 hours	GO:0016021	integral component of membrane	3	2098	6	58670	0.003	0.006
		GO:0055085	transmembrane transport	3	2003	6	58670	0.0026	0.0052
	18 hours	GO:0016021	integral component of membrane	3	2098	6	58670	0.003	0.006
		GO:0055085	transmembrane transport	3	2003	6	58670	0.0026	0.0052
	48 hours	GO:0005975	carbohydrate metabolic process	18	829	63	58670	0	0
		GO:0004553	hydrolase activity, hydrolyzing O-glycosyl compounds	9	401	63	58670	0	0
		GO:0005576	extracellular region	7	139	63	58670	0	0
		GO:0030248	cellulose binding	6	67	63	58670	0	0
		GO:0016787	hydrolase activity	4	599	63	58670	0.0049	0.039
		GO:0004650	polygalacturonase activity	2	28	63	58670	0.0005	0.004
		GO:0006629	lipid metabolic process	2	211	63	58670	0.023	0.19
		GO:0030246	carbohydrate binding	2	25	63	58670	0.0004	0.0032
