# Supplementary material for: Integrative transcriptome analysis discloses the molecular basis of a heterogeneous fungal phytopathogen complex, Rhizoctonia solani AG-1 subgroups
Source: Sci Rep. 2019 Dec 23;9:19626. doi: 10.1038/s41598-019-55734-2 (PMC6928066; doi:10.1038/s41598-019-55734-2)
Supplement: Supplementary file 15 — Table S15 [file 41598_2019_55734_MOESM15_ESM.xlsx]

## Sheet: Table S14
	Table S15. Primer sequences.
	Source	Contig identifier	Primer sequence		Inserted expressin vector
			Forward	Reverse
	AG-1 IA	IA-TC_DN4063_c0_g1_i1	5'-ATGTTATTGTCTGCTGTAGCTTTGC-3'	5'-CTAACATCCATCGTAGTTCCC-3'	pCzn1
	AG-1 IB	IB-TC_DN10249_c0_g1_i1	5'-ATGTTGCTTTCTGCTCTG-3'	5'-CTAGCATCCATTGTAGTTCCCT-3'	pCzn1
	AG-1 IA	IA-TC_DN14030_c0_g1_i1	5'-ATGCTCTCTCTTCTGTGCTATAACA-3'	5'-TCAAACTGCCGCCCTCTCC-3'	pQE30
	AG-1 IA	IA-TC_DN7966_c0_g1_i1	5'-ATGTCTTGGTTCGTTGACGCTCTTG-3'	5'-CTAATCCTCAGCAAGCCTTA-3'	pQE30
